# Supplementary material for: Direct infusion mass spectrometry metabolomics dataset: a benchmark for data processing and quality control
Source: Sci Data. 2014 Jun 10;1:140012. doi: 10.1038/sdata.2014.12 (PMC4381748; doi:10.1038/sdata.2014.12)
Supplement: Supplementary file 1 [file sdata201412-isa1.zip]

Archive with 3 entries (3 files):
- i_Investigation.txt
- s_MBTLS79.txt
- a_MTBLS79.txt
