# Supplementary material for: Direct infusion mass spectrometry metabolomics dataset: a benchmark for data processing and quality control
Source: Sci Data. 2014 Jun 10;1:140012. doi: 10.1038/sdata.2014.12 (PMC4381748; doi:10.1038/sdata.2014.12)
Supplement: Supplementary file 1 [file sdata201412-isa1.zip › s_MBTLS79.txt]

Source Name	Characteristics[organism]	Term Source REF	Term Accession Number	Characteristics[organism part]	Term Source REF	Term Accession Number	Material Type	Term Source REF	Term Accession Number	Characteristics[chemical class]	Term Source REF	Term Accession Number	Comment[chemical class]	Protocol REF	Sample Name	Factor Value[Batch]	Factor Value[Day of assay]	Factor Value[Material entity]
C01	Bos taurus	NCBITaxon	NCBITaxon:9913	Right ventricle of heart	UBERON	UBERON:0002080	biological specimen	ERO	ERO:0000020					Sample preparation	batch01_C01	batch_01	1	Bos taurus
C02	Bos taurus	NCBITaxon	NCBITaxon:9913	Right ventricle of heart	UBERON	UBERON:0002080	biological specimen	ERO	ERO:0000020					Sample preparation	batch01_C02	batch_01	1	Bos taurus
C03	Bos taurus	NCBITaxon	NCBITaxon:9913	Right ventricle of heart	UBERON	UBERON:0002080	biological specimen	ERO	ERO:0000020					Sample preparation	batch01_C03	batch_01	1	Bos taurus
C04	Bos taurus	NCBITaxon	NCBITaxon:9913	Right ventricle of heart	UBERON	UBERON:0002080	biological specimen	ERO	ERO:0000020					Sample preparation	batch01_C04	batch_01	1	Bos taurus
C05	Bos taurus	NCBITaxon	NCBITaxon:9913	Right ventricle of heart	UBERON	UBERON:0002080	biological specimen	ERO	ERO:0000020					Sample preparation	batch01_C05	batch_01	1	Bos taurus
C06	Bos taurus	NCBITaxon	NCBITaxon:9913	Right ventricle of heart	UBERON	UBERON:0002080	biological specimen	ERO	ERO:0000020					Sample preparation	batch01_C06	batch_01	1	Bos taurus
C07	Bos taurus	NCBITaxon	NCBITaxon:9913	Right ventricle of heart	UBERON	UBERON:0002080	biological specimen	ERO	ERO:0000020					Sample preparation	batch01_C07	batch_01	1	Bos taurus
C08	Bos taurus	NCBITaxon	NCBITaxon:9913	Right ventricle of heart	UBERON	UBERON:0002080	biological specimen	ERO	ERO:0000020					Sample preparation	batch01_C08	batch_01	1	Bos taurus
C09	Bos taurus	NCBITaxon	NCBITaxon:9913	Right ventricle of heart	UBERON	UBERON:0002080	biological specimen	ERO	ERO:0000020					Sample preparation	batch01_C09	batch_01	1	Bos taurus
C10	Bos taurus	NCBITaxon	NCBITaxon:9913	Right ventricle of heart	UBERON	UBERON:0002080	biological specimen	ERO	ERO:0000020					Sample preparation	batch01_C10	batch_01	1	Bos taurus
C01	Bos taurus	NCBITaxon	NCBITaxon:9913	Right ventricle of heart	UBERON	UBERON:0002080	biological specimen	ERO	ERO:0000020					Sample preparation	batch02_C01	batch_02	1	Bos taurus
C02	Bos taurus	NCBITaxon	NCBITaxon:9913	Right ventricle of heart	UBERON	UBERON:0002080	biological specimen	ERO	ERO:0000020					Sample preparation	batch02_C02	batch_02	1	Bos taurus
C03	Bos taurus	NCBITaxon	NCBITaxon:9913	Right ventricle of heart	UBERON	UBERON:0002080	biological specimen	ERO	ERO:0000020					Sample preparation	batch02_C03	batch_02	1	Bos taurus
C04	Bos taurus	NCBITaxon	NCBITaxon:9913	Right ventricle of heart	UBERON	UBERON:0002080	biological specimen	ERO	ERO:0000020					Sample preparation	batch02_C04	batch_02	1	Bos taurus
C05	Bos taurus	NCBITaxon	NCBITaxon:9913	Right ventricle of heart	UBERON	UBERON:0002080	biological specimen	ERO	ERO:0000020					Sample preparation	batch02_C05	batch_02	1	Bos taurus
C06	Bos taurus	NCBITaxon	NCBITaxon:9913	Right ventricle of heart	UBERON	UBERON:0002080	biological specimen	ERO	ERO:0000020					Sample preparation	batch02_C06	batch_02	1	Bos taurus
C07	Bos taurus	NCBITaxon	NCBITaxon:9913	Right ventricle of heart	UBERON	UBERON:0002080	biological specimen	ERO	ERO:0000020					Sample preparation	batch02_C07	batch_02	1	Bos taurus
C08	Bos taurus	NCBITaxon	NCBITaxon:9913	Right ventricle of heart	UBERON	UBERON:0002080	biological specimen	ERO	ERO:0000020					Sample preparation	batch02_C08	batch_02	1	Bos taurus
C09	Bos taurus	NCBITaxon	NCBITaxon:9913	Right ventricle of heart	UBERON	UBERON:0002080	biological specimen	ERO	ERO:0000020					Sample preparation	batch02_C09	batch_02	1	Bos taurus
C10	Bos taurus	NCBITaxon	NCBITaxon:9913	Right ventricle of heart	UBERON	UBERON:0002080	biological specimen	ERO	ERO:0000020					Sample preparation	batch02_C10	batch_02	1	Bos taurus
C01	Bos taurus	NCBITaxon	NCBITaxon:9913	Right ventricle of heart	UBERON	UBERON:0002080	biological specimen	ERO	ERO:0000020					Sample preparation	batch03_C01	batch_03	1	Bos taurus
C02	Bos taurus	NCBITaxon	NCBITaxon:9913	Right ventricle of heart	UBERON	UBERON:0002080	biological specimen	ERO	ERO:0000020					Sample preparation	batch03_C02	batch_03	1	Bos taurus
C03	Bos taurus	NCBITaxon	NCBITaxon:9913	Right ventricle of heart	UBERON	UBERON:0002080	biological specimen	ERO	ERO:0000020					Sample preparation	batch03_C03	batch_03	1	Bos taurus
C04	Bos taurus	NCBITaxon	NCBITaxon:9913	Right ventricle of heart	UBERON	UBERON:0002080	biological specimen	ERO	ERO:0000020					Sample preparation	batch03_C04	batch_03	1	Bos taurus
C05	Bos taurus	NCBITaxon	NCBITaxon:9913	Right ventricle of heart	UBERON	UBERON:0002080	biological specimen	ERO	ERO:0000020					Sample preparation	batch03_C05	batch_03	1	Bos taurus
C06	Bos taurus	NCBITaxon	NCBITaxon:9913	Right ventricle of heart	UBERON	UBERON:0002080	biological specimen	ERO	ERO:0000020					Sample preparation	batch03_C06	batch_03	1	Bos taurus
C07	Bos taurus	NCBITaxon	NCBITaxon:9913	Right ventricle of heart	UBERON	UBERON:0002080	biological specimen	ERO	ERO:0000020					Sample preparation	batch03_C07	batch_03	1	Bos taurus
C08	Bos taurus	NCBITaxon	NCBITaxon:9913	Right ventricle of heart	UBERON	UBERON:0002080	biological specimen	ERO	ERO:0000020					Sample preparation	batch03_C08	batch_03	1	Bos taurus
C09	Bos taurus	NCBITaxon	NCBITaxon:9913	Right ventricle of heart	UBERON	UBERON:0002080	biological specimen	ERO	ERO:0000020					Sample preparation	batch03_C09	batch_03	1	Bos taurus
C10	Bos taurus	NCBITaxon	NCBITaxon:9913	Right ventricle of heart	UBERON	UBERON:0002080	biological specimen	ERO	ERO:0000020					Sample preparation	batch03_C10	batch_03	1	Bos taurus
C01	Bos taurus	NCBITaxon	NCBITaxon:9913	Right ventricle of heart	UBERON	UBERON:0002080	biological specimen	ERO	ERO:0000020					Sample preparation	batch04_C01	batch_04	1	Bos taurus
C02	Bos taurus	NCBITaxon	NCBITaxon:9913	Right ventricle of heart	UBERON	UBERON:0002080	biological specimen	ERO	ERO:0000020					Sample preparation	batch04_C02	batch_04	1	Bos taurus
C03	Bos taurus	NCBITaxon	NCBITaxon:9913	Right ventricle of heart	UBERON	UBERON:0002080	biological specimen	ERO	ERO:0000020					Sample preparation	batch04_C03	batch_04	1	Bos taurus
C04	Bos taurus	NCBITaxon	NCBITaxon:9913	Right ventricle of heart	UBERON	UBERON:0002080	biological specimen	ERO	ERO:0000020					Sample preparation	batch04_C04	batch_04	1	Bos taurus
C05	Bos taurus	NCBITaxon	NCBITaxon:9913	Right ventricle of heart	UBERON	UBERON:0002080	biological specimen	ERO	ERO:0000020					Sample preparation	batch04_C05	batch_04	1	Bos taurus
C06	Bos taurus	NCBITaxon	NCBITaxon:9913	Right ventricle of heart	UBERON	UBERON:0002080	biological specimen	ERO	ERO:0000020					Sample preparation	batch04_C06	batch_04	1	Bos taurus
C07	Bos taurus	NCBITaxon	NCBITaxon:9913	Right ventricle of heart	UBERON	UBERON:0002080	biological specimen	ERO	ERO:0000020					Sample preparation	batch04_C07	batch_04	1	Bos taurus
C08	Bos taurus	NCBITaxon	NCBITaxon:9913	Right ventricle of heart	UBERON	UBERON:0002080	biological specimen	ERO	ERO:0000020					Sample preparation	batch04_C08	batch_04	1	Bos taurus
C09	Bos taurus	NCBITaxon	NCBITaxon:9913	Right ventricle of heart	UBERON	UBERON:0002080	biological specimen	ERO	ERO:0000020					Sample preparation	batch04_C09	batch_04	1	Bos taurus
C10	Bos taurus	NCBITaxon	NCBITaxon:9913	Right ventricle of heart	UBERON	UBERON:0002080	biological specimen	ERO	ERO:0000020					Sample preparation	batch04_C10	batch_04	1	Bos taurus
C01	Bos taurus	NCBITaxon	NCBITaxon:9913	Right ventricle of heart	UBERON	UBERON:0002080	biological specimen	ERO	ERO:0000020					Sample preparation	batch05_C01	batch_05	2	Bos taurus
C02	Bos taurus	NCBITaxon	NCBITaxon:9913	Right ventricle of heart	UBERON	UBERON:0002080	biological specimen	ERO	ERO:0000020					Sample preparation	batch05_C02	batch_05	2	Bos taurus
C03	Bos taurus	NCBITaxon	NCBITaxon:9913	Right ventricle of heart	UBERON	UBERON:0002080	biological specimen	ERO	ERO:0000020					Sample preparation	batch05_C03	batch_05	2	Bos taurus
C04	Bos taurus	NCBITaxon	NCBITaxon:9913	Right ventricle of heart	UBERON	UBERON:0002080	biological specimen	ERO	ERO:0000020					Sample preparation	batch05_C04	batch_05	2	Bos taurus
C05	Bos taurus	NCBITaxon	NCBITaxon:9913	Right ventricle of heart	UBERON	UBERON:0002080	biological specimen	ERO	ERO:0000020					Sample preparation	batch05_C05	batch_05	2	Bos taurus
C06	Bos taurus	NCBITaxon	NCBITaxon:9913	Right ventricle of heart	UBERON	UBERON:0002080	biological specimen	ERO	ERO:0000020					Sample preparation	batch05_C06	batch_05	2	Bos taurus
C07	Bos taurus	NCBITaxon	NCBITaxon:9913	Right ventricle of heart	UBERON	UBERON:0002080	biological specimen	ERO	ERO:0000020					Sample preparation	batch05_C07	batch_05	2	Bos taurus
C08	Bos taurus	NCBITaxon	NCBITaxon:9913	Right ventricle of heart	UBERON	UBERON:0002080	biological specimen	ERO	ERO:0000020					Sample preparation	batch05_C08	batch_05	2	Bos taurus
C09	Bos taurus	NCBITaxon	NCBITaxon:9913	Right ventricle of heart	UBERON	UBERON:0002080	biological specimen	ERO	ERO:0000020					Sample preparation	batch05_C09	batch_05	2	Bos taurus
C10	Bos taurus	NCBITaxon	NCBITaxon:9913	Right ventricle of heart	UBERON	UBERON:0002080	biological specimen	ERO	ERO:0000020					Sample preparation	batch05_C10	batch_05	2	Bos taurus
C01	Bos taurus	NCBITaxon	NCBITaxon:9913	Right ventricle of heart	UBERON	UBERON:0002080	biological specimen	ERO	ERO:0000020					Sample preparation	batch06_C01	batch_06	2	Bos taurus
C02	Bos taurus	NCBITaxon	NCBITaxon:9913	Right ventricle of heart	UBERON	UBERON:0002080	biological specimen	ERO	ERO:0000020					Sample preparation	batch06_C02	batch_06	2	Bos taurus
C03	Bos taurus	NCBITaxon	NCBITaxon:9913	Right ventricle of heart	UBERON	UBERON:0002080	biological specimen	ERO	ERO:0000020					Sample preparation	batch06_C03	batch_06	2	Bos taurus
C04	Bos taurus	NCBITaxon	NCBITaxon:9913	Right ventricle of heart	UBERON	UBERON:0002080	biological specimen	ERO	ERO:0000020					Sample preparation	batch06_C04	batch_06	2	Bos taurus
C05	Bos taurus	NCBITaxon	NCBITaxon:9913	Right ventricle of heart	UBERON	UBERON:0002080	biological specimen	ERO	ERO:0000020					Sample preparation	batch06_C05	batch_06	2	Bos taurus
C06	Bos taurus	NCBITaxon	NCBITaxon:9913	Right ventricle of heart	UBERON	UBERON:0002080	biological specimen	ERO	ERO:0000020					Sample preparation	batch06_C06	batch_06	2	Bos taurus
C07	Bos taurus	NCBITaxon	NCBITaxon:9913	Right ventricle of heart	UBERON	UBERON:0002080	biological specimen	ERO	ERO:0000020					Sample preparation	batch06_C07	batch_06	2	Bos taurus
C08	Bos taurus	NCBITaxon	NCBITaxon:9913	Right ventricle of heart	UBERON	UBERON:0002080	biological specimen	ERO	ERO:0000020					Sample preparation	batch06_C08	batch_06	2	Bos taurus
C09	Bos taurus	NCBITaxon	NCBITaxon:9913	Right ventricle of heart	UBERON	UBERON:0002080	biological specimen	ERO	ERO:0000020					Sample preparation	batch06_C09	batch_06	2	Bos taurus
C10	Bos taurus	NCBITaxon	NCBITaxon:9913	Right ventricle of heart	UBERON	UBERON:0002080	biological specimen	ERO	ERO:0000020					Sample preparation	batch06_C10	batch_06	2	Bos taurus
C01	Bos taurus	NCBITaxon	NCBITaxon:9913	Right ventricle of heart	UBERON	UBERON:0002080	biological specimen	ERO	ERO:0000020					Sample preparation	batch07_C01	batch_07	7	Bos taurus
C02	Bos taurus	NCBITaxon	NCBITaxon:9913	Right ventricle of heart	UBERON	UBERON:0002080	biological specimen	ERO	ERO:0000020					Sample preparation	batch07_C02	batch_07	7	Bos taurus
C03	Bos taurus	NCBITaxon	NCBITaxon:9913	Right ventricle of heart	UBERON	UBERON:0002080	biological specimen	ERO	ERO:0000020					Sample preparation	batch07_C03	batch_07	7	Bos taurus
C04	Bos taurus	NCBITaxon	NCBITaxon:9913	Right ventricle of heart	UBERON	UBERON:0002080	biological specimen	ERO	ERO:0000020					Sample preparation	batch07_C04	batch_07	7	Bos taurus
C05	Bos taurus	NCBITaxon	NCBITaxon:9913	Right ventricle of heart	UBERON	UBERON:0002080	biological specimen	ERO	ERO:0000020					Sample preparation	batch07_C05	batch_07	7	Bos taurus
C06	Bos taurus	NCBITaxon	NCBITaxon:9913	Right ventricle of heart	UBERON	UBERON:0002080	biological specimen	ERO	ERO:0000020					Sample preparation	batch07_C06	batch_07	7	Bos taurus
C07	Bos taurus	NCBITaxon	NCBITaxon:9913	Right ventricle of heart	UBERON	UBERON:0002080	biological specimen	ERO	ERO:0000020					Sample preparation	batch07_C07	batch_07	7	Bos taurus
C08	Bos taurus	NCBITaxon	NCBITaxon:9913	Right ventricle of heart	UBERON	UBERON:0002080	biological specimen	ERO	ERO:0000020					Sample preparation	batch07_C08	batch_07	7	Bos taurus
C09	Bos taurus	NCBITaxon	NCBITaxon:9913	Right ventricle of heart	UBERON	UBERON:0002080	biological specimen	ERO	ERO:0000020					Sample preparation	batch07_C09	batch_07	7	Bos taurus
C10	Bos taurus	NCBITaxon	NCBITaxon:9913	Right ventricle of heart	UBERON	UBERON:0002080	biological specimen	ERO	ERO:0000020					Sample preparation	batch07_C10	batch_07	7	Bos taurus
C01	Bos taurus	NCBITaxon	NCBITaxon:9913	Right ventricle of heart	UBERON	UBERON:0002080	biological specimen	ERO	ERO:0000020					Sample preparation	batch08_C01	batch_08	7	Bos taurus
C02	Bos taurus	NCBITaxon	NCBITaxon:9913	Right ventricle of heart	UBERON	UBERON:0002080	biological specimen	ERO	ERO:0000020					Sample preparation	batch08_C02	batch_08	7	Bos taurus
C03	Bos taurus	NCBITaxon	NCBITaxon:9913	Right ventricle of heart	UBERON	UBERON:0002080	biological specimen	ERO	ERO:0000020					Sample preparation	batch08_C03	batch_08	7	Bos taurus
C04	Bos taurus	NCBITaxon	NCBITaxon:9913	Right ventricle of heart	UBERON	UBERON:0002080	biological specimen	ERO	ERO:0000020					Sample preparation	batch08_C04	batch_08	7	Bos taurus
C05	Bos taurus	NCBITaxon	NCBITaxon:9913	Right ventricle of heart	UBERON	UBERON:0002080	biological specimen	ERO	ERO:0000020					Sample preparation	batch08_C05	batch_08	7	Bos taurus
C06	Bos taurus	NCBITaxon	NCBITaxon:9913	Right ventricle of heart	UBERON	UBERON:0002080	biological specimen	ERO	ERO:0000020					Sample preparation	batch08_C06	batch_08	7	Bos taurus
C07	Bos taurus	NCBITaxon	NCBITaxon:9913	Right ventricle of heart	UBERON	UBERON:0002080	biological specimen	ERO	ERO:0000020					Sample preparation	batch08_C07	batch_08	7	Bos taurus
C08	Bos taurus	NCBITaxon	NCBITaxon:9913	Right ventricle of heart	UBERON	UBERON:0002080	biological specimen	ERO	ERO:0000020					Sample preparation	batch08_C08	batch_08	7	Bos taurus
C09	Bos taurus	NCBITaxon	NCBITaxon:9913	Right ventricle of heart	UBERON	UBERON:0002080	biological specimen	ERO	ERO:0000020					Sample preparation	batch08_C09	batch_08	7	Bos taurus
C10	Bos taurus	NCBITaxon	NCBITaxon:9913	Right ventricle of heart	UBERON	UBERON:0002080	biological specimen	ERO	ERO:0000020					Sample preparation	batch08_C10	batch_08	7	Bos taurus
S01	Ovis aries	NCBITaxon	NCBITaxon:9940	Right ventricle of heart	UBERON	UBERON:0002080	biological specimen	ERO	ERO:0000020					Sample preparation	batch01_S01	batch_01	1	Ovis aries
S02	Ovis aries	NCBITaxon	NCBITaxon:9940	Right ventricle of heart	UBERON	UBERON:0002080	biological specimen	ERO	ERO:0000020					Sample preparation	batch01_S02	batch_01	1	Ovis aries
S03	Ovis aries	NCBITaxon	NCBITaxon:9940	Right ventricle of heart	UBERON	UBERON:0002080	biological specimen	ERO	ERO:0000020					Sample preparation	batch01_S03	batch_01	1	Ovis aries
S04	Ovis aries	NCBITaxon	NCBITaxon:9940	Right ventricle of heart	UBERON	UBERON:0002080	biological specimen	ERO	ERO:0000020					Sample preparation	batch01_S04	batch_01	1	Ovis aries
S05	Ovis aries	NCBITaxon	NCBITaxon:9940	Right ventricle of heart	UBERON	UBERON:0002080	biological specimen	ERO	ERO:0000020					Sample preparation	batch01_S05	batch_01	1	Ovis aries
S06	Ovis aries	NCBITaxon	NCBITaxon:9940	Right ventricle of heart	UBERON	UBERON:0002080	biological specimen	ERO	ERO:0000020					Sample preparation	batch01_S06	batch_01	1	Ovis aries
S07	Ovis aries	NCBITaxon	NCBITaxon:9940	Right ventricle of heart	UBERON	UBERON:0002080	biological specimen	ERO	ERO:0000020					Sample preparation	batch01_S07	batch_01	1	Ovis aries
S08	Ovis aries	NCBITaxon	NCBITaxon:9940	Right ventricle of heart	UBERON	UBERON:0002080	biological specimen	ERO	ERO:0000020					Sample preparation	batch01_S08	batch_01	1	Ovis aries
S09	Ovis aries	NCBITaxon	NCBITaxon:9940	Right ventricle of heart	UBERON	UBERON:0002080	biological specimen	ERO	ERO:0000020					Sample preparation	batch01_S09	batch_01	1	Ovis aries
S10	Ovis aries	NCBITaxon	NCBITaxon:9940	Right ventricle of heart	UBERON	UBERON:0002080	biological specimen	ERO	ERO:0000020					Sample preparation	batch01_S10	batch_01	1	Ovis aries
S01	Ovis aries	NCBITaxon	NCBITaxon:9940	Right ventricle of heart	UBERON	UBERON:0002080	biological specimen	ERO	ERO:0000020					Sample preparation	batch02_S01	batch_02	1	Ovis aries
S02	Ovis aries	NCBITaxon	NCBITaxon:9940	Right ventricle of heart	UBERON	UBERON:0002080	biological specimen	ERO	ERO:0000020					Sample preparation	batch02_S02	batch_02	1	Ovis aries
S03	Ovis aries	NCBITaxon	NCBITaxon:9940	Right ventricle of heart	UBERON	UBERON:0002080	biological specimen	ERO	ERO:0000020					Sample preparation	batch02_S03	batch_02	1	Ovis aries
S04	Ovis aries	NCBITaxon	NCBITaxon:9940	Right ventricle of heart	UBERON	UBERON:0002080	biological specimen	ERO	ERO:0000020					Sample preparation	batch02_S04	batch_02	1	Ovis aries
S05	Ovis aries	NCBITaxon	NCBITaxon:9940	Right ventricle of heart	UBERON	UBERON:0002080	biological specimen	ERO	ERO:0000020					Sample preparation	batch02_S05	batch_02	1	Ovis aries
S06	Ovis aries	NCBITaxon	NCBITaxon:9940	Right ventricle of heart	UBERON	UBERON:0002080	biological specimen	ERO	ERO:0000020					Sample preparation	batch02_S06	batch_02	1	Ovis aries
S07	Ovis aries	NCBITaxon	NCBITaxon:9940	Right ventricle of heart	UBERON	UBERON:0002080	biological specimen	ERO	ERO:0000020					Sample preparation	batch02_S07	batch_02	1	Ovis aries
S08	Ovis aries	NCBITaxon	NCBITaxon:9940	Right ventricle of heart	UBERON	UBERON:0002080	biological specimen	ERO	ERO:0000020					Sample preparation	batch02_S08	batch_02	1	Ovis aries
S09	Ovis aries	NCBITaxon	NCBITaxon:9940	Right ventricle of heart	UBERON	UBERON:0002080	biological specimen	ERO	ERO:0000020					Sample preparation	batch02_S09	batch_02	1	Ovis aries
S10	Ovis aries	NCBITaxon	NCBITaxon:9940	Right ventricle of heart	UBERON	UBERON:0002080	biological specimen	ERO	ERO:0000020					Sample preparation	batch02_S10	batch_02	1	Ovis aries
S01	Ovis aries	NCBITaxon	NCBITaxon:9940	Right ventricle of heart	UBERON	UBERON:0002080	biological specimen	ERO	ERO:0000020					Sample preparation	batch03_S01	batch_03	1	Ovis aries
S02	Ovis aries	NCBITaxon	NCBITaxon:9940	Right ventricle of heart	UBERON	UBERON:0002080	biological specimen	ERO	ERO:0000020					Sample preparation	batch03_S02	batch_03	1	Ovis aries
S03	Ovis aries	NCBITaxon	NCBITaxon:9940	Right ventricle of heart	UBERON	UBERON:0002080	biological specimen	ERO	ERO:0000020					Sample preparation	batch03_S03	batch_03	1	Ovis aries
S04	Ovis aries	NCBITaxon	NCBITaxon:9940	Right ventricle of heart	UBERON	UBERON:0002080	biological specimen	ERO	ERO:0000020					Sample preparation	batch03_S04	batch_03	1	Ovis aries
S05	Ovis aries	NCBITaxon	NCBITaxon:9940	Right ventricle of heart	UBERON	UBERON:0002080	biological specimen	ERO	ERO:0000020					Sample preparation	batch03_S05	batch_03	1	Ovis aries
S06	Ovis aries	NCBITaxon	NCBITaxon:9940	Right ventricle of heart	UBERON	UBERON:0002080	biological specimen	ERO	ERO:0000020					Sample preparation	batch03_S06	batch_03	1	Ovis aries
S07	Ovis aries	NCBITaxon	NCBITaxon:9940	Right ventricle of heart	UBERON	UBERON:0002080	biological specimen	ERO	ERO:0000020					Sample preparation	batch03_S07	batch_03	1	Ovis aries
S08	Ovis aries	NCBITaxon	NCBITaxon:9940	Right ventricle of heart	UBERON	UBERON:0002080	biological specimen	ERO	ERO:0000020					Sample preparation	batch03_S08	batch_03	1	Ovis aries
S09	Ovis aries	NCBITaxon	NCBITaxon:9940	Right ventricle of heart	UBERON	UBERON:0002080	biological specimen	ERO	ERO:0000020					Sample preparation	batch03_S09	batch_03	1	Ovis aries
S10	Ovis aries	NCBITaxon	NCBITaxon:9940	Right ventricle of heart	UBERON	UBERON:0002080	biological specimen	ERO	ERO:0000020					Sample preparation	batch03_S10	batch_03	1	Ovis aries
S01	Ovis aries	NCBITaxon	NCBITaxon:9940	Right ventricle of heart	UBERON	UBERON:0002080	biological specimen	ERO	ERO:0000020					Sample preparation	batch04_S01	batch_04	1	Ovis aries
S02	Ovis aries	NCBITaxon	NCBITaxon:9940	Right ventricle of heart	UBERON	UBERON:0002080	biological specimen	ERO	ERO:0000020					Sample preparation	batch04_S02	batch_04	1	Ovis aries
S03	Ovis aries	NCBITaxon	NCBITaxon:9940	Right ventricle of heart	UBERON	UBERON:0002080	biological specimen	ERO	ERO:0000020					Sample preparation	batch04_S03	batch_04	1	Ovis aries
S04	Ovis aries	NCBITaxon	NCBITaxon:9940	Right ventricle of heart	UBERON	UBERON:0002080	biological specimen	ERO	ERO:0000020					Sample preparation	batch04_S04	batch_04	1	Ovis aries
S05	Ovis aries	NCBITaxon	NCBITaxon:9940	Right ventricle of heart	UBERON	UBERON:0002080	biological specimen	ERO	ERO:0000020					Sample preparation	batch04_S05	batch_04	1	Ovis aries
S06	Ovis aries	NCBITaxon	NCBITaxon:9940	Right ventricle of heart	UBERON	UBERON:0002080	biological specimen	ERO	ERO:0000020					Sample preparation	batch04_S06	batch_04	1	Ovis aries
S07	Ovis aries	NCBITaxon	NCBITaxon:9940	Right ventricle of heart	UBERON	UBERON:0002080	biological specimen	ERO	ERO:0000020					Sample preparation	batch04_S07	batch_04	1	Ovis aries
S08	Ovis aries	NCBITaxon	NCBITaxon:9940	Right ventricle of heart	UBERON	UBERON:0002080	biological specimen	ERO	ERO:0000020					Sample preparation	batch04_S08	batch_04	1	Ovis aries
S09	Ovis aries	NCBITaxon	NCBITaxon:9940	Right ventricle of heart	UBERON	UBERON:0002080	biological specimen	ERO	ERO:0000020					Sample preparation	batch04_S09	batch_04	1	Ovis aries
S10	Ovis aries	NCBITaxon	NCBITaxon:9940	Right ventricle of heart	UBERON	UBERON:0002080	biological specimen	ERO	ERO:0000020					Sample preparation	batch04_S10	batch_04	1	Ovis aries
S01	Ovis aries	NCBITaxon	NCBITaxon:9940	Right ventricle of heart	UBERON	UBERON:0002080	biological specimen	ERO	ERO:0000020					Sample preparation	batch05_S01	batch_05	2	Ovis aries
S02	Ovis aries	NCBITaxon	NCBITaxon:9940	Right ventricle of heart	UBERON	UBERON:0002080	biological specimen	ERO	ERO:0000020					Sample preparation	batch05_S02	batch_05	2	Ovis aries
S03	Ovis aries	NCBITaxon	NCBITaxon:9940	Right ventricle of heart	UBERON	UBERON:0002080	biological specimen	ERO	ERO:0000020					Sample preparation	batch05_S03	batch_05	2	Ovis aries
S04	Ovis aries	NCBITaxon	NCBITaxon:9940	Right ventricle of heart	UBERON	UBERON:0002080	biological specimen	ERO	ERO:0000020					Sample preparation	batch05_S04	batch_05	2	Ovis aries
S05	Ovis aries	NCBITaxon	NCBITaxon:9940	Right ventricle of heart	UBERON	UBERON:0002080	biological specimen	ERO	ERO:0000020					Sample preparation	batch05_S05	batch_05	2	Ovis aries
S06	Ovis aries	NCBITaxon	NCBITaxon:9940	Right ventricle of heart	UBERON	UBERON:0002080	biological specimen	ERO	ERO:0000020					Sample preparation	batch05_S06	batch_05	2	Ovis aries
S07	Ovis aries	NCBITaxon	NCBITaxon:9940	Right ventricle of heart	UBERON	UBERON:0002080	biological specimen	ERO	ERO:0000020					Sample preparation	batch05_S07	batch_05	2	Ovis aries
S08	Ovis aries	NCBITaxon	NCBITaxon:9940	Right ventricle of heart	UBERON	UBERON:0002080	biological specimen	ERO	ERO:0000020					Sample preparation	batch05_S08	batch_05	2	Ovis aries
S09	Ovis aries	NCBITaxon	NCBITaxon:9940	Right ventricle of heart	UBERON	UBERON:0002080	biological specimen	ERO	ERO:0000020					Sample preparation	batch05_S09	batch_05	2	Ovis aries
S10	Ovis aries	NCBITaxon	NCBITaxon:9940	Right ventricle of heart	UBERON	UBERON:0002080	biological specimen	ERO	ERO:0000020					Sample preparation	batch05_S10	batch_05	2	Ovis aries
S01	Ovis aries	NCBITaxon	NCBITaxon:9940	Right ventricle of heart	UBERON	UBERON:0002080	biological specimen	ERO	ERO:0000020					Sample preparation	batch06_S01	batch_06	2	Ovis aries
S02	Ovis aries	NCBITaxon	NCBITaxon:9940	Right ventricle of heart	UBERON	UBERON:0002080	biological specimen	ERO	ERO:0000020					Sample preparation	batch06_S02	batch_06	2	Ovis aries
S03	Ovis aries	NCBITaxon	NCBITaxon:9940	Right ventricle of heart	UBERON	UBERON:0002080	biological specimen	ERO	ERO:0000020					Sample preparation	batch06_S03	batch_06	2	Ovis aries
S04	Ovis aries	NCBITaxon	NCBITaxon:9940	Right ventricle of heart	UBERON	UBERON:0002080	biological specimen	ERO	ERO:0000020					Sample preparation	batch06_S04	batch_06	2	Ovis aries
S05	Ovis aries	NCBITaxon	NCBITaxon:9940	Right ventricle of heart	UBERON	UBERON:0002080	biological specimen	ERO	ERO:0000020					Sample preparation	batch06_S05	batch_06	2	Ovis aries
S06	Ovis aries	NCBITaxon	NCBITaxon:9940	Right ventricle of heart	UBERON	UBERON:0002080	biological specimen	ERO	ERO:0000020					Sample preparation	batch06_S06	batch_06	2	Ovis aries
S07	Ovis aries	NCBITaxon	NCBITaxon:9940	Right ventricle of heart	UBERON	UBERON:0002080	biological specimen	ERO	ERO:0000020					Sample preparation	batch06_S07	batch_06	2	Ovis aries
S08	Ovis aries	NCBITaxon	NCBITaxon:9940	Right ventricle of heart	UBERON	UBERON:0002080	biological specimen	ERO	ERO:0000020					Sample preparation	batch06_S08	batch_06	2	Ovis aries
S09	Ovis aries	NCBITaxon	NCBITaxon:9940	Right ventricle of heart	UBERON	UBERON:0002080	biological specimen	ERO	ERO:0000020					Sample preparation	batch06_S09	batch_06	2	Ovis aries
S10	Ovis aries	NCBITaxon	NCBITaxon:9940	Right ventricle of heart	UBERON	UBERON:0002080	biological specimen	ERO	ERO:0000020					Sample preparation	batch06_S10	batch_06	2	Ovis aries
S01	Ovis aries	NCBITaxon	NCBITaxon:9940	Right ventricle of heart	UBERON	UBERON:0002080	biological specimen	ERO	ERO:0000020					Sample preparation	batch07_S01	batch_07	7	Ovis aries
S02	Ovis aries	NCBITaxon	NCBITaxon:9940	Right ventricle of heart	UBERON	UBERON:0002080	biological specimen	ERO	ERO:0000020					Sample preparation	batch07_S02	batch_07	7	Ovis aries
S03	Ovis aries	NCBITaxon	NCBITaxon:9940	Right ventricle of heart	UBERON	UBERON:0002080	biological specimen	ERO	ERO:0000020					Sample preparation	batch07_S03	batch_07	7	Ovis aries
S04	Ovis aries	NCBITaxon	NCBITaxon:9940	Right ventricle of heart	UBERON	UBERON:0002080	biological specimen	ERO	ERO:0000020					Sample preparation	batch07_S04	batch_07	7	Ovis aries
S05	Ovis aries	NCBITaxon	NCBITaxon:9940	Right ventricle of heart	UBERON	UBERON:0002080	biological specimen	ERO	ERO:0000020					Sample preparation	batch07_S05	batch_07	7	Ovis aries
S06	Ovis aries	NCBITaxon	NCBITaxon:9940	Right ventricle of heart	UBERON	UBERON:0002080	biological specimen	ERO	ERO:0000020					Sample preparation	batch07_S06	batch_07	7	Ovis aries
S07	Ovis aries	NCBITaxon	NCBITaxon:9940	Right ventricle of heart	UBERON	UBERON:0002080	biological specimen	ERO	ERO:0000020					Sample preparation	batch07_S07	batch_07	7	Ovis aries
S08	Ovis aries	NCBITaxon	NCBITaxon:9940	Right ventricle of heart	UBERON	UBERON:0002080	biological specimen	ERO	ERO:0000020					Sample preparation	batch07_S08	batch_07	7	Ovis aries
S09	Ovis aries	NCBITaxon	NCBITaxon:9940	Right ventricle of heart	UBERON	UBERON:0002080	biological specimen	ERO	ERO:0000020					Sample preparation	batch07_S09	batch_07	7	Ovis aries
S10	Ovis aries	NCBITaxon	NCBITaxon:9940	Right ventricle of heart	UBERON	UBERON:0002080	biological specimen	ERO	ERO:0000020					Sample preparation	batch07_S10	batch_07	7	Ovis aries
S01	Ovis aries	NCBITaxon	NCBITaxon:9940	Right ventricle of heart	UBERON	UBERON:0002080	biological specimen	ERO	ERO:0000020					Sample preparation	batch08_S01	batch_08	7	Ovis aries
S02	Ovis aries	NCBITaxon	NCBITaxon:9940	Right ventricle of heart	UBERON	UBERON:0002080	biological specimen	ERO	ERO:0000020					Sample preparation	batch08_S02	batch_08	7	Ovis aries
S03	Ovis aries	NCBITaxon	NCBITaxon:9940	Right ventricle of heart	UBERON	UBERON:0002080	biological specimen	ERO	ERO:0000020					Sample preparation	batch08_S03	batch_08	7	Ovis aries
S04	Ovis aries	NCBITaxon	NCBITaxon:9940	Right ventricle of heart	UBERON	UBERON:0002080	biological specimen	ERO	ERO:0000020					Sample preparation	batch08_S04	batch_08	7	Ovis aries
S05	Ovis aries	NCBITaxon	NCBITaxon:9940	Right ventricle of heart	UBERON	UBERON:0002080	biological specimen	ERO	ERO:0000020					Sample preparation	batch08_S05	batch_08	7	Ovis aries
S06	Ovis aries	NCBITaxon	NCBITaxon:9940	Right ventricle of heart	UBERON	UBERON:0002080	biological specimen	ERO	ERO:0000020					Sample preparation	batch08_S06	batch_08	7	Ovis aries
S07	Ovis aries	NCBITaxon	NCBITaxon:9940	Right ventricle of heart	UBERON	UBERON:0002080	biological specimen	ERO	ERO:0000020					Sample preparation	batch08_S07	batch_08	7	Ovis aries
S08	Ovis aries	NCBITaxon	NCBITaxon:9940	Right ventricle of heart	UBERON	UBERON:0002080	biological specimen	ERO	ERO:0000020					Sample preparation	batch08_S08	batch_08	7	Ovis aries
S09	Ovis aries	NCBITaxon	NCBITaxon:9940	Right ventricle of heart	UBERON	UBERON:0002080	biological specimen	ERO	ERO:0000020					Sample preparation	batch08_S09	batch_08	7	Ovis aries
S10	Ovis aries	NCBITaxon	NCBITaxon:9940	Right ventricle of heart	UBERON	UBERON:0002080	biological specimen	ERO	ERO:0000020					Sample preparation	batch08_S10	batch_08	7	Ovis aries
QC01							reference compound	BAO	bao:BAO_0002092	standard	PO	25324	Quality Control	Sample preparation	batch01_QC01	batch_01	1	reference compound
QC02							reference compound	BAO	bao:BAO_0002092	standard	PO	25324	Quality Control	Sample preparation	batch01_QC02	batch_01	1	reference compound
QC03							reference compound	BAO	bao:BAO_0002092	standard	PO	25324	Quality Control	Sample preparation	batch01_QC03	batch_01	1	reference compound
QC05							reference compound	BAO	bao:BAO_0002092	standard	PO	25324	Quality Control	Sample preparation	batch01_QC05	batch_01	1	reference compound
QC06							reference compound	BAO	bao:BAO_0002092	standard	PO	25324	Quality Control	Sample preparation	batch01_QC06	batch_01	1	reference compound
QC07							reference compound	BAO	bao:BAO_0002092	standard	PO	25324	Quality Control	Sample preparation	batch01_QC07	batch_01	1	reference compound
QC08							reference compound	BAO	bao:BAO_0002092	standard	PO	25324	Quality Control	Sample preparation	batch02_QC08	batch_02	1	reference compound
QC09							reference compound	BAO	bao:BAO_0002092	standard	PO	25324	Quality Control	Sample preparation	batch02_QC09	batch_02	1	reference compound
QC10							reference compound	BAO	bao:BAO_0002092	standard	PO	25324	Quality Control	Sample preparation	batch02_QC10	batch_02	1	reference compound
QC04							reference compound	BAO	bao:BAO_0002092	standard	PO	25324	Quality Control	Sample preparation	batch01_QC04	batch_01	1	reference compound
QC11							reference compound	BAO	bao:BAO_0002092	standard	PO	25324	Quality Control	Sample preparation	batch02_QC11	batch_02	1	reference compound
QC12							reference compound	BAO	bao:BAO_0002092	standard	PO	25324	Quality Control	Sample preparation	batch03_QC12	batch_03	1	reference compound
QC13							reference compound	BAO	bao:BAO_0002092	standard	PO	25324	Quality Control	Sample preparation	batch03_QC13	batch_03	1	reference compound
QC14							reference compound	BAO	bao:BAO_0002092	standard	PO	25324	Quality Control	Sample preparation	batch03_QC14	batch_03	1	reference compound
QC15							reference compound	BAO	bao:BAO_0002092	standard	PO	25324	Quality Control	Sample preparation	batch03_QC15	batch_03	1	reference compound
B02							reference compound	BAO	bao:BAO_0002092	Blank			Blank	Sample preparation	batch04_B02	batch_04	1	reference compound
QC16							reference compound	BAO	bao:BAO_0002092	standard	PO	25324	Quality Control	Sample preparation	batch04_QC16	batch_04	1	reference compound
QC17							reference compound	BAO	bao:BAO_0002092	standard	PO	25324	Quality Control	Sample preparation	batch04_QC17	batch_04	1	reference compound
QC18							reference compound	BAO	bao:BAO_0002092	standard	PO	25324	Quality Control	Sample preparation	batch04_QC18	batch_04	1	reference compound
QC19							reference compound	BAO	bao:BAO_0002092	standard	PO	25324	Quality Control	Sample preparation	batch04_QC19	batch_04	1	reference compound
B03							reference compound	BAO	bao:BAO_0002092	Blank			Blank	Sample preparation	batch05_B03	batch_05	2	reference compound
B04							reference compound	BAO	bao:BAO_0002092	Blank			Blank	Sample preparation	batch05_B04	batch_05	2	reference compound
QC20							reference compound	BAO	bao:BAO_0002092	standard	PO	25324	Quality Control	Sample preparation	batch05_QC20	batch_05	2	reference compound
QC21							reference compound	BAO	bao:BAO_0002092	standard	PO	25324	Quality Control	Sample preparation	batch05_QC21	batch_05	2	reference compound
QC22							reference compound	BAO	bao:BAO_0002092	standard	PO	25324	Quality Control	Sample preparation	batch05_QC22	batch_05	2	reference compound
QC23							reference compound	BAO	bao:BAO_0002092	standard	PO	25324	Quality Control	Sample preparation	batch05_QC23	batch_05	2	reference compound
QC24							reference compound	BAO	bao:BAO_0002092	standard	PO	25324	Quality Control	Sample preparation	batch05_QC24	batch_05	2	reference compound
B05							reference compound	BAO	bao:BAO_0002092	Blank			Blank	Sample preparation	batch06_B05	batch_06	2	reference compound
B06							reference compound	BAO	bao:BAO_0002092	Blank			Blank	Sample preparation	batch06_B06	batch_06	2	reference compound
QC25							reference compound	BAO	bao:BAO_0002092	standard	PO	25324	Quality Control	Sample preparation	batch06_QC25	batch_06	2	reference compound
QC26							reference compound	BAO	bao:BAO_0002092	standard	PO	25324	Quality Control	Sample preparation	batch06_QC26	batch_06	2	reference compound
QC27							reference compound	BAO	bao:BAO_0002092	standard	PO	25324	Quality Control	Sample preparation	batch06_QC27	batch_06	2	reference compound
QC28							reference compound	BAO	bao:BAO_0002092	standard	PO	25324	Quality Control	Sample preparation	batch06_QC28	batch_06	2	reference compound
QC29							reference compound	BAO	bao:BAO_0002092	standard	PO	25324	Quality Control	Sample preparation	batch06_QC29	batch_06	2	reference compound
B07							reference compound	BAO	bao:BAO_0002092	Blank			Blank	Sample preparation	batch07_B07	batch_07	7	reference compound
B08							reference compound	BAO	bao:BAO_0002092	Blank			Blank	Sample preparation	batch07_B08	batch_07	7	reference compound
QC30							reference compound	BAO	bao:BAO_0002092	standard	PO	25324	Quality Control	Sample preparation	batch07_QC30	batch_07	7	reference compound
QC31							reference compound	BAO	bao:BAO_0002092	standard	PO	25324	Quality Control	Sample preparation	batch07_QC31	batch_07	7	reference compound
QC32							reference compound	BAO	bao:BAO_0002092	standard	PO	25324	Quality Control	Sample preparation	batch07_QC32	batch_07	7	reference compound
QC33							reference compound	BAO	bao:BAO_0002092	standard	PO	25324	Quality Control	Sample preparation	batch07_QC33	batch_07	7	reference compound
QC34							reference compound	BAO	bao:BAO_0002092	standard	PO	25324	Quality Control	Sample preparation	batch07_QC34	batch_07	7	reference compound
B09							reference compound	BAO	bao:BAO_0002092	Blank			Blank	Sample preparation	batch08_B09	batch_08	7	reference compound
B10							reference compound	BAO	bao:BAO_0002092	Blank			Blank	Sample preparation	batch08_B10	batch_08	7	reference compound
QC35							reference compound	BAO	bao:BAO_0002092	standard	PO	25324	Quality Control	Sample preparation	batch08_QC35	batch_08	7	reference compound
QC36							reference compound	BAO	bao:BAO_0002092	standard	PO	25324	Quality Control	Sample preparation	batch08_QC36	batch_08	7	reference compound
QC37							reference compound	BAO	bao:BAO_0002092	standard	PO	25324	Quality Control	Sample preparation	batch08_QC37	batch_08	7	reference compound
QC38							reference compound	BAO	bao:BAO_0002092	standard	PO	25324	Quality Control	Sample preparation	batch08_QC38	batch_08	7	reference compound
QC39							reference compound	BAO	bao:BAO_0002092	standard	PO	25324	Quality Control	Sample preparation	batch08_QC39	batch_08	7	reference compound
