# Supplementary material for: Direct infusion mass spectrometry metabolomics dataset: a benchmark for data processing and quality control
Source: Sci Data. 2014 Jun 10;1:140012. doi: 10.1038/sdata.2014.12 (PMC4381748; doi:10.1038/sdata.2014.12)
Supplement: Supplementary file 1 [file sdata201412-isa1.zip › a_MTBLS79.txt]

Sample Name	Protocol REF	Parameter Value[Scan polarity]	Parameter Value[Scan m/z range]	Parameter Value[Instrument]	Parameter Value[Ion source]	Parameter Value[Mass analyzer]	Term Source REF	Term Accession Number	Assay Name	Raw Data File	Comment[Data Repository]	Comment[Data Record Accession]	Comment[Data Record URL]	Protocol REF	Comment[Data transformation]	Derived Data File	Comment[Data Repository]	Comment[Data Record Accession]	Comment[Data Record URL]	Protocol REF	Derived Data File	Comment[Data Repository]	Comment[Data Record Accession]	Comment[Data Record URL]	Protocol REF	Parameter Value[Calibrant list]	Derived Data File	Comment[Data Repository]	Comment[Data Record Accession]	Comment[Data Record URL]	Protocol REF	Derived Data File	Comment[Data Repository]	Comment[Data Record Accession]	Comment[Data Record URL]	Protocol REF	Derived Data File	Comment[Data Repository]	Comment[Data Record Accession]	Comment[Data Record URL]	Protocol REF	Derived Data File	Comment[Data Repository]	Comment[Data Record Accession]	Comment[Data Record URL]	Protocol REF	Derived Data File	Comment[Data Repository]	Comment[Data Record Accession]
batch01_QC01	FT-ICR mass spectrometry	positive	70-590	Thermo Scientific, LTQ FT Ultra	Direct Infusion nanoESI	FT-ICR	MS	1000079	FT-ICR1	batch01_QC01__Dataset01_IRF.zip	MetaboLights	MTBLS79	http://www.ebi.ac.uk/metabolights/MTBLS79	Signal processing of mass spectra	Averaged transients	batch01_QC01__Dataset02_AT.zip	MetaboLights	MTBLS79	http://www.ebi.ac.uk/metabolights/MTBLS79	Apodisation, Zero-filling & Fourier Transformation	batch01_QC01__Dataset03_FS.zip	MetaboLights	MTBLS79	http://www.ebi.ac.uk/metabolights/MTBLS79	Mass Calibration & SIM-stitching	Dataset04_CalibrantList.txt	batch01_QC01__Dataset05_SPL.zip	MetaboLights	MTBLS79	http://www.ebi.ac.uk/metabolights/MTBLS79	Replicate Filtering	batch01_QC01__Dataset06_FPL.zip	MetaboLights	MTBLS79	http://www.ebi.ac.uk/metabolights/MTBLS79	Sample Filtering including TIC-filtering, Blank Filtering and Missing-value Filtering	Dataset07__SFPM.xlsx	MetaboLights	MTBLS79	http://www.ebi.ac.uk/metabolights/MTBLS79	PQN Normalisation	Dataset08a__SFPM_PQN.xlsx	MetaboLights	MTBLS79	http://www.ebi.ac.uk/metabolights/MTBLS79	Missing Values Imputation - KNN	Dataset9a__SFPM_PQN_KNN.xlsx	MetaboLights	MTBLS79
batch01_QC02	FT-ICR mass spectrometry	positive	70-590	Thermo Scientific, LTQ FT Ultra	Direct Infusion nanoESI	FT-ICR	MS	1000079	FT-ICR2	batch01_QC02__Dataset01_IRF.zip	MetaboLights	MTBLS79	http://www.ebi.ac.uk/metabolights/MTBLS79	Signal processing of mass spectra	Averaged transients	batch01_QC02__Dataset02_AT.zip	MetaboLights	MTBLS79	http://www.ebi.ac.uk/metabolights/MTBLS79	Apodisation, Zero-filling & Fourier Transformation	batch01_QC02__Dataset03_FS.zip	MetaboLights	MTBLS79	http://www.ebi.ac.uk/metabolights/MTBLS79	Mass Calibration & SIM-stitching	Dataset04_CalibrantList.txt	batch01_QC02__Dataset05_SPL.zip	MetaboLights	MTBLS79	http://www.ebi.ac.uk/metabolights/MTBLS79	Replicate Filtering	batch01_QC02__Dataset06_FPL.zip	MetaboLights	MTBLS79	http://www.ebi.ac.uk/metabolights/MTBLS79	Sample Filtering including TIC-filtering, Blank Filtering and Missing-value Filtering	Dataset07__SFPM.xlsx	MetaboLights	MTBLS79	http://www.ebi.ac.uk/metabolights/MTBLS79	PQN Normalisation	Dataset08a__SFPM_PQN.xlsx	MetaboLights	MTBLS79	http://www.ebi.ac.uk/metabolights/MTBLS79	Missing Values Imputation - KNN	Dataset9a__SFPM_PQN_KNN.xlsx	MetaboLights	MTBLS79
batch01_QC03	FT-ICR mass spectrometry	positive	70-590	Thermo Scientific, LTQ FT Ultra	Direct Infusion nanoESI	FT-ICR	MS	1000079	FT-ICR3	batch01_QC03__Dataset01_IRF.zip	MetaboLights	MTBLS79	http://www.ebi.ac.uk/metabolights/MTBLS79	Signal processing of mass spectra	Averaged transients	batch01_QC03__Dataset02_AT.zip	MetaboLights	MTBLS79	http://www.ebi.ac.uk/metabolights/MTBLS79	Apodisation, Zero-filling & Fourier Transformation	batch01_QC03__Dataset03_FS.zip	MetaboLights	MTBLS79	http://www.ebi.ac.uk/metabolights/MTBLS79	Mass Calibration & SIM-stitching	Dataset04_CalibrantList.txt	batch01_QC03__Dataset05_SPL.zip	MetaboLights	MTBLS79	http://www.ebi.ac.uk/metabolights/MTBLS79	Replicate Filtering	batch01_QC03__Dataset06_FPL.zip	MetaboLights	MTBLS79	http://www.ebi.ac.uk/metabolights/MTBLS79	Sample Filtering including TIC-filtering, Blank Filtering and Missing-value Filtering	Dataset07__SFPM.xlsx	MetaboLights	MTBLS79	http://www.ebi.ac.uk/metabolights/MTBLS79	PQN Normalisation	Dataset08a__SFPM_PQN.xlsx	MetaboLights	MTBLS79	http://www.ebi.ac.uk/metabolights/MTBLS79	Missing Values Imputation - KNN	Dataset9a__SFPM_PQN_KNN.xlsx	MetaboLights	MTBLS79
batch01_C05	FT-ICR mass spectrometry	positive	70-590	Thermo Scientific, LTQ FT Ultra	Direct Infusion nanoESI	FT-ICR	MS	1000079	FT-ICR4	batch01_C05__Dataset01_IRF.zip	MetaboLights	MTBLS79	http://www.ebi.ac.uk/metabolights/MTBLS79	Signal processing of mass spectra	Averaged transients	batch01_C05__Dataset02_AT.zip	MetaboLights	MTBLS79	http://www.ebi.ac.uk/metabolights/MTBLS79	Apodisation, Zero-filling & Fourier Transformation	batch01_C05__Dataset03_FS.zip	MetaboLights	MTBLS79	http://www.ebi.ac.uk/metabolights/MTBLS79	Mass Calibration & SIM-stitching	Dataset04_CalibrantList.txt	batch01_C05__Dataset05_SPL.zip	MetaboLights	MTBLS79	http://www.ebi.ac.uk/metabolights/MTBLS79	Replicate Filtering	batch01_C05__Dataset06_FPL.zip	MetaboLights	MTBLS79	http://www.ebi.ac.uk/metabolights/MTBLS79	Sample Filtering including TIC-filtering, Blank Filtering and Missing-value Filtering	Dataset07__SFPM.xlsx	MetaboLights	MTBLS79	http://www.ebi.ac.uk/metabolights/MTBLS79	PQN Normalisation	Dataset08a__SFPM_PQN.xlsx	MetaboLights	MTBLS79	http://www.ebi.ac.uk/metabolights/MTBLS79	Missing Values Imputation - KNN	Dataset9a__SFPM_PQN_KNN.xlsx	MetaboLights	MTBLS79
batch01_S03	FT-ICR mass spectrometry	positive	70-590	Thermo Scientific, LTQ FT Ultra	Direct Infusion nanoESI	FT-ICR	MS	1000079	FT-ICR5	batch01_S03__Dataset01_IRF.zip	MetaboLights	MTBLS79	http://www.ebi.ac.uk/metabolights/MTBLS79	Signal processing of mass spectra	Averaged transients		MetaboLights	MTBLS79	http://www.ebi.ac.uk/metabolights/MTBLS79	Apodisation, Zero-filling & Fourier Transformation		MetaboLights	MTBLS79	http://www.ebi.ac.uk/metabolights/MTBLS79	Mass Calibration & SIM-stitching	Dataset04_CalibrantList.txt		MetaboLights	MTBLS79	http://www.ebi.ac.uk/metabolights/MTBLS79	Replicate Filtering		MetaboLights	MTBLS79	http://www.ebi.ac.uk/metabolights/MTBLS79	Sample Filtering including TIC-filtering, Blank Filtering and Missing-value Filtering		MetaboLights	MTBLS79	http://www.ebi.ac.uk/metabolights/MTBLS79	PQN Normalisation		MetaboLights	MTBLS79	http://www.ebi.ac.uk/metabolights/MTBLS79	Missing Values Imputation - KNN		MetaboLights	MTBLS79
batch01_S07	FT-ICR mass spectrometry	positive	70-590	Thermo Scientific, LTQ FT Ultra	Direct Infusion nanoESI	FT-ICR	MS	1000079	FT-ICR6	batch01_S07__Dataset01_IRF.zip	MetaboLights	MTBLS79	http://www.ebi.ac.uk/metabolights/MTBLS79	Signal processing of mass spectra	Averaged transients	batch01_S07__Dataset02_AT.zip	MetaboLights	MTBLS79	http://www.ebi.ac.uk/metabolights/MTBLS79	Apodisation, Zero-filling & Fourier Transformation	batch01_S07__Dataset03_FS.zip	MetaboLights	MTBLS79	http://www.ebi.ac.uk/metabolights/MTBLS79	Mass Calibration & SIM-stitching	Dataset04_CalibrantList.txt	batch01_S07__Dataset05_SPL.zip	MetaboLights	MTBLS79	http://www.ebi.ac.uk/metabolights/MTBLS79	Replicate Filtering	batch01_S07__Dataset06_FPL.zip	MetaboLights	MTBLS79	http://www.ebi.ac.uk/metabolights/MTBLS79	Sample Filtering including TIC-filtering, Blank Filtering and Missing-value Filtering	Dataset07__SFPM.xlsx	MetaboLights	MTBLS79	http://www.ebi.ac.uk/metabolights/MTBLS79	PQN Normalisation	Dataset08a__SFPM_PQN.xlsx	MetaboLights	MTBLS79	http://www.ebi.ac.uk/metabolights/MTBLS79	Missing Values Imputation - KNN	Dataset9a__SFPM_PQN_KNN.xlsx	MetaboLights	MTBLS79
batch01_C01	FT-ICR mass spectrometry	positive	70-590	Thermo Scientific, LTQ FT Ultra	Direct Infusion nanoESI	FT-ICR	MS	1000079	FT-ICR7	batch01_C01__Dataset01_IRF.zip	MetaboLights	MTBLS79	http://www.ebi.ac.uk/metabolights/MTBLS79	Signal processing of mass spectra	Averaged transients	batch01_C01__Dataset02_AT.zip	MetaboLights	MTBLS79	http://www.ebi.ac.uk/metabolights/MTBLS79	Apodisation, Zero-filling & Fourier Transformation	batch01_C01__Dataset03_FS.zip	MetaboLights	MTBLS79	http://www.ebi.ac.uk/metabolights/MTBLS79	Mass Calibration & SIM-stitching	Dataset04_CalibrantList.txt	batch01_C01__Dataset05_SPL.zip	MetaboLights	MTBLS79	http://www.ebi.ac.uk/metabolights/MTBLS79	Replicate Filtering	batch01_C01__Dataset06_FPL.zip	MetaboLights	MTBLS79	http://www.ebi.ac.uk/metabolights/MTBLS79	Sample Filtering including TIC-filtering, Blank Filtering and Missing-value Filtering	Dataset07__SFPM.xlsx	MetaboLights	MTBLS79	http://www.ebi.ac.uk/metabolights/MTBLS79	PQN Normalisation	Dataset08a__SFPM_PQN.xlsx	MetaboLights	MTBLS79	http://www.ebi.ac.uk/metabolights/MTBLS79	Missing Values Imputation - KNN	Dataset9a__SFPM_PQN_KNN.xlsx	MetaboLights	MTBLS79
batch01_C10	FT-ICR mass spectrometry	positive	70-590	Thermo Scientific, LTQ FT Ultra	Direct Infusion nanoESI	FT-ICR	MS	1000079	FT-ICR8	batch01_C10__Dataset01_IRF.zip	MetaboLights	MTBLS79	http://www.ebi.ac.uk/metabolights/MTBLS79	Signal processing of mass spectra	Averaged transients	batch01_C10__Dataset02_AT.zip	MetaboLights	MTBLS79	http://www.ebi.ac.uk/metabolights/MTBLS79	Apodisation, Zero-filling & Fourier Transformation	batch01_C10__Dataset03_FS.zip	MetaboLights	MTBLS79	http://www.ebi.ac.uk/metabolights/MTBLS79	Mass Calibration & SIM-stitching	Dataset04_CalibrantList.txt	batch01_C10__Dataset05_SPL.zip	MetaboLights	MTBLS79	http://www.ebi.ac.uk/metabolights/MTBLS79	Replicate Filtering	batch01_C10__Dataset06_FPL.zip	MetaboLights	MTBLS79	http://www.ebi.ac.uk/metabolights/MTBLS79	Sample Filtering including TIC-filtering, Blank Filtering and Missing-value Filtering	Dataset07__SFPM.xlsx	MetaboLights	MTBLS79	http://www.ebi.ac.uk/metabolights/MTBLS79	PQN Normalisation	Dataset08a__SFPM_PQN.xlsx	MetaboLights	MTBLS79	http://www.ebi.ac.uk/metabolights/MTBLS79	Missing Values Imputation - KNN	Dataset9a__SFPM_PQN_KNN.xlsx	MetaboLights	MTBLS79
batch01_QC04	FT-ICR mass spectrometry	positive	70-590	Thermo Scientific, LTQ FT Ultra	Direct Infusion nanoESI	FT-ICR	MS	1000079	FT-ICR9	batch01_QC04__Dataset01_IRF.zip	MetaboLights	MTBLS79	http://www.ebi.ac.uk/metabolights/MTBLS79	Signal processing of mass spectra	Averaged transients	batch01_QC04__Dataset02_AT.zip	MetaboLights	MTBLS79	http://www.ebi.ac.uk/metabolights/MTBLS79	Apodisation, Zero-filling & Fourier Transformation	batch01_QC04__Dataset03_FS.zip	MetaboLights	MTBLS79	http://www.ebi.ac.uk/metabolights/MTBLS79	Mass Calibration & SIM-stitching	Dataset04_CalibrantList.txt	batch01_QC04__Dataset05_SPL.zip	MetaboLights	MTBLS79	http://www.ebi.ac.uk/metabolights/MTBLS79	Replicate Filtering	batch01_QC04__Dataset06_FPL.zip	MetaboLights	MTBLS79	http://www.ebi.ac.uk/metabolights/MTBLS79	Sample Filtering including TIC-filtering, Blank Filtering and Missing-value Filtering	Dataset07__SFPM.xlsx	MetaboLights	MTBLS79	http://www.ebi.ac.uk/metabolights/MTBLS79	PQN Normalisation	Dataset08a__SFPM_PQN.xlsx	MetaboLights	MTBLS79	http://www.ebi.ac.uk/metabolights/MTBLS79	Missing Values Imputation - KNN	Dataset9a__SFPM_PQN_KNN.xlsx	MetaboLights	MTBLS79
batch01_S01	FT-ICR mass spectrometry	positive	70-590	Thermo Scientific, LTQ FT Ultra	Direct Infusion nanoESI	FT-ICR	MS	1000079	FT-ICR10	batch01_S01__Dataset01_IRF.zip	MetaboLights	MTBLS79	http://www.ebi.ac.uk/metabolights/MTBLS79	Signal processing of mass spectra	Averaged transients	batch01_S01__Dataset02_AT.zip	MetaboLights	MTBLS79	http://www.ebi.ac.uk/metabolights/MTBLS79	Apodisation, Zero-filling & Fourier Transformation	batch01_S01__Dataset03_FS.zip	MetaboLights	MTBLS79	http://www.ebi.ac.uk/metabolights/MTBLS79	Mass Calibration & SIM-stitching	Dataset04_CalibrantList.txt	batch01_S01__Dataset05_SPL.zip	MetaboLights	MTBLS79	http://www.ebi.ac.uk/metabolights/MTBLS79	Replicate Filtering	batch01_S01__Dataset06_FPL.zip	MetaboLights	MTBLS79	http://www.ebi.ac.uk/metabolights/MTBLS79	Sample Filtering including TIC-filtering, Blank Filtering and Missing-value Filtering	Dataset07__SFPM.xlsx	MetaboLights	MTBLS79	http://www.ebi.ac.uk/metabolights/MTBLS79	PQN Normalisation	Dataset08a__SFPM_PQN.xlsx	MetaboLights	MTBLS79	http://www.ebi.ac.uk/metabolights/MTBLS79	Missing Values Imputation - KNN	Dataset9a__SFPM_PQN_KNN.xlsx	MetaboLights	MTBLS79
batch01_C03	FT-ICR mass spectrometry	positive	70-590	Thermo Scientific, LTQ FT Ultra	Direct Infusion nanoESI	FT-ICR	MS	1000079	FT-ICR11	batch01_C03__Dataset01_IRF.zip	MetaboLights	MTBLS79	http://www.ebi.ac.uk/metabolights/MTBLS79	Signal processing of mass spectra	Averaged transients	batch01_C03__Dataset02_AT.zip	MetaboLights	MTBLS79	http://www.ebi.ac.uk/metabolights/MTBLS79	Apodisation, Zero-filling & Fourier Transformation	batch01_C03__Dataset03_FS.zip	MetaboLights	MTBLS79	http://www.ebi.ac.uk/metabolights/MTBLS79	Mass Calibration & SIM-stitching	Dataset04_CalibrantList.txt	batch01_C03__Dataset05_SPL.zip	MetaboLights	MTBLS79	http://www.ebi.ac.uk/metabolights/MTBLS79	Replicate Filtering	batch01_C03__Dataset06_FPL.zip	MetaboLights	MTBLS79	http://www.ebi.ac.uk/metabolights/MTBLS79	Sample Filtering including TIC-filtering, Blank Filtering and Missing-value Filtering	Dataset07__SFPM.xlsx	MetaboLights	MTBLS79	http://www.ebi.ac.uk/metabolights/MTBLS79	PQN Normalisation	Dataset08a__SFPM_PQN.xlsx	MetaboLights	MTBLS79	http://www.ebi.ac.uk/metabolights/MTBLS79	Missing Values Imputation - KNN	Dataset9a__SFPM_PQN_KNN.xlsx	MetaboLights	MTBLS79
batch01_S05	FT-ICR mass spectrometry	positive	70-590	Thermo Scientific, LTQ FT Ultra	Direct Infusion nanoESI	FT-ICR	MS	1000079	FT-ICR12	batch01_S05__Dataset01_IRF.zip	MetaboLights	MTBLS79	http://www.ebi.ac.uk/metabolights/MTBLS79	Signal processing of mass spectra	Averaged transients	batch01_S05__Dataset02_AT.zip	MetaboLights	MTBLS79	http://www.ebi.ac.uk/metabolights/MTBLS79	Apodisation, Zero-filling & Fourier Transformation	batch01_S05__Dataset03_FS.zip	MetaboLights	MTBLS79	http://www.ebi.ac.uk/metabolights/MTBLS79	Mass Calibration & SIM-stitching	Dataset04_CalibrantList.txt	batch01_S05__Dataset05_SPL.zip	MetaboLights	MTBLS79	http://www.ebi.ac.uk/metabolights/MTBLS79	Replicate Filtering	batch01_S05__Dataset06_FPL.zip	MetaboLights	MTBLS79	http://www.ebi.ac.uk/metabolights/MTBLS79	Sample Filtering including TIC-filtering, Blank Filtering and Missing-value Filtering	Dataset07__SFPM.xlsx	MetaboLights	MTBLS79	http://www.ebi.ac.uk/metabolights/MTBLS79	PQN Normalisation	Dataset08a__SFPM_PQN.xlsx	MetaboLights	MTBLS79	http://www.ebi.ac.uk/metabolights/MTBLS79	Missing Values Imputation - KNN	Dataset9a__SFPM_PQN_KNN.xlsx	MetaboLights	MTBLS79
batch01_C07	FT-ICR mass spectrometry	positive	70-590	Thermo Scientific, LTQ FT Ultra	Direct Infusion nanoESI	FT-ICR	MS	1000079	FT-ICR13	batch01_C07__Dataset01_IRF.zip	MetaboLights	MTBLS79	http://www.ebi.ac.uk/metabolights/MTBLS79	Signal processing of mass spectra	Averaged transients	batch01_C07__Dataset02_AT.zip	MetaboLights	MTBLS79	http://www.ebi.ac.uk/metabolights/MTBLS79	Apodisation, Zero-filling & Fourier Transformation	batch01_C07__Dataset03_FS.zip	MetaboLights	MTBLS79	http://www.ebi.ac.uk/metabolights/MTBLS79	Mass Calibration & SIM-stitching	Dataset04_CalibrantList.txt	batch01_C07__Dataset05_SPL.zip	MetaboLights	MTBLS79	http://www.ebi.ac.uk/metabolights/MTBLS79	Replicate Filtering	batch01_C07__Dataset06_FPL.zip	MetaboLights	MTBLS79	http://www.ebi.ac.uk/metabolights/MTBLS79	Sample Filtering including TIC-filtering, Blank Filtering and Missing-value Filtering	Dataset07__SFPM.xlsx	MetaboLights	MTBLS79	http://www.ebi.ac.uk/metabolights/MTBLS79	PQN Normalisation	Dataset08a__SFPM_PQN.xlsx	MetaboLights	MTBLS79	http://www.ebi.ac.uk/metabolights/MTBLS79	Missing Values Imputation - KNN	Dataset9a__SFPM_PQN_KNN.xlsx	MetaboLights	MTBLS79
batch01_S06	FT-ICR mass spectrometry	positive	70-590	Thermo Scientific, LTQ FT Ultra	Direct Infusion nanoESI	FT-ICR	MS	1000079	FT-ICR14	batch01_S06__Dataset01_IRF.zip	MetaboLights	MTBLS79	http://www.ebi.ac.uk/metabolights/MTBLS79	Signal processing of mass spectra	Averaged transients	batch01_S06__Dataset02_AT.zip	MetaboLights	MTBLS79	http://www.ebi.ac.uk/metabolights/MTBLS79	Apodisation, Zero-filling & Fourier Transformation	batch01_S06__Dataset03_FS.zip	MetaboLights	MTBLS79	http://www.ebi.ac.uk/metabolights/MTBLS79	Mass Calibration & SIM-stitching	Dataset04_CalibrantList.txt	batch01_S06__Dataset05_SPL.zip	MetaboLights	MTBLS79	http://www.ebi.ac.uk/metabolights/MTBLS79	Replicate Filtering	batch01_S06__Dataset06_FPL.zip	MetaboLights	MTBLS79	http://www.ebi.ac.uk/metabolights/MTBLS79	Sample Filtering including TIC-filtering, Blank Filtering and Missing-value Filtering	Dataset07__SFPM.xlsx	MetaboLights	MTBLS79	http://www.ebi.ac.uk/metabolights/MTBLS79	PQN Normalisation	Dataset08a__SFPM_PQN.xlsx	MetaboLights	MTBLS79	http://www.ebi.ac.uk/metabolights/MTBLS79	Missing Values Imputation - KNN	Dataset9a__SFPM_PQN_KNN.xlsx	MetaboLights	MTBLS79
batch01_QC05	FT-ICR mass spectrometry	positive	70-590	Thermo Scientific, LTQ FT Ultra	Direct Infusion nanoESI	FT-ICR	MS	1000079	FT-ICR15	batch01_QC05__Dataset01_IRF.zip	MetaboLights	MTBLS79	http://www.ebi.ac.uk/metabolights/MTBLS79	Signal processing of mass spectra	Averaged transients	batch01_QC05__Dataset02_AT.zip	MetaboLights	MTBLS79	http://www.ebi.ac.uk/metabolights/MTBLS79	Apodisation, Zero-filling & Fourier Transformation	batch01_QC05__Dataset03_FS.zip	MetaboLights	MTBLS79	http://www.ebi.ac.uk/metabolights/MTBLS79	Mass Calibration & SIM-stitching	Dataset04_CalibrantList.txt	batch01_QC05__Dataset05_SPL.zip	MetaboLights	MTBLS79	http://www.ebi.ac.uk/metabolights/MTBLS79	Replicate Filtering	batch01_QC05__Dataset06_FPL.zip	MetaboLights	MTBLS79	http://www.ebi.ac.uk/metabolights/MTBLS79	Sample Filtering including TIC-filtering, Blank Filtering and Missing-value Filtering	Dataset07__SFPM.xlsx	MetaboLights	MTBLS79	http://www.ebi.ac.uk/metabolights/MTBLS79	PQN Normalisation	Dataset08a__SFPM_PQN.xlsx	MetaboLights	MTBLS79	http://www.ebi.ac.uk/metabolights/MTBLS79	Missing Values Imputation - KNN	Dataset9a__SFPM_PQN_KNN.xlsx	MetaboLights	MTBLS79
batch01_C08	FT-ICR mass spectrometry	positive	70-590	Thermo Scientific, LTQ FT Ultra	Direct Infusion nanoESI	FT-ICR	MS	1000079	FT-ICR16	batch01_C08__Dataset01_IRF.zip	MetaboLights	MTBLS79	http://www.ebi.ac.uk/metabolights/MTBLS79	Signal processing of mass spectra	Averaged transients	batch01_C08__Dataset02_AT.zip	MetaboLights	MTBLS79	http://www.ebi.ac.uk/metabolights/MTBLS79	Apodisation, Zero-filling & Fourier Transformation	batch01_C08__Dataset03_FS.zip	MetaboLights	MTBLS79	http://www.ebi.ac.uk/metabolights/MTBLS79	Mass Calibration & SIM-stitching	Dataset04_CalibrantList.txt	batch01_C08__Dataset05_SPL.zip	MetaboLights	MTBLS79	http://www.ebi.ac.uk/metabolights/MTBLS79	Replicate Filtering	batch01_C08__Dataset06_FPL.zip	MetaboLights	MTBLS79	http://www.ebi.ac.uk/metabolights/MTBLS79	Sample Filtering including TIC-filtering, Blank Filtering and Missing-value Filtering	Dataset07__SFPM.xlsx	MetaboLights	MTBLS79	http://www.ebi.ac.uk/metabolights/MTBLS79	PQN Normalisation	Dataset08a__SFPM_PQN.xlsx	MetaboLights	MTBLS79	http://www.ebi.ac.uk/metabolights/MTBLS79	Missing Values Imputation - KNN	Dataset9a__SFPM_PQN_KNN.xlsx	MetaboLights	MTBLS79
batch01_C06	FT-ICR mass spectrometry	positive	70-590	Thermo Scientific, LTQ FT Ultra	Direct Infusion nanoESI	FT-ICR	MS	1000079	FT-ICR17	batch01_C06__Dataset01_IRF.zip	MetaboLights	MTBLS79	http://www.ebi.ac.uk/metabolights/MTBLS79	Signal processing of mass spectra	Averaged transients	batch01_C06__Dataset02_AT.zip	MetaboLights	MTBLS79	http://www.ebi.ac.uk/metabolights/MTBLS79	Apodisation, Zero-filling & Fourier Transformation	batch01_C06__Dataset03_FS.zip	MetaboLights	MTBLS79	http://www.ebi.ac.uk/metabolights/MTBLS79	Mass Calibration & SIM-stitching	Dataset04_CalibrantList.txt	batch01_C06__Dataset05_SPL.zip	MetaboLights	MTBLS79	http://www.ebi.ac.uk/metabolights/MTBLS79	Replicate Filtering	batch01_C06__Dataset06_FPL.zip	MetaboLights	MTBLS79	http://www.ebi.ac.uk/metabolights/MTBLS79	Sample Filtering including TIC-filtering, Blank Filtering and Missing-value Filtering	Dataset07__SFPM.xlsx	MetaboLights	MTBLS79	http://www.ebi.ac.uk/metabolights/MTBLS79	PQN Normalisation	Dataset08a__SFPM_PQN.xlsx	MetaboLights	MTBLS79	http://www.ebi.ac.uk/metabolights/MTBLS79	Missing Values Imputation - KNN	Dataset9a__SFPM_PQN_KNN.xlsx	MetaboLights	MTBLS79
batch01_S02	FT-ICR mass spectrometry	positive	70-590	Thermo Scientific, LTQ FT Ultra	Direct Infusion nanoESI	FT-ICR	MS	1000079	FT-ICR18	batch01_S02__Dataset01_IRF.zip	MetaboLights	MTBLS79	http://www.ebi.ac.uk/metabolights/MTBLS79	Signal processing of mass spectra	Averaged transients	batch01_S02__Dataset02_AT.zip	MetaboLights	MTBLS79	http://www.ebi.ac.uk/metabolights/MTBLS79	Apodisation, Zero-filling & Fourier Transformation	batch01_S02__Dataset03_FS.zip	MetaboLights	MTBLS79	http://www.ebi.ac.uk/metabolights/MTBLS79	Mass Calibration & SIM-stitching	Dataset04_CalibrantList.txt	batch01_S02__Dataset05_SPL.zip	MetaboLights	MTBLS79	http://www.ebi.ac.uk/metabolights/MTBLS79	Replicate Filtering	batch01_S02__Dataset06_FPL.zip	MetaboLights	MTBLS79	http://www.ebi.ac.uk/metabolights/MTBLS79	Sample Filtering including TIC-filtering, Blank Filtering and Missing-value Filtering	Dataset07__SFPM.xlsx	MetaboLights	MTBLS79	http://www.ebi.ac.uk/metabolights/MTBLS79	PQN Normalisation	Dataset08a__SFPM_PQN.xlsx	MetaboLights	MTBLS79	http://www.ebi.ac.uk/metabolights/MTBLS79	Missing Values Imputation - KNN	Dataset9a__SFPM_PQN_KNN.xlsx	MetaboLights	MTBLS79
batch01_S09	FT-ICR mass spectrometry	positive	70-590	Thermo Scientific, LTQ FT Ultra	Direct Infusion nanoESI	FT-ICR	MS	1000079	FT-ICR19	batch01_S09__Dataset01_IRF.zip	MetaboLights	MTBLS79	http://www.ebi.ac.uk/metabolights/MTBLS79	Signal processing of mass spectra	Averaged transients	batch01_S09__Dataset02_AT.zip	MetaboLights	MTBLS79	http://www.ebi.ac.uk/metabolights/MTBLS79	Apodisation, Zero-filling & Fourier Transformation	batch01_S09__Dataset03_FS.zip	MetaboLights	MTBLS79	http://www.ebi.ac.uk/metabolights/MTBLS79	Mass Calibration & SIM-stitching	Dataset04_CalibrantList.txt	batch01_S09__Dataset05_SPL.zip	MetaboLights	MTBLS79	http://www.ebi.ac.uk/metabolights/MTBLS79	Replicate Filtering	batch01_S09__Dataset06_FPL.zip	MetaboLights	MTBLS79	http://www.ebi.ac.uk/metabolights/MTBLS79	Sample Filtering including TIC-filtering, Blank Filtering and Missing-value Filtering	Dataset07__SFPM.xlsx	MetaboLights	MTBLS79	http://www.ebi.ac.uk/metabolights/MTBLS79	PQN Normalisation	Dataset08a__SFPM_PQN.xlsx	MetaboLights	MTBLS79	http://www.ebi.ac.uk/metabolights/MTBLS79	Missing Values Imputation - KNN	Dataset9a__SFPM_PQN_KNN.xlsx	MetaboLights	MTBLS79
batch01_C02	FT-ICR mass spectrometry	positive	70-590	Thermo Scientific, LTQ FT Ultra	Direct Infusion nanoESI	FT-ICR	MS	1000079	FT-ICR20	batch01_C02__Dataset01_IRF.zip	MetaboLights	MTBLS79	http://www.ebi.ac.uk/metabolights/MTBLS79	Signal processing of mass spectra	Averaged transients	batch01_C02__Dataset02_AT.zip	MetaboLights	MTBLS79	http://www.ebi.ac.uk/metabolights/MTBLS79	Apodisation, Zero-filling & Fourier Transformation	batch01_C02__Dataset03_FS.zip	MetaboLights	MTBLS79	http://www.ebi.ac.uk/metabolights/MTBLS79	Mass Calibration & SIM-stitching	Dataset04_CalibrantList.txt	batch01_C02__Dataset05_SPL.zip	MetaboLights	MTBLS79	http://www.ebi.ac.uk/metabolights/MTBLS79	Replicate Filtering	batch01_C02__Dataset06_FPL.zip	MetaboLights	MTBLS79	http://www.ebi.ac.uk/metabolights/MTBLS79	Sample Filtering including TIC-filtering, Blank Filtering and Missing-value Filtering	Dataset07__SFPM.xlsx	MetaboLights	MTBLS79	http://www.ebi.ac.uk/metabolights/MTBLS79	PQN Normalisation	Dataset08a__SFPM_PQN.xlsx	MetaboLights	MTBLS79	http://www.ebi.ac.uk/metabolights/MTBLS79	Missing Values Imputation - KNN	Dataset9a__SFPM_PQN_KNN.xlsx	MetaboLights	MTBLS79
batch01_QC06	FT-ICR mass spectrometry	positive	70-590	Thermo Scientific, LTQ FT Ultra	Direct Infusion nanoESI	FT-ICR	MS	1000079	FT-ICR21	batch01_QC06__Dataset01_IRF.zip	MetaboLights	MTBLS79	http://www.ebi.ac.uk/metabolights/MTBLS79	Signal processing of mass spectra	Averaged transients	batch01_QC06__Dataset02_AT.zip	MetaboLights	MTBLS79	http://www.ebi.ac.uk/metabolights/MTBLS79	Apodisation, Zero-filling & Fourier Transformation	batch01_QC06__Dataset03_FS.zip	MetaboLights	MTBLS79	http://www.ebi.ac.uk/metabolights/MTBLS79	Mass Calibration & SIM-stitching	Dataset04_CalibrantList.txt	batch01_QC06__Dataset05_SPL.zip	MetaboLights	MTBLS79	http://www.ebi.ac.uk/metabolights/MTBLS79	Replicate Filtering	batch01_QC06__Dataset06_FPL.zip	MetaboLights	MTBLS79	http://www.ebi.ac.uk/metabolights/MTBLS79	Sample Filtering including TIC-filtering, Blank Filtering and Missing-value Filtering	Dataset07__SFPM.xlsx	MetaboLights	MTBLS79	http://www.ebi.ac.uk/metabolights/MTBLS79	PQN Normalisation	Dataset08a__SFPM_PQN.xlsx	MetaboLights	MTBLS79	http://www.ebi.ac.uk/metabolights/MTBLS79	Missing Values Imputation - KNN	Dataset9a__SFPM_PQN_KNN.xlsx	MetaboLights	MTBLS79
batch01_S04	FT-ICR mass spectrometry	positive	70-590	Thermo Scientific, LTQ FT Ultra	Direct Infusion nanoESI	FT-ICR	MS	1000079	FT-ICR22	batch01_S04__Dataset01_IRF.zip	MetaboLights	MTBLS79	http://www.ebi.ac.uk/metabolights/MTBLS79	Signal processing of mass spectra	Averaged transients	batch01_S04__Dataset02_AT.zip	MetaboLights	MTBLS79	http://www.ebi.ac.uk/metabolights/MTBLS79	Apodisation, Zero-filling & Fourier Transformation	batch01_S04__Dataset03_FS.zip	MetaboLights	MTBLS79	http://www.ebi.ac.uk/metabolights/MTBLS79	Mass Calibration & SIM-stitching	Dataset04_CalibrantList.txt	batch01_S04__Dataset05_SPL.zip	MetaboLights	MTBLS79	http://www.ebi.ac.uk/metabolights/MTBLS79	Replicate Filtering	batch01_S04__Dataset06_FPL.zip	MetaboLights	MTBLS79	http://www.ebi.ac.uk/metabolights/MTBLS79	Sample Filtering including TIC-filtering, Blank Filtering and Missing-value Filtering	Dataset07__SFPM.xlsx	MetaboLights	MTBLS79	http://www.ebi.ac.uk/metabolights/MTBLS79	PQN Normalisation	Dataset08a__SFPM_PQN.xlsx	MetaboLights	MTBLS79	http://www.ebi.ac.uk/metabolights/MTBLS79	Missing Values Imputation - KNN	Dataset9a__SFPM_PQN_KNN.xlsx	MetaboLights	MTBLS79
batch01_S08	FT-ICR mass spectrometry	positive	70-590	Thermo Scientific, LTQ FT Ultra	Direct Infusion nanoESI	FT-ICR	MS	1000079	FT-ICR23	batch01_S08__Dataset01_IRF.zip	MetaboLights	MTBLS79	http://www.ebi.ac.uk/metabolights/MTBLS79	Signal processing of mass spectra	Averaged transients	batch01_S08__Dataset02_AT.zip	MetaboLights	MTBLS79	http://www.ebi.ac.uk/metabolights/MTBLS79	Apodisation, Zero-filling & Fourier Transformation	batch01_S08__Dataset03_FS.zip	MetaboLights	MTBLS79	http://www.ebi.ac.uk/metabolights/MTBLS79	Mass Calibration & SIM-stitching	Dataset04_CalibrantList.txt	batch01_S08__Dataset05_SPL.zip	MetaboLights	MTBLS79	http://www.ebi.ac.uk/metabolights/MTBLS79	Replicate Filtering	batch01_S08__Dataset06_FPL.zip	MetaboLights	MTBLS79	http://www.ebi.ac.uk/metabolights/MTBLS79	Sample Filtering including TIC-filtering, Blank Filtering and Missing-value Filtering	Dataset07__SFPM.xlsx	MetaboLights	MTBLS79	http://www.ebi.ac.uk/metabolights/MTBLS79	PQN Normalisation	Dataset08a__SFPM_PQN.xlsx	MetaboLights	MTBLS79	http://www.ebi.ac.uk/metabolights/MTBLS79	Missing Values Imputation - KNN	Dataset9a__SFPM_PQN_KNN.xlsx	MetaboLights	MTBLS79
batch01_C04	FT-ICR mass spectrometry	positive	70-590	Thermo Scientific, LTQ FT Ultra	Direct Infusion nanoESI	FT-ICR	MS	1000079	FT-ICR24	batch01_C04__Dataset01_IRF.zip	MetaboLights	MTBLS79	http://www.ebi.ac.uk/metabolights/MTBLS79	Signal processing of mass spectra	Averaged transients	batch01_C04__Dataset02_AT.zip	MetaboLights	MTBLS79	http://www.ebi.ac.uk/metabolights/MTBLS79	Apodisation, Zero-filling & Fourier Transformation	batch01_C04__Dataset03_FS.zip	MetaboLights	MTBLS79	http://www.ebi.ac.uk/metabolights/MTBLS79	Mass Calibration & SIM-stitching	Dataset04_CalibrantList.txt	batch01_C04__Dataset05_SPL.zip	MetaboLights	MTBLS79	http://www.ebi.ac.uk/metabolights/MTBLS79	Replicate Filtering	batch01_C04__Dataset06_FPL.zip	MetaboLights	MTBLS79	http://www.ebi.ac.uk/metabolights/MTBLS79	Sample Filtering including TIC-filtering, Blank Filtering and Missing-value Filtering	Dataset07__SFPM.xlsx	MetaboLights	MTBLS79	http://www.ebi.ac.uk/metabolights/MTBLS79	PQN Normalisation	Dataset08a__SFPM_PQN.xlsx	MetaboLights	MTBLS79	http://www.ebi.ac.uk/metabolights/MTBLS79	Missing Values Imputation - KNN	Dataset9a__SFPM_PQN_KNN.xlsx	MetaboLights	MTBLS79
batch01_S10	FT-ICR mass spectrometry	positive	70-590	Thermo Scientific, LTQ FT Ultra	Direct Infusion nanoESI	FT-ICR	MS	1000079	FT-ICR25	batch01_S10__Dataset01_IRF.zip	MetaboLights	MTBLS79	http://www.ebi.ac.uk/metabolights/MTBLS79	Signal processing of mass spectra	Averaged transients	batch01_S10__Dataset02_AT.zip	MetaboLights	MTBLS79	http://www.ebi.ac.uk/metabolights/MTBLS79	Apodisation, Zero-filling & Fourier Transformation	batch01_S10__Dataset03_FS.zip	MetaboLights	MTBLS79	http://www.ebi.ac.uk/metabolights/MTBLS79	Mass Calibration & SIM-stitching	Dataset04_CalibrantList.txt	batch01_S10__Dataset05_SPL.zip	MetaboLights	MTBLS79	http://www.ebi.ac.uk/metabolights/MTBLS79	Replicate Filtering	batch01_S10__Dataset06_FPL.zip	MetaboLights	MTBLS79	http://www.ebi.ac.uk/metabolights/MTBLS79	Sample Filtering including TIC-filtering, Blank Filtering and Missing-value Filtering	Dataset07__SFPM.xlsx	MetaboLights	MTBLS79	http://www.ebi.ac.uk/metabolights/MTBLS79	PQN Normalisation	Dataset08a__SFPM_PQN.xlsx	MetaboLights	MTBLS79	http://www.ebi.ac.uk/metabolights/MTBLS79	Missing Values Imputation - KNN	Dataset9a__SFPM_PQN_KNN.xlsx	MetaboLights	MTBLS79
batch01_C09	FT-ICR mass spectrometry	positive	70-590	Thermo Scientific, LTQ FT Ultra	Direct Infusion nanoESI	FT-ICR	MS	1000079	FT-ICR26	batch01_C09__Dataset01_IRF.zip	MetaboLights	MTBLS79	http://www.ebi.ac.uk/metabolights/MTBLS79	Signal processing of mass spectra	Averaged transients	batch01_C09__Dataset02_AT.zip	MetaboLights	MTBLS79	http://www.ebi.ac.uk/metabolights/MTBLS79	Apodisation, Zero-filling & Fourier Transformation	batch01_C09__Dataset03_FS.zip	MetaboLights	MTBLS79	http://www.ebi.ac.uk/metabolights/MTBLS79	Mass Calibration & SIM-stitching	Dataset04_CalibrantList.txt	batch01_C09__Dataset05_SPL.zip	MetaboLights	MTBLS79	http://www.ebi.ac.uk/metabolights/MTBLS79	Replicate Filtering	batch01_C09__Dataset06_FPL.zip	MetaboLights	MTBLS79	http://www.ebi.ac.uk/metabolights/MTBLS79	Sample Filtering including TIC-filtering, Blank Filtering and Missing-value Filtering	Dataset07__SFPM.xlsx	MetaboLights	MTBLS79	http://www.ebi.ac.uk/metabolights/MTBLS79	PQN Normalisation	Dataset08a__SFPM_PQN.xlsx	MetaboLights	MTBLS79	http://www.ebi.ac.uk/metabolights/MTBLS79	Missing Values Imputation - KNN	Dataset9a__SFPM_PQN_KNN.xlsx	MetaboLights	MTBLS79
batch01_QC07	FT-ICR mass spectrometry	positive	70-590	Thermo Scientific, LTQ FT Ultra	Direct Infusion nanoESI	FT-ICR	MS	1000079	FT-ICR27	batch01_QC07__Dataset01_IRF.zip	MetaboLights	MTBLS79	http://www.ebi.ac.uk/metabolights/MTBLS79	Signal processing of mass spectra	Averaged transients	batch01_QC07__Dataset02_AT.zip	MetaboLights	MTBLS79	http://www.ebi.ac.uk/metabolights/MTBLS79	Apodisation, Zero-filling & Fourier Transformation	batch01_QC07__Dataset03_FS.zip	MetaboLights	MTBLS79	http://www.ebi.ac.uk/metabolights/MTBLS79	Mass Calibration & SIM-stitching	Dataset04_CalibrantList.txt	batch01_QC07__Dataset05_SPL.zip	MetaboLights	MTBLS79	http://www.ebi.ac.uk/metabolights/MTBLS79	Replicate Filtering	batch01_QC07__Dataset06_FPL.zip	MetaboLights	MTBLS79	http://www.ebi.ac.uk/metabolights/MTBLS79	Sample Filtering including TIC-filtering, Blank Filtering and Missing-value Filtering	Dataset07__SFPM.xlsx	MetaboLights	MTBLS79	http://www.ebi.ac.uk/metabolights/MTBLS79	PQN Normalisation	Dataset08a__SFPM_PQN.xlsx	MetaboLights	MTBLS79	http://www.ebi.ac.uk/metabolights/MTBLS79	Missing Values Imputation - KNN	Dataset9a__SFPM_PQN_KNN.xlsx	MetaboLights	MTBLS79
batch02_C05	FT-ICR mass spectrometry	positive	70-590	Thermo Scientific, LTQ FT Ultra	Direct Infusion nanoESI	FT-ICR	MS	1000079	FT-ICR28	batch02_C05__Dataset01_IRF.zip	MetaboLights	MTBLS79	http://www.ebi.ac.uk/metabolights/MTBLS79	Signal processing of mass spectra	Averaged transients	batch02_C05__Dataset02_AT.zip	MetaboLights	MTBLS79	http://www.ebi.ac.uk/metabolights/MTBLS79	Apodisation, Zero-filling & Fourier Transformation	batch02_C05__Dataset03_FS.zip	MetaboLights	MTBLS79	http://www.ebi.ac.uk/metabolights/MTBLS79	Mass Calibration & SIM-stitching	Dataset04_CalibrantList.txt	batch02_C05__Dataset05_SPL.zip	MetaboLights	MTBLS79	http://www.ebi.ac.uk/metabolights/MTBLS79	Replicate Filtering	batch02_C05__Dataset06_FPL.zip	MetaboLights	MTBLS79	http://www.ebi.ac.uk/metabolights/MTBLS79	Sample Filtering including TIC-filtering, Blank Filtering and Missing-value Filtering	Dataset07__SFPM.xlsx	MetaboLights	MTBLS79	http://www.ebi.ac.uk/metabolights/MTBLS79	PQN Normalisation	Dataset08a__SFPM_PQN.xlsx	MetaboLights	MTBLS79	http://www.ebi.ac.uk/metabolights/MTBLS79	Missing Values Imputation - KNN	Dataset9a__SFPM_PQN_KNN.xlsx	MetaboLights	MTBLS79
batch02_S03	FT-ICR mass spectrometry	positive	70-590	Thermo Scientific, LTQ FT Ultra	Direct Infusion nanoESI	FT-ICR	MS	1000079	FT-ICR29	batch02_S03__Dataset01_IRF.zip	MetaboLights	MTBLS79	http://www.ebi.ac.uk/metabolights/MTBLS79	Signal processing of mass spectra	Averaged transients	batch02_S03__Dataset02_AT.zip	MetaboLights	MTBLS79	http://www.ebi.ac.uk/metabolights/MTBLS79	Apodisation, Zero-filling & Fourier Transformation	batch02_S03__Dataset03_FS.zip	MetaboLights	MTBLS79	http://www.ebi.ac.uk/metabolights/MTBLS79	Mass Calibration & SIM-stitching	Dataset04_CalibrantList.txt	batch02_S03__Dataset05_SPL.zip	MetaboLights	MTBLS79	http://www.ebi.ac.uk/metabolights/MTBLS79	Replicate Filtering	batch02_S03__Dataset06_FPL.zip	MetaboLights	MTBLS79	http://www.ebi.ac.uk/metabolights/MTBLS79	Sample Filtering including TIC-filtering, Blank Filtering and Missing-value Filtering	Dataset07__SFPM.xlsx	MetaboLights	MTBLS79	http://www.ebi.ac.uk/metabolights/MTBLS79	PQN Normalisation	Dataset08a__SFPM_PQN.xlsx	MetaboLights	MTBLS79	http://www.ebi.ac.uk/metabolights/MTBLS79	Missing Values Imputation - KNN	Dataset9a__SFPM_PQN_KNN.xlsx	MetaboLights	MTBLS79
batch02_S07	FT-ICR mass spectrometry	positive	70-590	Thermo Scientific, LTQ FT Ultra	Direct Infusion nanoESI	FT-ICR	MS	1000079	FT-ICR30	batch02_S07__Dataset01_IRF.zip	MetaboLights	MTBLS79	http://www.ebi.ac.uk/metabolights/MTBLS79	Signal processing of mass spectra	Averaged transients	batch02_S07__Dataset02_AT.zip	MetaboLights	MTBLS79	http://www.ebi.ac.uk/metabolights/MTBLS79	Apodisation, Zero-filling & Fourier Transformation	batch02_S07__Dataset03_FS.zip	MetaboLights	MTBLS79	http://www.ebi.ac.uk/metabolights/MTBLS79	Mass Calibration & SIM-stitching	Dataset04_CalibrantList.txt	batch02_S07__Dataset05_SPL.zip	MetaboLights	MTBLS79	http://www.ebi.ac.uk/metabolights/MTBLS79	Replicate Filtering	batch02_S07__Dataset06_FPL.zip	MetaboLights	MTBLS79	http://www.ebi.ac.uk/metabolights/MTBLS79	Sample Filtering including TIC-filtering, Blank Filtering and Missing-value Filtering	Dataset07__SFPM.xlsx	MetaboLights	MTBLS79	http://www.ebi.ac.uk/metabolights/MTBLS79	PQN Normalisation	Dataset08a__SFPM_PQN.xlsx	MetaboLights	MTBLS79	http://www.ebi.ac.uk/metabolights/MTBLS79	Missing Values Imputation - KNN	Dataset9a__SFPM_PQN_KNN.xlsx	MetaboLights	MTBLS79
batch02_C01	FT-ICR mass spectrometry	positive	70-590	Thermo Scientific, LTQ FT Ultra	Direct Infusion nanoESI	FT-ICR	MS	1000079	FT-ICR31	batch02_C01__Dataset01_IRF.zip	MetaboLights	MTBLS79	http://www.ebi.ac.uk/metabolights/MTBLS79	Signal processing of mass spectra	Averaged transients	batch02_C01__Dataset02_AT.zip	MetaboLights	MTBLS79	http://www.ebi.ac.uk/metabolights/MTBLS79	Apodisation, Zero-filling & Fourier Transformation	batch02_C01__Dataset03_FS.zip	MetaboLights	MTBLS79	http://www.ebi.ac.uk/metabolights/MTBLS79	Mass Calibration & SIM-stitching	Dataset04_CalibrantList.txt	batch02_C01__Dataset05_SPL.zip	MetaboLights	MTBLS79	http://www.ebi.ac.uk/metabolights/MTBLS79	Replicate Filtering	batch02_C01__Dataset06_FPL.zip	MetaboLights	MTBLS79	http://www.ebi.ac.uk/metabolights/MTBLS79	Sample Filtering including TIC-filtering, Blank Filtering and Missing-value Filtering	Dataset07__SFPM.xlsx	MetaboLights	MTBLS79	http://www.ebi.ac.uk/metabolights/MTBLS79	PQN Normalisation	Dataset08a__SFPM_PQN.xlsx	MetaboLights	MTBLS79	http://www.ebi.ac.uk/metabolights/MTBLS79	Missing Values Imputation - KNN	Dataset9a__SFPM_PQN_KNN.xlsx	MetaboLights	MTBLS79
batch02_C10	FT-ICR mass spectrometry	positive	70-590	Thermo Scientific, LTQ FT Ultra	Direct Infusion nanoESI	FT-ICR	MS	1000079	FT-ICR32	batch02_C10__Dataset01_IRF.zip	MetaboLights	MTBLS79	http://www.ebi.ac.uk/metabolights/MTBLS79	Signal processing of mass spectra	Averaged transients	batch02_C10__Dataset02_AT.zip	MetaboLights	MTBLS79	http://www.ebi.ac.uk/metabolights/MTBLS79	Apodisation, Zero-filling & Fourier Transformation	batch02_C10__Dataset03_FS.zip	MetaboLights	MTBLS79	http://www.ebi.ac.uk/metabolights/MTBLS79	Mass Calibration & SIM-stitching	Dataset04_CalibrantList.txt	batch02_C10__Dataset05_SPL.zip	MetaboLights	MTBLS79	http://www.ebi.ac.uk/metabolights/MTBLS79	Replicate Filtering	batch02_C10__Dataset06_FPL.zip	MetaboLights	MTBLS79	http://www.ebi.ac.uk/metabolights/MTBLS79	Sample Filtering including TIC-filtering, Blank Filtering and Missing-value Filtering	Dataset07__SFPM.xlsx	MetaboLights	MTBLS79	http://www.ebi.ac.uk/metabolights/MTBLS79	PQN Normalisation	Dataset08a__SFPM_PQN.xlsx	MetaboLights	MTBLS79	http://www.ebi.ac.uk/metabolights/MTBLS79	Missing Values Imputation - KNN	Dataset9a__SFPM_PQN_KNN.xlsx	MetaboLights	MTBLS79
batch02_QC08	FT-ICR mass spectrometry	positive	70-590	Thermo Scientific, LTQ FT Ultra	Direct Infusion nanoESI	FT-ICR	MS	1000079	FT-ICR33	batch02_QC08__Dataset01_IRF.zip	MetaboLights	MTBLS79	http://www.ebi.ac.uk/metabolights/MTBLS79	Signal processing of mass spectra	Averaged transients	batch02_QC08__Dataset02_AT.zip	MetaboLights	MTBLS79	http://www.ebi.ac.uk/metabolights/MTBLS79	Apodisation, Zero-filling & Fourier Transformation	batch02_QC08__Dataset03_FS.zip	MetaboLights	MTBLS79	http://www.ebi.ac.uk/metabolights/MTBLS79	Mass Calibration & SIM-stitching	Dataset04_CalibrantList.txt	batch02_QC08__Dataset05_SPL.zip	MetaboLights	MTBLS79	http://www.ebi.ac.uk/metabolights/MTBLS79	Replicate Filtering	batch02_QC08__Dataset06_FPL.zip	MetaboLights	MTBLS79	http://www.ebi.ac.uk/metabolights/MTBLS79	Sample Filtering including TIC-filtering, Blank Filtering and Missing-value Filtering	Dataset07__SFPM.xlsx	MetaboLights	MTBLS79	http://www.ebi.ac.uk/metabolights/MTBLS79	PQN Normalisation	Dataset08a__SFPM_PQN.xlsx	MetaboLights	MTBLS79	http://www.ebi.ac.uk/metabolights/MTBLS79	Missing Values Imputation - KNN	Dataset9a__SFPM_PQN_KNN.xlsx	MetaboLights	MTBLS79
batch02_S01	FT-ICR mass spectrometry	positive	70-590	Thermo Scientific, LTQ FT Ultra	Direct Infusion nanoESI	FT-ICR	MS	1000079	FT-ICR34	batch02_S01__Dataset01_IRF.zip	MetaboLights	MTBLS79	http://www.ebi.ac.uk/metabolights/MTBLS79	Signal processing of mass spectra	Averaged transients	batch02_S01__Dataset02_AT.zip	MetaboLights	MTBLS79	http://www.ebi.ac.uk/metabolights/MTBLS79	Apodisation, Zero-filling & Fourier Transformation	batch02_S01__Dataset03_FS.zip	MetaboLights	MTBLS79	http://www.ebi.ac.uk/metabolights/MTBLS79	Mass Calibration & SIM-stitching	Dataset04_CalibrantList.txt	batch02_S01__Dataset05_SPL.zip	MetaboLights	MTBLS79	http://www.ebi.ac.uk/metabolights/MTBLS79	Replicate Filtering	batch02_S01__Dataset06_FPL.zip	MetaboLights	MTBLS79	http://www.ebi.ac.uk/metabolights/MTBLS79	Sample Filtering including TIC-filtering, Blank Filtering and Missing-value Filtering	Dataset07__SFPM.xlsx	MetaboLights	MTBLS79	http://www.ebi.ac.uk/metabolights/MTBLS79	PQN Normalisation	Dataset08a__SFPM_PQN.xlsx	MetaboLights	MTBLS79	http://www.ebi.ac.uk/metabolights/MTBLS79	Missing Values Imputation - KNN	Dataset9a__SFPM_PQN_KNN.xlsx	MetaboLights	MTBLS79
batch02_C03	FT-ICR mass spectrometry	positive	70-590	Thermo Scientific, LTQ FT Ultra	Direct Infusion nanoESI	FT-ICR	MS	1000079	FT-ICR35	batch02_C03__Dataset01_IRF.zip	MetaboLights	MTBLS79	http://www.ebi.ac.uk/metabolights/MTBLS79	Signal processing of mass spectra	Averaged transients	batch02_C03__Dataset02_AT.zip	MetaboLights	MTBLS79	http://www.ebi.ac.uk/metabolights/MTBLS79	Apodisation, Zero-filling & Fourier Transformation	batch02_C03__Dataset03_FS.zip	MetaboLights	MTBLS79	http://www.ebi.ac.uk/metabolights/MTBLS79	Mass Calibration & SIM-stitching	Dataset04_CalibrantList.txt	batch02_C03__Dataset05_SPL.zip	MetaboLights	MTBLS79	http://www.ebi.ac.uk/metabolights/MTBLS79	Replicate Filtering	batch02_C03__Dataset06_FPL.zip	MetaboLights	MTBLS79	http://www.ebi.ac.uk/metabolights/MTBLS79	Sample Filtering including TIC-filtering, Blank Filtering and Missing-value Filtering	Dataset07__SFPM.xlsx	MetaboLights	MTBLS79	http://www.ebi.ac.uk/metabolights/MTBLS79	PQN Normalisation	Dataset08a__SFPM_PQN.xlsx	MetaboLights	MTBLS79	http://www.ebi.ac.uk/metabolights/MTBLS79	Missing Values Imputation - KNN	Dataset9a__SFPM_PQN_KNN.xlsx	MetaboLights	MTBLS79
batch02_S05	FT-ICR mass spectrometry	positive	70-590	Thermo Scientific, LTQ FT Ultra	Direct Infusion nanoESI	FT-ICR	MS	1000079	FT-ICR36	batch02_S05__Dataset01_IRF.zip	MetaboLights	MTBLS79	http://www.ebi.ac.uk/metabolights/MTBLS79	Signal processing of mass spectra	Averaged transients	batch02_S05__Dataset02_AT.zip	MetaboLights	MTBLS79	http://www.ebi.ac.uk/metabolights/MTBLS79	Apodisation, Zero-filling & Fourier Transformation	batch02_S05__Dataset03_FS.zip	MetaboLights	MTBLS79	http://www.ebi.ac.uk/metabolights/MTBLS79	Mass Calibration & SIM-stitching	Dataset04_CalibrantList.txt	batch02_S05__Dataset05_SPL.zip	MetaboLights	MTBLS79	http://www.ebi.ac.uk/metabolights/MTBLS79	Replicate Filtering	batch02_S05__Dataset06_FPL.zip	MetaboLights	MTBLS79	http://www.ebi.ac.uk/metabolights/MTBLS79	Sample Filtering including TIC-filtering, Blank Filtering and Missing-value Filtering	Dataset07__SFPM.xlsx	MetaboLights	MTBLS79	http://www.ebi.ac.uk/metabolights/MTBLS79	PQN Normalisation	Dataset08a__SFPM_PQN.xlsx	MetaboLights	MTBLS79	http://www.ebi.ac.uk/metabolights/MTBLS79	Missing Values Imputation - KNN	Dataset9a__SFPM_PQN_KNN.xlsx	MetaboLights	MTBLS79
batch02_C07	FT-ICR mass spectrometry	positive	70-590	Thermo Scientific, LTQ FT Ultra	Direct Infusion nanoESI	FT-ICR	MS	1000079	FT-ICR37	batch02_C07__Dataset01_IRF.zip	MetaboLights	MTBLS79	http://www.ebi.ac.uk/metabolights/MTBLS79	Signal processing of mass spectra	Averaged transients	batch02_C07__Dataset02_AT.zip	MetaboLights	MTBLS79	http://www.ebi.ac.uk/metabolights/MTBLS79	Apodisation, Zero-filling & Fourier Transformation	batch02_C07__Dataset03_FS.zip	MetaboLights	MTBLS79	http://www.ebi.ac.uk/metabolights/MTBLS79	Mass Calibration & SIM-stitching	Dataset04_CalibrantList.txt	batch02_C07__Dataset05_SPL.zip	MetaboLights	MTBLS79	http://www.ebi.ac.uk/metabolights/MTBLS79	Replicate Filtering	batch02_C07__Dataset06_FPL.zip	MetaboLights	MTBLS79	http://www.ebi.ac.uk/metabolights/MTBLS79	Sample Filtering including TIC-filtering, Blank Filtering and Missing-value Filtering	Dataset07__SFPM.xlsx	MetaboLights	MTBLS79	http://www.ebi.ac.uk/metabolights/MTBLS79	PQN Normalisation	Dataset08a__SFPM_PQN.xlsx	MetaboLights	MTBLS79	http://www.ebi.ac.uk/metabolights/MTBLS79	Missing Values Imputation - KNN	Dataset9a__SFPM_PQN_KNN.xlsx	MetaboLights	MTBLS79
batch02_S06	FT-ICR mass spectrometry	positive	70-590	Thermo Scientific, LTQ FT Ultra	Direct Infusion nanoESI	FT-ICR	MS	1000079	FT-ICR38	batch02_S06__Dataset01_IRF.zip	MetaboLights	MTBLS79	http://www.ebi.ac.uk/metabolights/MTBLS79	Signal processing of mass spectra	Averaged transients	batch02_S06__Dataset02_AT.zip	MetaboLights	MTBLS79	http://www.ebi.ac.uk/metabolights/MTBLS79	Apodisation, Zero-filling & Fourier Transformation	batch02_S06__Dataset03_FS.zip	MetaboLights	MTBLS79	http://www.ebi.ac.uk/metabolights/MTBLS79	Mass Calibration & SIM-stitching	Dataset04_CalibrantList.txt	batch02_S06__Dataset05_SPL.zip	MetaboLights	MTBLS79	http://www.ebi.ac.uk/metabolights/MTBLS79	Replicate Filtering	batch02_S06__Dataset06_FPL.zip	MetaboLights	MTBLS79	http://www.ebi.ac.uk/metabolights/MTBLS79	Sample Filtering including TIC-filtering, Blank Filtering and Missing-value Filtering	Dataset07__SFPM.xlsx	MetaboLights	MTBLS79	http://www.ebi.ac.uk/metabolights/MTBLS79	PQN Normalisation	Dataset08a__SFPM_PQN.xlsx	MetaboLights	MTBLS79	http://www.ebi.ac.uk/metabolights/MTBLS79	Missing Values Imputation - KNN	Dataset9a__SFPM_PQN_KNN.xlsx	MetaboLights	MTBLS79
batch02_QC09	FT-ICR mass spectrometry	positive	70-590	Thermo Scientific, LTQ FT Ultra	Direct Infusion nanoESI	FT-ICR	MS	1000079	FT-ICR39	batch02_QC09__Dataset01_IRF.zip	MetaboLights	MTBLS79	http://www.ebi.ac.uk/metabolights/MTBLS79	Signal processing of mass spectra	Averaged transients	batch02_QC09__Dataset02_AT.zip	MetaboLights	MTBLS79	http://www.ebi.ac.uk/metabolights/MTBLS79	Apodisation, Zero-filling & Fourier Transformation	batch02_QC09__Dataset03_FS.zip	MetaboLights	MTBLS79	http://www.ebi.ac.uk/metabolights/MTBLS79	Mass Calibration & SIM-stitching	Dataset04_CalibrantList.txt	batch02_QC09__Dataset05_SPL.zip	MetaboLights	MTBLS79	http://www.ebi.ac.uk/metabolights/MTBLS79	Replicate Filtering	batch02_QC09__Dataset06_FPL.zip	MetaboLights	MTBLS79	http://www.ebi.ac.uk/metabolights/MTBLS79	Sample Filtering including TIC-filtering, Blank Filtering and Missing-value Filtering	Dataset07__SFPM.xlsx	MetaboLights	MTBLS79	http://www.ebi.ac.uk/metabolights/MTBLS79	PQN Normalisation	Dataset08a__SFPM_PQN.xlsx	MetaboLights	MTBLS79	http://www.ebi.ac.uk/metabolights/MTBLS79	Missing Values Imputation - KNN	Dataset9a__SFPM_PQN_KNN.xlsx	MetaboLights	MTBLS79
batch02_C08	FT-ICR mass spectrometry	positive	70-590	Thermo Scientific, LTQ FT Ultra	Direct Infusion nanoESI	FT-ICR	MS	1000079	FT-ICR40	batch02_C08__Dataset01_IRF.zip	MetaboLights	MTBLS79	http://www.ebi.ac.uk/metabolights/MTBLS79	Signal processing of mass spectra	Averaged transients	batch02_C08__Dataset02_AT.zip	MetaboLights	MTBLS79	http://www.ebi.ac.uk/metabolights/MTBLS79	Apodisation, Zero-filling & Fourier Transformation	batch02_C08__Dataset03_FS.zip	MetaboLights	MTBLS79	http://www.ebi.ac.uk/metabolights/MTBLS79	Mass Calibration & SIM-stitching	Dataset04_CalibrantList.txt	batch02_C08__Dataset05_SPL.zip	MetaboLights	MTBLS79	http://www.ebi.ac.uk/metabolights/MTBLS79	Replicate Filtering	batch02_C08__Dataset06_FPL.zip	MetaboLights	MTBLS79	http://www.ebi.ac.uk/metabolights/MTBLS79	Sample Filtering including TIC-filtering, Blank Filtering and Missing-value Filtering	Dataset07__SFPM.xlsx	MetaboLights	MTBLS79	http://www.ebi.ac.uk/metabolights/MTBLS79	PQN Normalisation	Dataset08a__SFPM_PQN.xlsx	MetaboLights	MTBLS79	http://www.ebi.ac.uk/metabolights/MTBLS79	Missing Values Imputation - KNN	Dataset9a__SFPM_PQN_KNN.xlsx	MetaboLights	MTBLS79
batch02_C06	FT-ICR mass spectrometry	positive	70-590	Thermo Scientific, LTQ FT Ultra	Direct Infusion nanoESI	FT-ICR	MS	1000079	FT-ICR41	batch02_C06__Dataset01_IRF.zip	MetaboLights	MTBLS79	http://www.ebi.ac.uk/metabolights/MTBLS79	Signal processing of mass spectra	Averaged transients	batch02_C06__Dataset02_AT.zip	MetaboLights	MTBLS79	http://www.ebi.ac.uk/metabolights/MTBLS79	Apodisation, Zero-filling & Fourier Transformation	batch02_C06__Dataset03_FS.zip	MetaboLights	MTBLS79	http://www.ebi.ac.uk/metabolights/MTBLS79	Mass Calibration & SIM-stitching	Dataset04_CalibrantList.txt	batch02_C06__Dataset05_SPL.zip	MetaboLights	MTBLS79	http://www.ebi.ac.uk/metabolights/MTBLS79	Replicate Filtering	batch02_C06__Dataset06_FPL.zip	MetaboLights	MTBLS79	http://www.ebi.ac.uk/metabolights/MTBLS79	Sample Filtering including TIC-filtering, Blank Filtering and Missing-value Filtering	Dataset07__SFPM.xlsx	MetaboLights	MTBLS79	http://www.ebi.ac.uk/metabolights/MTBLS79	PQN Normalisation	Dataset08a__SFPM_PQN.xlsx	MetaboLights	MTBLS79	http://www.ebi.ac.uk/metabolights/MTBLS79	Missing Values Imputation - KNN	Dataset9a__SFPM_PQN_KNN.xlsx	MetaboLights	MTBLS79
batch02_S02	FT-ICR mass spectrometry	positive	70-590	Thermo Scientific, LTQ FT Ultra	Direct Infusion nanoESI	FT-ICR	MS	1000079	FT-ICR42	batch02_S02__Dataset01_IRF.zip	MetaboLights	MTBLS79	http://www.ebi.ac.uk/metabolights/MTBLS79	Signal processing of mass spectra	Averaged transients	batch02_S02__Dataset02_AT.zip	MetaboLights	MTBLS79	http://www.ebi.ac.uk/metabolights/MTBLS79	Apodisation, Zero-filling & Fourier Transformation	batch02_S02__Dataset03_FS.zip	MetaboLights	MTBLS79	http://www.ebi.ac.uk/metabolights/MTBLS79	Mass Calibration & SIM-stitching	Dataset04_CalibrantList.txt	batch02_S02__Dataset05_SPL.zip	MetaboLights	MTBLS79	http://www.ebi.ac.uk/metabolights/MTBLS79	Replicate Filtering	batch02_S02__Dataset06_FPL.zip	MetaboLights	MTBLS79	http://www.ebi.ac.uk/metabolights/MTBLS79	Sample Filtering including TIC-filtering, Blank Filtering and Missing-value Filtering	Dataset07__SFPM.xlsx	MetaboLights	MTBLS79	http://www.ebi.ac.uk/metabolights/MTBLS79	PQN Normalisation	Dataset08a__SFPM_PQN.xlsx	MetaboLights	MTBLS79	http://www.ebi.ac.uk/metabolights/MTBLS79	Missing Values Imputation - KNN	Dataset9a__SFPM_PQN_KNN.xlsx	MetaboLights	MTBLS79
batch02_S09	FT-ICR mass spectrometry	positive	70-590	Thermo Scientific, LTQ FT Ultra	Direct Infusion nanoESI	FT-ICR	MS	1000079	FT-ICR43	batch02_S09__Dataset01_IRF.zip	MetaboLights	MTBLS79	http://www.ebi.ac.uk/metabolights/MTBLS79	Signal processing of mass spectra	Averaged transients	batch02_S09__Dataset02_AT.zip	MetaboLights	MTBLS79	http://www.ebi.ac.uk/metabolights/MTBLS79	Apodisation, Zero-filling & Fourier Transformation	batch02_S09__Dataset03_FS.zip	MetaboLights	MTBLS79	http://www.ebi.ac.uk/metabolights/MTBLS79	Mass Calibration & SIM-stitching	Dataset04_CalibrantList.txt	batch02_S09__Dataset05_SPL.zip	MetaboLights	MTBLS79	http://www.ebi.ac.uk/metabolights/MTBLS79	Replicate Filtering	batch02_S09__Dataset06_FPL.zip	MetaboLights	MTBLS79	http://www.ebi.ac.uk/metabolights/MTBLS79	Sample Filtering including TIC-filtering, Blank Filtering and Missing-value Filtering	Dataset07__SFPM.xlsx	MetaboLights	MTBLS79	http://www.ebi.ac.uk/metabolights/MTBLS79	PQN Normalisation	Dataset08a__SFPM_PQN.xlsx	MetaboLights	MTBLS79	http://www.ebi.ac.uk/metabolights/MTBLS79	Missing Values Imputation - KNN	Dataset9a__SFPM_PQN_KNN.xlsx	MetaboLights	MTBLS79
batch02_C02	FT-ICR mass spectrometry	positive	70-590	Thermo Scientific, LTQ FT Ultra	Direct Infusion nanoESI	FT-ICR	MS	1000079	FT-ICR44	batch02_C02__Dataset01_IRF.zip	MetaboLights	MTBLS79	http://www.ebi.ac.uk/metabolights/MTBLS79	Signal processing of mass spectra	Averaged transients	batch02_C02__Dataset02_AT.zip	MetaboLights	MTBLS79	http://www.ebi.ac.uk/metabolights/MTBLS79	Apodisation, Zero-filling & Fourier Transformation	batch02_C02__Dataset03_FS.zip	MetaboLights	MTBLS79	http://www.ebi.ac.uk/metabolights/MTBLS79	Mass Calibration & SIM-stitching	Dataset04_CalibrantList.txt	batch02_C02__Dataset05_SPL.zip	MetaboLights	MTBLS79	http://www.ebi.ac.uk/metabolights/MTBLS79	Replicate Filtering	batch02_C02__Dataset06_FPL.zip	MetaboLights	MTBLS79	http://www.ebi.ac.uk/metabolights/MTBLS79	Sample Filtering including TIC-filtering, Blank Filtering and Missing-value Filtering	Dataset07__SFPM.xlsx	MetaboLights	MTBLS79	http://www.ebi.ac.uk/metabolights/MTBLS79	PQN Normalisation	Dataset08a__SFPM_PQN.xlsx	MetaboLights	MTBLS79	http://www.ebi.ac.uk/metabolights/MTBLS79	Missing Values Imputation - KNN	Dataset9a__SFPM_PQN_KNN.xlsx	MetaboLights	MTBLS79
batch02_QC10	FT-ICR mass spectrometry	positive	70-590	Thermo Scientific, LTQ FT Ultra	Direct Infusion nanoESI	FT-ICR	MS	1000079	FT-ICR45	batch02_QC10__Dataset01_IRF.zip	MetaboLights	MTBLS79	http://www.ebi.ac.uk/metabolights/MTBLS79	Signal processing of mass spectra	Averaged transients	batch02_QC10__Dataset02_AT.zip	MetaboLights	MTBLS79	http://www.ebi.ac.uk/metabolights/MTBLS79	Apodisation, Zero-filling & Fourier Transformation	batch02_QC10__Dataset03_FS.zip	MetaboLights	MTBLS79	http://www.ebi.ac.uk/metabolights/MTBLS79	Mass Calibration & SIM-stitching	Dataset04_CalibrantList.txt	batch02_QC10__Dataset05_SPL.zip	MetaboLights	MTBLS79	http://www.ebi.ac.uk/metabolights/MTBLS79	Replicate Filtering	batch02_QC10__Dataset06_FPL.zip	MetaboLights	MTBLS79	http://www.ebi.ac.uk/metabolights/MTBLS79	Sample Filtering including TIC-filtering, Blank Filtering and Missing-value Filtering	Dataset07__SFPM.xlsx	MetaboLights	MTBLS79	http://www.ebi.ac.uk/metabolights/MTBLS79	PQN Normalisation	Dataset08a__SFPM_PQN.xlsx	MetaboLights	MTBLS79	http://www.ebi.ac.uk/metabolights/MTBLS79	Missing Values Imputation - KNN	Dataset9a__SFPM_PQN_KNN.xlsx	MetaboLights	MTBLS79
batch02_S04	FT-ICR mass spectrometry	positive	70-590	Thermo Scientific, LTQ FT Ultra	Direct Infusion nanoESI	FT-ICR	MS	1000079	FT-ICR46	batch02_S04__Dataset01_IRF.zip	MetaboLights	MTBLS79	http://www.ebi.ac.uk/metabolights/MTBLS79	Signal processing of mass spectra	Averaged transients	batch02_S04__Dataset02_AT.zip	MetaboLights	MTBLS79	http://www.ebi.ac.uk/metabolights/MTBLS79	Apodisation, Zero-filling & Fourier Transformation	batch02_S04__Dataset03_FS.zip	MetaboLights	MTBLS79	http://www.ebi.ac.uk/metabolights/MTBLS79	Mass Calibration & SIM-stitching	Dataset04_CalibrantList.txt	batch02_S04__Dataset05_SPL.zip	MetaboLights	MTBLS79	http://www.ebi.ac.uk/metabolights/MTBLS79	Replicate Filtering	batch02_S04__Dataset06_FPL.zip	MetaboLights	MTBLS79	http://www.ebi.ac.uk/metabolights/MTBLS79	Sample Filtering including TIC-filtering, Blank Filtering and Missing-value Filtering	Dataset07__SFPM.xlsx	MetaboLights	MTBLS79	http://www.ebi.ac.uk/metabolights/MTBLS79	PQN Normalisation	Dataset08a__SFPM_PQN.xlsx	MetaboLights	MTBLS79	http://www.ebi.ac.uk/metabolights/MTBLS79	Missing Values Imputation - KNN	Dataset9a__SFPM_PQN_KNN.xlsx	MetaboLights	MTBLS79
batch02_S08	FT-ICR mass spectrometry	positive	70-590	Thermo Scientific, LTQ FT Ultra	Direct Infusion nanoESI	FT-ICR	MS	1000079	FT-ICR47	batch02_S08__Dataset01_IRF.zip	MetaboLights	MTBLS79	http://www.ebi.ac.uk/metabolights/MTBLS79	Signal processing of mass spectra	Averaged transients	batch02_S08__Dataset02_AT.zip	MetaboLights	MTBLS79	http://www.ebi.ac.uk/metabolights/MTBLS79	Apodisation, Zero-filling & Fourier Transformation	batch02_S08__Dataset03_FS.zip	MetaboLights	MTBLS79	http://www.ebi.ac.uk/metabolights/MTBLS79	Mass Calibration & SIM-stitching	Dataset04_CalibrantList.txt	batch02_S08__Dataset05_SPL.zip	MetaboLights	MTBLS79	http://www.ebi.ac.uk/metabolights/MTBLS79	Replicate Filtering	batch02_S08__Dataset06_FPL.zip	MetaboLights	MTBLS79	http://www.ebi.ac.uk/metabolights/MTBLS79	Sample Filtering including TIC-filtering, Blank Filtering and Missing-value Filtering	Dataset07__SFPM.xlsx	MetaboLights	MTBLS79	http://www.ebi.ac.uk/metabolights/MTBLS79	PQN Normalisation	Dataset08a__SFPM_PQN.xlsx	MetaboLights	MTBLS79	http://www.ebi.ac.uk/metabolights/MTBLS79	Missing Values Imputation - KNN	Dataset9a__SFPM_PQN_KNN.xlsx	MetaboLights	MTBLS79
batch02_C04	FT-ICR mass spectrometry	positive	70-590	Thermo Scientific, LTQ FT Ultra	Direct Infusion nanoESI	FT-ICR	MS	1000079	FT-ICR48	batch02_C04__Dataset01_IRF.zip	MetaboLights	MTBLS79	http://www.ebi.ac.uk/metabolights/MTBLS79	Signal processing of mass spectra	Averaged transients	batch02_C04__Dataset02_AT.zip	MetaboLights	MTBLS79	http://www.ebi.ac.uk/metabolights/MTBLS79	Apodisation, Zero-filling & Fourier Transformation	batch02_C04__Dataset03_FS.zip	MetaboLights	MTBLS79	http://www.ebi.ac.uk/metabolights/MTBLS79	Mass Calibration & SIM-stitching	Dataset04_CalibrantList.txt	batch02_C04__Dataset05_SPL.zip	MetaboLights	MTBLS79	http://www.ebi.ac.uk/metabolights/MTBLS79	Replicate Filtering	batch02_C04__Dataset06_FPL.zip	MetaboLights	MTBLS79	http://www.ebi.ac.uk/metabolights/MTBLS79	Sample Filtering including TIC-filtering, Blank Filtering and Missing-value Filtering	Dataset07__SFPM.xlsx	MetaboLights	MTBLS79	http://www.ebi.ac.uk/metabolights/MTBLS79	PQN Normalisation	Dataset08a__SFPM_PQN.xlsx	MetaboLights	MTBLS79	http://www.ebi.ac.uk/metabolights/MTBLS79	Missing Values Imputation - KNN	Dataset9a__SFPM_PQN_KNN.xlsx	MetaboLights	MTBLS79
batch02_S10	FT-ICR mass spectrometry	positive	70-590	Thermo Scientific, LTQ FT Ultra	Direct Infusion nanoESI	FT-ICR	MS	1000079	FT-ICR49	batch02_S10__Dataset01_IRF.zip	MetaboLights	MTBLS79	http://www.ebi.ac.uk/metabolights/MTBLS79	Signal processing of mass spectra	Averaged transients	batch02_S10__Dataset02_AT.zip	MetaboLights	MTBLS79	http://www.ebi.ac.uk/metabolights/MTBLS79	Apodisation, Zero-filling & Fourier Transformation	batch02_S10__Dataset03_FS.zip	MetaboLights	MTBLS79	http://www.ebi.ac.uk/metabolights/MTBLS79	Mass Calibration & SIM-stitching	Dataset04_CalibrantList.txt	batch02_S10__Dataset05_SPL.zip	MetaboLights	MTBLS79	http://www.ebi.ac.uk/metabolights/MTBLS79	Replicate Filtering	batch02_S10__Dataset06_FPL.zip	MetaboLights	MTBLS79	http://www.ebi.ac.uk/metabolights/MTBLS79	Sample Filtering including TIC-filtering, Blank Filtering and Missing-value Filtering	Dataset07__SFPM.xlsx	MetaboLights	MTBLS79	http://www.ebi.ac.uk/metabolights/MTBLS79	PQN Normalisation	Dataset08a__SFPM_PQN.xlsx	MetaboLights	MTBLS79	http://www.ebi.ac.uk/metabolights/MTBLS79	Missing Values Imputation - KNN	Dataset9a__SFPM_PQN_KNN.xlsx	MetaboLights	MTBLS79
batch02_C09	FT-ICR mass spectrometry	positive	70-590	Thermo Scientific, LTQ FT Ultra	Direct Infusion nanoESI	FT-ICR	MS	1000079	FT-ICR50	batch02_C09__Dataset01_IRF.zip	MetaboLights	MTBLS79	http://www.ebi.ac.uk/metabolights/MTBLS79	Signal processing of mass spectra	Averaged transients	batch02_C09__Dataset02_AT.zip	MetaboLights	MTBLS79	http://www.ebi.ac.uk/metabolights/MTBLS79	Apodisation, Zero-filling & Fourier Transformation	batch02_C09__Dataset03_FS.zip	MetaboLights	MTBLS79	http://www.ebi.ac.uk/metabolights/MTBLS79	Mass Calibration & SIM-stitching	Dataset04_CalibrantList.txt	batch02_C09__Dataset05_SPL.zip	MetaboLights	MTBLS79	http://www.ebi.ac.uk/metabolights/MTBLS79	Replicate Filtering	batch02_C09__Dataset06_FPL.zip	MetaboLights	MTBLS79	http://www.ebi.ac.uk/metabolights/MTBLS79	Sample Filtering including TIC-filtering, Blank Filtering and Missing-value Filtering	Dataset07__SFPM.xlsx	MetaboLights	MTBLS79	http://www.ebi.ac.uk/metabolights/MTBLS79	PQN Normalisation	Dataset08a__SFPM_PQN.xlsx	MetaboLights	MTBLS79	http://www.ebi.ac.uk/metabolights/MTBLS79	Missing Values Imputation - KNN	Dataset9a__SFPM_PQN_KNN.xlsx	MetaboLights	MTBLS79
batch02_QC11	FT-ICR mass spectrometry	positive	70-590	Thermo Scientific, LTQ FT Ultra	Direct Infusion nanoESI	FT-ICR	MS	1000079	FT-ICR51	batch02_QC11__Dataset01_IRF.zip	MetaboLights	MTBLS79	http://www.ebi.ac.uk/metabolights/MTBLS79	Signal processing of mass spectra	Averaged transients	batch02_QC11__Dataset02_AT.zip	MetaboLights	MTBLS79	http://www.ebi.ac.uk/metabolights/MTBLS79	Apodisation, Zero-filling & Fourier Transformation	batch02_QC11__Dataset03_FS.zip	MetaboLights	MTBLS79	http://www.ebi.ac.uk/metabolights/MTBLS79	Mass Calibration & SIM-stitching	Dataset04_CalibrantList.txt	batch02_QC11__Dataset05_SPL.zip	MetaboLights	MTBLS79	http://www.ebi.ac.uk/metabolights/MTBLS79	Replicate Filtering	batch02_QC11__Dataset06_FPL.zip	MetaboLights	MTBLS79	http://www.ebi.ac.uk/metabolights/MTBLS79	Sample Filtering including TIC-filtering, Blank Filtering and Missing-value Filtering	Dataset07__SFPM.xlsx	MetaboLights	MTBLS79	http://www.ebi.ac.uk/metabolights/MTBLS79	PQN Normalisation	Dataset08a__SFPM_PQN.xlsx	MetaboLights	MTBLS79	http://www.ebi.ac.uk/metabolights/MTBLS79	Missing Values Imputation - KNN	Dataset9a__SFPM_PQN_KNN.xlsx	MetaboLights	MTBLS79
batch03_C05	FT-ICR mass spectrometry	positive	70-590	Thermo Scientific, LTQ FT Ultra	Direct Infusion nanoESI	FT-ICR	MS	1000079	FT-ICR52	batch03_C05__Dataset01_IRF.zip	MetaboLights	MTBLS79	http://www.ebi.ac.uk/metabolights/MTBLS79	Signal processing of mass spectra	Averaged transients	batch03_C05__Dataset02_AT.zip	MetaboLights	MTBLS79	http://www.ebi.ac.uk/metabolights/MTBLS79	Apodisation, Zero-filling & Fourier Transformation	batch03_C05__Dataset03_FS.zip	MetaboLights	MTBLS79	http://www.ebi.ac.uk/metabolights/MTBLS79	Mass Calibration & SIM-stitching	Dataset04_CalibrantList.txt	batch03_C05__Dataset05_SPL.zip	MetaboLights	MTBLS79	http://www.ebi.ac.uk/metabolights/MTBLS79	Replicate Filtering	batch03_C05__Dataset06_FPL.zip	MetaboLights	MTBLS79	http://www.ebi.ac.uk/metabolights/MTBLS79	Sample Filtering including TIC-filtering, Blank Filtering and Missing-value Filtering	Dataset07__SFPM.xlsx	MetaboLights	MTBLS79	http://www.ebi.ac.uk/metabolights/MTBLS79	PQN Normalisation	Dataset08a__SFPM_PQN.xlsx	MetaboLights	MTBLS79	http://www.ebi.ac.uk/metabolights/MTBLS79	Missing Values Imputation - KNN	Dataset9a__SFPM_PQN_KNN.xlsx	MetaboLights	MTBLS79
batch03_S03	FT-ICR mass spectrometry	positive	70-590	Thermo Scientific, LTQ FT Ultra	Direct Infusion nanoESI	FT-ICR	MS	1000079	FT-ICR53	batch03_S03__Dataset01_IRF.zip	MetaboLights	MTBLS79	http://www.ebi.ac.uk/metabolights/MTBLS79	Signal processing of mass spectra	Averaged transients	batch03_S03__Dataset02_AT.zip	MetaboLights	MTBLS79	http://www.ebi.ac.uk/metabolights/MTBLS79	Apodisation, Zero-filling & Fourier Transformation	batch03_S03__Dataset03_FS.zip	MetaboLights	MTBLS79	http://www.ebi.ac.uk/metabolights/MTBLS79	Mass Calibration & SIM-stitching	Dataset04_CalibrantList.txt	batch03_S03__Dataset05_SPL.zip	MetaboLights	MTBLS79	http://www.ebi.ac.uk/metabolights/MTBLS79	Replicate Filtering	batch03_S03__Dataset06_FPL.zip	MetaboLights	MTBLS79	http://www.ebi.ac.uk/metabolights/MTBLS79	Sample Filtering including TIC-filtering, Blank Filtering and Missing-value Filtering	Dataset07__SFPM.xlsx	MetaboLights	MTBLS79	http://www.ebi.ac.uk/metabolights/MTBLS79	PQN Normalisation	Dataset08a__SFPM_PQN.xlsx	MetaboLights	MTBLS79	http://www.ebi.ac.uk/metabolights/MTBLS79	Missing Values Imputation - KNN	Dataset9a__SFPM_PQN_KNN.xlsx	MetaboLights	MTBLS79
batch03_S07	FT-ICR mass spectrometry	positive	70-590	Thermo Scientific, LTQ FT Ultra	Direct Infusion nanoESI	FT-ICR	MS	1000079	FT-ICR54	batch03_S07__Dataset01_IRF.zip	MetaboLights	MTBLS79	http://www.ebi.ac.uk/metabolights/MTBLS79	Signal processing of mass spectra	Averaged transients	batch03_S07__Dataset02_AT.zip	MetaboLights	MTBLS79	http://www.ebi.ac.uk/metabolights/MTBLS79	Apodisation, Zero-filling & Fourier Transformation	batch03_S07__Dataset03_FS.zip	MetaboLights	MTBLS79	http://www.ebi.ac.uk/metabolights/MTBLS79	Mass Calibration & SIM-stitching	Dataset04_CalibrantList.txt	batch03_S07__Dataset05_SPL.zip	MetaboLights	MTBLS79	http://www.ebi.ac.uk/metabolights/MTBLS79	Replicate Filtering	batch03_S07__Dataset06_FPL.zip	MetaboLights	MTBLS79	http://www.ebi.ac.uk/metabolights/MTBLS79	Sample Filtering including TIC-filtering, Blank Filtering and Missing-value Filtering	Dataset07__SFPM.xlsx	MetaboLights	MTBLS79	http://www.ebi.ac.uk/metabolights/MTBLS79	PQN Normalisation	Dataset08a__SFPM_PQN.xlsx	MetaboLights	MTBLS79	http://www.ebi.ac.uk/metabolights/MTBLS79	Missing Values Imputation - KNN	Dataset9a__SFPM_PQN_KNN.xlsx	MetaboLights	MTBLS79
batch03_C01	FT-ICR mass spectrometry	positive	70-590	Thermo Scientific, LTQ FT Ultra	Direct Infusion nanoESI	FT-ICR	MS	1000079	FT-ICR55	batch03_C01__Dataset01_IRF.zip	MetaboLights	MTBLS79	http://www.ebi.ac.uk/metabolights/MTBLS79	Signal processing of mass spectra	Averaged transients	batch03_C01__Dataset02_AT.zip	MetaboLights	MTBLS79	http://www.ebi.ac.uk/metabolights/MTBLS79	Apodisation, Zero-filling & Fourier Transformation	batch03_C01__Dataset03_FS.zip	MetaboLights	MTBLS79	http://www.ebi.ac.uk/metabolights/MTBLS79	Mass Calibration & SIM-stitching	Dataset04_CalibrantList.txt	batch03_C01__Dataset05_SPL.zip	MetaboLights	MTBLS79	http://www.ebi.ac.uk/metabolights/MTBLS79	Replicate Filtering	batch03_C01__Dataset06_FPL.zip	MetaboLights	MTBLS79	http://www.ebi.ac.uk/metabolights/MTBLS79	Sample Filtering including TIC-filtering, Blank Filtering and Missing-value Filtering	Dataset07__SFPM.xlsx	MetaboLights	MTBLS79	http://www.ebi.ac.uk/metabolights/MTBLS79	PQN Normalisation	Dataset08a__SFPM_PQN.xlsx	MetaboLights	MTBLS79	http://www.ebi.ac.uk/metabolights/MTBLS79	Missing Values Imputation - KNN	Dataset9a__SFPM_PQN_KNN.xlsx	MetaboLights	MTBLS79
batch03_C10	FT-ICR mass spectrometry	positive	70-590	Thermo Scientific, LTQ FT Ultra	Direct Infusion nanoESI	FT-ICR	MS	1000079	FT-ICR56	batch03_C10__Dataset01_IRF.zip	MetaboLights	MTBLS79	http://www.ebi.ac.uk/metabolights/MTBLS79	Signal processing of mass spectra	Averaged transients	batch03_C10__Dataset02_AT.zip	MetaboLights	MTBLS79	http://www.ebi.ac.uk/metabolights/MTBLS79	Apodisation, Zero-filling & Fourier Transformation	batch03_C10__Dataset03_FS.zip	MetaboLights	MTBLS79	http://www.ebi.ac.uk/metabolights/MTBLS79	Mass Calibration & SIM-stitching	Dataset04_CalibrantList.txt	batch03_C10__Dataset05_SPL.zip	MetaboLights	MTBLS79	http://www.ebi.ac.uk/metabolights/MTBLS79	Replicate Filtering	batch03_C10__Dataset06_FPL.zip	MetaboLights	MTBLS79	http://www.ebi.ac.uk/metabolights/MTBLS79	Sample Filtering including TIC-filtering, Blank Filtering and Missing-value Filtering	Dataset07__SFPM.xlsx	MetaboLights	MTBLS79	http://www.ebi.ac.uk/metabolights/MTBLS79	PQN Normalisation	Dataset08a__SFPM_PQN.xlsx	MetaboLights	MTBLS79	http://www.ebi.ac.uk/metabolights/MTBLS79	Missing Values Imputation - KNN	Dataset9a__SFPM_PQN_KNN.xlsx	MetaboLights	MTBLS79
batch03_QC12	FT-ICR mass spectrometry	positive	70-590	Thermo Scientific, LTQ FT Ultra	Direct Infusion nanoESI	FT-ICR	MS	1000079	FT-ICR57	batch03_QC12__Dataset01_IRF.zip	MetaboLights	MTBLS79	http://www.ebi.ac.uk/metabolights/MTBLS79	Signal processing of mass spectra	Averaged transients	batch03_QC12__Dataset02_AT.zip	MetaboLights	MTBLS79	http://www.ebi.ac.uk/metabolights/MTBLS79	Apodisation, Zero-filling & Fourier Transformation	batch03_QC12__Dataset03_FS.zip	MetaboLights	MTBLS79	http://www.ebi.ac.uk/metabolights/MTBLS79	Mass Calibration & SIM-stitching	Dataset04_CalibrantList.txt	batch03_QC12__Dataset05_SPL.zip	MetaboLights	MTBLS79	http://www.ebi.ac.uk/metabolights/MTBLS79	Replicate Filtering	batch03_QC12__Dataset06_FPL.zip	MetaboLights	MTBLS79	http://www.ebi.ac.uk/metabolights/MTBLS79	Sample Filtering including TIC-filtering, Blank Filtering and Missing-value Filtering	Dataset07__SFPM.xlsx	MetaboLights	MTBLS79	http://www.ebi.ac.uk/metabolights/MTBLS79	PQN Normalisation	Dataset08a__SFPM_PQN.xlsx	MetaboLights	MTBLS79	http://www.ebi.ac.uk/metabolights/MTBLS79	Missing Values Imputation - KNN	Dataset9a__SFPM_PQN_KNN.xlsx	MetaboLights	MTBLS79
batch03_S01	FT-ICR mass spectrometry	positive	70-590	Thermo Scientific, LTQ FT Ultra	Direct Infusion nanoESI	FT-ICR	MS	1000079	FT-ICR58	batch03_S01__Dataset01_IRF.zip	MetaboLights	MTBLS79	http://www.ebi.ac.uk/metabolights/MTBLS79	Signal processing of mass spectra	Averaged transients	batch03_S01__Dataset02_AT.zip	MetaboLights	MTBLS79	http://www.ebi.ac.uk/metabolights/MTBLS79	Apodisation, Zero-filling & Fourier Transformation	batch03_S01__Dataset03_FS.zip	MetaboLights	MTBLS79	http://www.ebi.ac.uk/metabolights/MTBLS79	Mass Calibration & SIM-stitching	Dataset04_CalibrantList.txt	batch03_S01__Dataset05_SPL.zip	MetaboLights	MTBLS79	http://www.ebi.ac.uk/metabolights/MTBLS79	Replicate Filtering	batch03_S01__Dataset06_FPL.zip	MetaboLights	MTBLS79	http://www.ebi.ac.uk/metabolights/MTBLS79	Sample Filtering including TIC-filtering, Blank Filtering and Missing-value Filtering	Dataset07__SFPM.xlsx	MetaboLights	MTBLS79	http://www.ebi.ac.uk/metabolights/MTBLS79	PQN Normalisation	Dataset08a__SFPM_PQN.xlsx	MetaboLights	MTBLS79	http://www.ebi.ac.uk/metabolights/MTBLS79	Missing Values Imputation - KNN	Dataset9a__SFPM_PQN_KNN.xlsx	MetaboLights	MTBLS79
batch03_C03	FT-ICR mass spectrometry	positive	70-590	Thermo Scientific, LTQ FT Ultra	Direct Infusion nanoESI	FT-ICR	MS	1000079	FT-ICR59	batch03_C03__Dataset01_IRF.zip	MetaboLights	MTBLS79	http://www.ebi.ac.uk/metabolights/MTBLS79	Signal processing of mass spectra	Averaged transients	batch03_C03__Dataset02_AT.zip	MetaboLights	MTBLS79	http://www.ebi.ac.uk/metabolights/MTBLS79	Apodisation, Zero-filling & Fourier Transformation	batch03_C03__Dataset03_FS.zip	MetaboLights	MTBLS79	http://www.ebi.ac.uk/metabolights/MTBLS79	Mass Calibration & SIM-stitching	Dataset04_CalibrantList.txt	batch03_C03__Dataset05_SPL.zip	MetaboLights	MTBLS79	http://www.ebi.ac.uk/metabolights/MTBLS79	Replicate Filtering	batch03_C03__Dataset06_FPL.zip	MetaboLights	MTBLS79	http://www.ebi.ac.uk/metabolights/MTBLS79	Sample Filtering including TIC-filtering, Blank Filtering and Missing-value Filtering	Dataset07__SFPM.xlsx	MetaboLights	MTBLS79	http://www.ebi.ac.uk/metabolights/MTBLS79	PQN Normalisation	Dataset08a__SFPM_PQN.xlsx	MetaboLights	MTBLS79	http://www.ebi.ac.uk/metabolights/MTBLS79	Missing Values Imputation - KNN	Dataset9a__SFPM_PQN_KNN.xlsx	MetaboLights	MTBLS79
batch03_S05	FT-ICR mass spectrometry	positive	70-590	Thermo Scientific, LTQ FT Ultra	Direct Infusion nanoESI	FT-ICR	MS	1000079	FT-ICR60	batch03_S05__Dataset01_IRF.zip	MetaboLights	MTBLS79	http://www.ebi.ac.uk/metabolights/MTBLS79	Signal processing of mass spectra	Averaged transients	batch03_S05__Dataset02_AT.zip	MetaboLights	MTBLS79	http://www.ebi.ac.uk/metabolights/MTBLS79	Apodisation, Zero-filling & Fourier Transformation	batch03_S05__Dataset03_FS.zip	MetaboLights	MTBLS79	http://www.ebi.ac.uk/metabolights/MTBLS79	Mass Calibration & SIM-stitching	Dataset04_CalibrantList.txt	batch03_S05__Dataset05_SPL.zip	MetaboLights	MTBLS79	http://www.ebi.ac.uk/metabolights/MTBLS79	Replicate Filtering	batch03_S05__Dataset06_FPL.zip	MetaboLights	MTBLS79	http://www.ebi.ac.uk/metabolights/MTBLS79	Sample Filtering including TIC-filtering, Blank Filtering and Missing-value Filtering	Dataset07__SFPM.xlsx	MetaboLights	MTBLS79	http://www.ebi.ac.uk/metabolights/MTBLS79	PQN Normalisation	Dataset08a__SFPM_PQN.xlsx	MetaboLights	MTBLS79	http://www.ebi.ac.uk/metabolights/MTBLS79	Missing Values Imputation - KNN	Dataset9a__SFPM_PQN_KNN.xlsx	MetaboLights	MTBLS79
batch03_C07	FT-ICR mass spectrometry	positive	70-590	Thermo Scientific, LTQ FT Ultra	Direct Infusion nanoESI	FT-ICR	MS	1000079	FT-ICR61	batch03_C07__Dataset01_IRF.zip	MetaboLights	MTBLS79	http://www.ebi.ac.uk/metabolights/MTBLS79	Signal processing of mass spectra	Averaged transients	batch03_C07__Dataset02_AT.zip	MetaboLights	MTBLS79	http://www.ebi.ac.uk/metabolights/MTBLS79	Apodisation, Zero-filling & Fourier Transformation	batch03_C07__Dataset03_FS.zip	MetaboLights	MTBLS79	http://www.ebi.ac.uk/metabolights/MTBLS79	Mass Calibration & SIM-stitching	Dataset04_CalibrantList.txt	batch03_C07__Dataset05_SPL.zip	MetaboLights	MTBLS79	http://www.ebi.ac.uk/metabolights/MTBLS79	Replicate Filtering	batch03_C07__Dataset06_FPL.zip	MetaboLights	MTBLS79	http://www.ebi.ac.uk/metabolights/MTBLS79	Sample Filtering including TIC-filtering, Blank Filtering and Missing-value Filtering	Dataset07__SFPM.xlsx	MetaboLights	MTBLS79	http://www.ebi.ac.uk/metabolights/MTBLS79	PQN Normalisation	Dataset08a__SFPM_PQN.xlsx	MetaboLights	MTBLS79	http://www.ebi.ac.uk/metabolights/MTBLS79	Missing Values Imputation - KNN	Dataset9a__SFPM_PQN_KNN.xlsx	MetaboLights	MTBLS79
batch03_S06	FT-ICR mass spectrometry	positive	70-590	Thermo Scientific, LTQ FT Ultra	Direct Infusion nanoESI	FT-ICR	MS	1000079	FT-ICR62	batch03_S06__Dataset01_IRF.zip	MetaboLights	MTBLS79	http://www.ebi.ac.uk/metabolights/MTBLS79	Signal processing of mass spectra	Averaged transients	batch03_S06__Dataset02_AT.zip	MetaboLights	MTBLS79	http://www.ebi.ac.uk/metabolights/MTBLS79	Apodisation, Zero-filling & Fourier Transformation	batch03_S06__Dataset03_FS.zip	MetaboLights	MTBLS79	http://www.ebi.ac.uk/metabolights/MTBLS79	Mass Calibration & SIM-stitching	Dataset04_CalibrantList.txt	batch03_S06__Dataset05_SPL.zip	MetaboLights	MTBLS79	http://www.ebi.ac.uk/metabolights/MTBLS79	Replicate Filtering	batch03_S06__Dataset06_FPL.zip	MetaboLights	MTBLS79	http://www.ebi.ac.uk/metabolights/MTBLS79	Sample Filtering including TIC-filtering, Blank Filtering and Missing-value Filtering	Dataset07__SFPM.xlsx	MetaboLights	MTBLS79	http://www.ebi.ac.uk/metabolights/MTBLS79	PQN Normalisation	Dataset08a__SFPM_PQN.xlsx	MetaboLights	MTBLS79	http://www.ebi.ac.uk/metabolights/MTBLS79	Missing Values Imputation - KNN	Dataset9a__SFPM_PQN_KNN.xlsx	MetaboLights	MTBLS79
batch03_QC13	FT-ICR mass spectrometry	positive	70-590	Thermo Scientific, LTQ FT Ultra	Direct Infusion nanoESI	FT-ICR	MS	1000079	FT-ICR63	batch03_QC13__Dataset01_IRF.zip	MetaboLights	MTBLS79	http://www.ebi.ac.uk/metabolights/MTBLS79	Signal processing of mass spectra	Averaged transients	batch03_QC13__Dataset02_AT.zip	MetaboLights	MTBLS79	http://www.ebi.ac.uk/metabolights/MTBLS79	Apodisation, Zero-filling & Fourier Transformation	batch03_QC13__Dataset03_FS.zip	MetaboLights	MTBLS79	http://www.ebi.ac.uk/metabolights/MTBLS79	Mass Calibration & SIM-stitching	Dataset04_CalibrantList.txt	batch03_QC13__Dataset05_SPL.zip	MetaboLights	MTBLS79	http://www.ebi.ac.uk/metabolights/MTBLS79	Replicate Filtering	batch03_QC13__Dataset06_FPL.zip	MetaboLights	MTBLS79	http://www.ebi.ac.uk/metabolights/MTBLS79	Sample Filtering including TIC-filtering, Blank Filtering and Missing-value Filtering	Dataset07__SFPM.xlsx	MetaboLights	MTBLS79	http://www.ebi.ac.uk/metabolights/MTBLS79	PQN Normalisation	Dataset08a__SFPM_PQN.xlsx	MetaboLights	MTBLS79	http://www.ebi.ac.uk/metabolights/MTBLS79	Missing Values Imputation - KNN	Dataset9a__SFPM_PQN_KNN.xlsx	MetaboLights	MTBLS79
batch03_C08	FT-ICR mass spectrometry	positive	70-590	Thermo Scientific, LTQ FT Ultra	Direct Infusion nanoESI	FT-ICR	MS	1000079	FT-ICR64	batch03_C08__Dataset01_IRF.zip	MetaboLights	MTBLS79	http://www.ebi.ac.uk/metabolights/MTBLS79	Signal processing of mass spectra	Averaged transients	batch03_C08__Dataset02_AT.zip	MetaboLights	MTBLS79	http://www.ebi.ac.uk/metabolights/MTBLS79	Apodisation, Zero-filling & Fourier Transformation	batch03_C08__Dataset03_FS.zip	MetaboLights	MTBLS79	http://www.ebi.ac.uk/metabolights/MTBLS79	Mass Calibration & SIM-stitching	Dataset04_CalibrantList.txt	batch03_C08__Dataset05_SPL.zip	MetaboLights	MTBLS79	http://www.ebi.ac.uk/metabolights/MTBLS79	Replicate Filtering	batch03_C08__Dataset06_FPL.zip	MetaboLights	MTBLS79	http://www.ebi.ac.uk/metabolights/MTBLS79	Sample Filtering including TIC-filtering, Blank Filtering and Missing-value Filtering	Dataset07__SFPM.xlsx	MetaboLights	MTBLS79	http://www.ebi.ac.uk/metabolights/MTBLS79	PQN Normalisation	Dataset08a__SFPM_PQN.xlsx	MetaboLights	MTBLS79	http://www.ebi.ac.uk/metabolights/MTBLS79	Missing Values Imputation - KNN	Dataset9a__SFPM_PQN_KNN.xlsx	MetaboLights	MTBLS79
batch03_C06	FT-ICR mass spectrometry	positive	70-590	Thermo Scientific, LTQ FT Ultra	Direct Infusion nanoESI	FT-ICR	MS	1000079	FT-ICR65	batch03_C06__Dataset01_IRF.zip	MetaboLights	MTBLS79	http://www.ebi.ac.uk/metabolights/MTBLS79	Signal processing of mass spectra	Averaged transients	batch03_C06__Dataset02_AT.zip	MetaboLights	MTBLS79	http://www.ebi.ac.uk/metabolights/MTBLS79	Apodisation, Zero-filling & Fourier Transformation	batch03_C06__Dataset03_FS.zip	MetaboLights	MTBLS79	http://www.ebi.ac.uk/metabolights/MTBLS79	Mass Calibration & SIM-stitching	Dataset04_CalibrantList.txt	batch03_C06__Dataset05_SPL.zip	MetaboLights	MTBLS79	http://www.ebi.ac.uk/metabolights/MTBLS79	Replicate Filtering	batch03_C06__Dataset06_FPL.zip	MetaboLights	MTBLS79	http://www.ebi.ac.uk/metabolights/MTBLS79	Sample Filtering including TIC-filtering, Blank Filtering and Missing-value Filtering	Dataset07__SFPM.xlsx	MetaboLights	MTBLS79	http://www.ebi.ac.uk/metabolights/MTBLS79	PQN Normalisation	Dataset08a__SFPM_PQN.xlsx	MetaboLights	MTBLS79	http://www.ebi.ac.uk/metabolights/MTBLS79	Missing Values Imputation - KNN	Dataset9a__SFPM_PQN_KNN.xlsx	MetaboLights	MTBLS79
batch03_S02	FT-ICR mass spectrometry	positive	70-590	Thermo Scientific, LTQ FT Ultra	Direct Infusion nanoESI	FT-ICR	MS	1000079	FT-ICR66	batch03_S02__Dataset01_IRF.zip	MetaboLights	MTBLS79	http://www.ebi.ac.uk/metabolights/MTBLS79	Signal processing of mass spectra	Averaged transients	batch03_S02__Dataset02_AT.zip	MetaboLights	MTBLS79	http://www.ebi.ac.uk/metabolights/MTBLS79	Apodisation, Zero-filling & Fourier Transformation	batch03_S02__Dataset03_FS.zip	MetaboLights	MTBLS79	http://www.ebi.ac.uk/metabolights/MTBLS79	Mass Calibration & SIM-stitching	Dataset04_CalibrantList.txt	batch03_S02__Dataset05_SPL.zip	MetaboLights	MTBLS79	http://www.ebi.ac.uk/metabolights/MTBLS79	Replicate Filtering	batch03_S02__Dataset06_FPL.zip	MetaboLights	MTBLS79	http://www.ebi.ac.uk/metabolights/MTBLS79	Sample Filtering including TIC-filtering, Blank Filtering and Missing-value Filtering	Dataset07__SFPM.xlsx	MetaboLights	MTBLS79	http://www.ebi.ac.uk/metabolights/MTBLS79	PQN Normalisation	Dataset08a__SFPM_PQN.xlsx	MetaboLights	MTBLS79	http://www.ebi.ac.uk/metabolights/MTBLS79	Missing Values Imputation - KNN	Dataset9a__SFPM_PQN_KNN.xlsx	MetaboLights	MTBLS79
batch03_S09	FT-ICR mass spectrometry	positive	70-590	Thermo Scientific, LTQ FT Ultra	Direct Infusion nanoESI	FT-ICR	MS	1000079	FT-ICR67	batch03_S09__Dataset01_IRF.zip	MetaboLights	MTBLS79	http://www.ebi.ac.uk/metabolights/MTBLS79	Signal processing of mass spectra	Averaged transients	batch03_S09__Dataset02_AT.zip	MetaboLights	MTBLS79	http://www.ebi.ac.uk/metabolights/MTBLS79	Apodisation, Zero-filling & Fourier Transformation	batch03_S09__Dataset03_FS.zip	MetaboLights	MTBLS79	http://www.ebi.ac.uk/metabolights/MTBLS79	Mass Calibration & SIM-stitching	Dataset04_CalibrantList.txt	batch03_S09__Dataset05_SPL.zip	MetaboLights	MTBLS79	http://www.ebi.ac.uk/metabolights/MTBLS79	Replicate Filtering	batch03_S09__Dataset06_FPL.zip	MetaboLights	MTBLS79	http://www.ebi.ac.uk/metabolights/MTBLS79	Sample Filtering including TIC-filtering, Blank Filtering and Missing-value Filtering	Dataset07__SFPM.xlsx	MetaboLights	MTBLS79	http://www.ebi.ac.uk/metabolights/MTBLS79	PQN Normalisation	Dataset08a__SFPM_PQN.xlsx	MetaboLights	MTBLS79	http://www.ebi.ac.uk/metabolights/MTBLS79	Missing Values Imputation - KNN	Dataset9a__SFPM_PQN_KNN.xlsx	MetaboLights	MTBLS79
batch03_C02	FT-ICR mass spectrometry	positive	70-590	Thermo Scientific, LTQ FT Ultra	Direct Infusion nanoESI	FT-ICR	MS	1000079	FT-ICR68	batch03_C02__Dataset01_IRF.zip	MetaboLights	MTBLS79	http://www.ebi.ac.uk/metabolights/MTBLS79	Signal processing of mass spectra	Averaged transients	batch03_C02__Dataset02_AT.zip	MetaboLights	MTBLS79	http://www.ebi.ac.uk/metabolights/MTBLS79	Apodisation, Zero-filling & Fourier Transformation	batch03_C02__Dataset03_FS.zip	MetaboLights	MTBLS79	http://www.ebi.ac.uk/metabolights/MTBLS79	Mass Calibration & SIM-stitching	Dataset04_CalibrantList.txt	batch03_C02__Dataset05_SPL.zip	MetaboLights	MTBLS79	http://www.ebi.ac.uk/metabolights/MTBLS79	Replicate Filtering	batch03_C02__Dataset06_FPL.zip	MetaboLights	MTBLS79	http://www.ebi.ac.uk/metabolights/MTBLS79	Sample Filtering including TIC-filtering, Blank Filtering and Missing-value Filtering	Dataset07__SFPM.xlsx	MetaboLights	MTBLS79	http://www.ebi.ac.uk/metabolights/MTBLS79	PQN Normalisation	Dataset08a__SFPM_PQN.xlsx	MetaboLights	MTBLS79	http://www.ebi.ac.uk/metabolights/MTBLS79	Missing Values Imputation - KNN	Dataset9a__SFPM_PQN_KNN.xlsx	MetaboLights	MTBLS79
batch03_QC14	FT-ICR mass spectrometry	positive	70-590	Thermo Scientific, LTQ FT Ultra	Direct Infusion nanoESI	FT-ICR	MS	1000079	FT-ICR69	batch03_QC14__Dataset01_IRF.zip	MetaboLights	MTBLS79	http://www.ebi.ac.uk/metabolights/MTBLS79	Signal processing of mass spectra	Averaged transients	batch03_QC14__Dataset02_AT.zip	MetaboLights	MTBLS79	http://www.ebi.ac.uk/metabolights/MTBLS79	Apodisation, Zero-filling & Fourier Transformation	batch03_QC14__Dataset03_FS.zip	MetaboLights	MTBLS79	http://www.ebi.ac.uk/metabolights/MTBLS79	Mass Calibration & SIM-stitching	Dataset04_CalibrantList.txt	batch03_QC14__Dataset05_SPL.zip	MetaboLights	MTBLS79	http://www.ebi.ac.uk/metabolights/MTBLS79	Replicate Filtering	batch03_QC14__Dataset06_FPL.zip	MetaboLights	MTBLS79	http://www.ebi.ac.uk/metabolights/MTBLS79	Sample Filtering including TIC-filtering, Blank Filtering and Missing-value Filtering	Dataset07__SFPM.xlsx	MetaboLights	MTBLS79	http://www.ebi.ac.uk/metabolights/MTBLS79	PQN Normalisation	Dataset08a__SFPM_PQN.xlsx	MetaboLights	MTBLS79	http://www.ebi.ac.uk/metabolights/MTBLS79	Missing Values Imputation - KNN	Dataset9a__SFPM_PQN_KNN.xlsx	MetaboLights	MTBLS79
batch03_S04	FT-ICR mass spectrometry	positive	70-590	Thermo Scientific, LTQ FT Ultra	Direct Infusion nanoESI	FT-ICR	MS	1000079	FT-ICR70	batch03_S04__Dataset01_IRF.zip	MetaboLights	MTBLS79	http://www.ebi.ac.uk/metabolights/MTBLS79	Signal processing of mass spectra	Averaged transients	batch03_S04__Dataset02_AT.zip	MetaboLights	MTBLS79	http://www.ebi.ac.uk/metabolights/MTBLS79	Apodisation, Zero-filling & Fourier Transformation	batch03_S04__Dataset03_FS.zip	MetaboLights	MTBLS79	http://www.ebi.ac.uk/metabolights/MTBLS79	Mass Calibration & SIM-stitching	Dataset04_CalibrantList.txt	batch03_S04__Dataset05_SPL.zip	MetaboLights	MTBLS79	http://www.ebi.ac.uk/metabolights/MTBLS79	Replicate Filtering	batch03_S04__Dataset06_FPL.zip	MetaboLights	MTBLS79	http://www.ebi.ac.uk/metabolights/MTBLS79	Sample Filtering including TIC-filtering, Blank Filtering and Missing-value Filtering	Dataset07__SFPM.xlsx	MetaboLights	MTBLS79	http://www.ebi.ac.uk/metabolights/MTBLS79	PQN Normalisation	Dataset08a__SFPM_PQN.xlsx	MetaboLights	MTBLS79	http://www.ebi.ac.uk/metabolights/MTBLS79	Missing Values Imputation - KNN	Dataset9a__SFPM_PQN_KNN.xlsx	MetaboLights	MTBLS79
batch03_S08	FT-ICR mass spectrometry	positive	70-590	Thermo Scientific, LTQ FT Ultra	Direct Infusion nanoESI	FT-ICR	MS	1000079	FT-ICR71	batch03_S08__Dataset01_IRF.zip	MetaboLights	MTBLS79	http://www.ebi.ac.uk/metabolights/MTBLS79	Signal processing of mass spectra	Averaged transients	batch03_S08__Dataset02_AT.zip	MetaboLights	MTBLS79	http://www.ebi.ac.uk/metabolights/MTBLS79	Apodisation, Zero-filling & Fourier Transformation	batch03_S08__Dataset03_FS.zip	MetaboLights	MTBLS79	http://www.ebi.ac.uk/metabolights/MTBLS79	Mass Calibration & SIM-stitching	Dataset04_CalibrantList.txt	batch03_S08__Dataset05_SPL.zip	MetaboLights	MTBLS79	http://www.ebi.ac.uk/metabolights/MTBLS79	Replicate Filtering	batch03_S08__Dataset06_FPL.zip	MetaboLights	MTBLS79	http://www.ebi.ac.uk/metabolights/MTBLS79	Sample Filtering including TIC-filtering, Blank Filtering and Missing-value Filtering	Dataset07__SFPM.xlsx	MetaboLights	MTBLS79	http://www.ebi.ac.uk/metabolights/MTBLS79	PQN Normalisation	Dataset08a__SFPM_PQN.xlsx	MetaboLights	MTBLS79	http://www.ebi.ac.uk/metabolights/MTBLS79	Missing Values Imputation - KNN	Dataset9a__SFPM_PQN_KNN.xlsx	MetaboLights	MTBLS79
batch03_C04	FT-ICR mass spectrometry	positive	70-590	Thermo Scientific, LTQ FT Ultra	Direct Infusion nanoESI	FT-ICR	MS	1000079	FT-ICR72	batch03_C04__Dataset01_IRF.zip	MetaboLights	MTBLS79	http://www.ebi.ac.uk/metabolights/MTBLS79	Signal processing of mass spectra	Averaged transients	batch03_C04__Dataset02_AT.zip	MetaboLights	MTBLS79	http://www.ebi.ac.uk/metabolights/MTBLS79	Apodisation, Zero-filling & Fourier Transformation	batch03_C04__Dataset03_FS.zip	MetaboLights	MTBLS79	http://www.ebi.ac.uk/metabolights/MTBLS79	Mass Calibration & SIM-stitching	Dataset04_CalibrantList.txt	batch03_C04__Dataset05_SPL.zip	MetaboLights	MTBLS79	http://www.ebi.ac.uk/metabolights/MTBLS79	Replicate Filtering	batch03_C04__Dataset06_FPL.zip	MetaboLights	MTBLS79	http://www.ebi.ac.uk/metabolights/MTBLS79	Sample Filtering including TIC-filtering, Blank Filtering and Missing-value Filtering	Dataset07__SFPM.xlsx	MetaboLights	MTBLS79	http://www.ebi.ac.uk/metabolights/MTBLS79	PQN Normalisation	Dataset08a__SFPM_PQN.xlsx	MetaboLights	MTBLS79	http://www.ebi.ac.uk/metabolights/MTBLS79	Missing Values Imputation - KNN	Dataset9a__SFPM_PQN_KNN.xlsx	MetaboLights	MTBLS79
batch03_S10	FT-ICR mass spectrometry	positive	70-590	Thermo Scientific, LTQ FT Ultra	Direct Infusion nanoESI	FT-ICR	MS	1000079	FT-ICR73	batch03_S10__Dataset01_IRF.zip	MetaboLights	MTBLS79	http://www.ebi.ac.uk/metabolights/MTBLS79	Signal processing of mass spectra	Averaged transients	batch03_S10__Dataset02_AT.zip	MetaboLights	MTBLS79	http://www.ebi.ac.uk/metabolights/MTBLS79	Apodisation, Zero-filling & Fourier Transformation	batch03_S10__Dataset03_FS.zip	MetaboLights	MTBLS79	http://www.ebi.ac.uk/metabolights/MTBLS79	Mass Calibration & SIM-stitching	Dataset04_CalibrantList.txt	batch03_S10__Dataset05_SPL.zip	MetaboLights	MTBLS79	http://www.ebi.ac.uk/metabolights/MTBLS79	Replicate Filtering	batch03_S10__Dataset06_FPL.zip	MetaboLights	MTBLS79	http://www.ebi.ac.uk/metabolights/MTBLS79	Sample Filtering including TIC-filtering, Blank Filtering and Missing-value Filtering	Dataset07__SFPM.xlsx	MetaboLights	MTBLS79	http://www.ebi.ac.uk/metabolights/MTBLS79	PQN Normalisation	Dataset08a__SFPM_PQN.xlsx	MetaboLights	MTBLS79	http://www.ebi.ac.uk/metabolights/MTBLS79	Missing Values Imputation - KNN	Dataset9a__SFPM_PQN_KNN.xlsx	MetaboLights	MTBLS79
batch03_C09	FT-ICR mass spectrometry	positive	70-590	Thermo Scientific, LTQ FT Ultra	Direct Infusion nanoESI	FT-ICR	MS	1000079	FT-ICR74	batch03_C09__Dataset01_IRF.zip	MetaboLights	MTBLS79	http://www.ebi.ac.uk/metabolights/MTBLS79	Signal processing of mass spectra	Averaged transients	batch03_C09__Dataset02_AT.zip	MetaboLights	MTBLS79	http://www.ebi.ac.uk/metabolights/MTBLS79	Apodisation, Zero-filling & Fourier Transformation	batch03_C09__Dataset03_FS.zip	MetaboLights	MTBLS79	http://www.ebi.ac.uk/metabolights/MTBLS79	Mass Calibration & SIM-stitching	Dataset04_CalibrantList.txt	batch03_C09__Dataset05_SPL.zip	MetaboLights	MTBLS79	http://www.ebi.ac.uk/metabolights/MTBLS79	Replicate Filtering	batch03_C09__Dataset06_FPL.zip	MetaboLights	MTBLS79	http://www.ebi.ac.uk/metabolights/MTBLS79	Sample Filtering including TIC-filtering, Blank Filtering and Missing-value Filtering	Dataset07__SFPM.xlsx	MetaboLights	MTBLS79	http://www.ebi.ac.uk/metabolights/MTBLS79	PQN Normalisation	Dataset08a__SFPM_PQN.xlsx	MetaboLights	MTBLS79	http://www.ebi.ac.uk/metabolights/MTBLS79	Missing Values Imputation - KNN	Dataset9a__SFPM_PQN_KNN.xlsx	MetaboLights	MTBLS79
batch03_QC15	FT-ICR mass spectrometry	positive	70-590	Thermo Scientific, LTQ FT Ultra	Direct Infusion nanoESI	FT-ICR	MS	1000079	FT-ICR75	batch03_QC15__Dataset01_IRF.zip	MetaboLights	MTBLS79	http://www.ebi.ac.uk/metabolights/MTBLS79	Signal processing of mass spectra	Averaged transients	batch03_QC15__Dataset02_AT.zip	MetaboLights	MTBLS79	http://www.ebi.ac.uk/metabolights/MTBLS79	Apodisation, Zero-filling & Fourier Transformation	batch03_QC15__Dataset03_FS.zip	MetaboLights	MTBLS79	http://www.ebi.ac.uk/metabolights/MTBLS79	Mass Calibration & SIM-stitching	Dataset04_CalibrantList.txt	batch03_QC15__Dataset05_SPL.zip	MetaboLights	MTBLS79	http://www.ebi.ac.uk/metabolights/MTBLS79	Replicate Filtering	batch03_QC15__Dataset06_FPL.zip	MetaboLights	MTBLS79	http://www.ebi.ac.uk/metabolights/MTBLS79	Sample Filtering including TIC-filtering, Blank Filtering and Missing-value Filtering	Dataset07__SFPM.xlsx	MetaboLights	MTBLS79	http://www.ebi.ac.uk/metabolights/MTBLS79	PQN Normalisation	Dataset08a__SFPM_PQN.xlsx	MetaboLights	MTBLS79	http://www.ebi.ac.uk/metabolights/MTBLS79	Missing Values Imputation - KNN	Dataset9a__SFPM_PQN_KNN.xlsx	MetaboLights	MTBLS79
batch04_C05	FT-ICR mass spectrometry	positive	70-590	Thermo Scientific, LTQ FT Ultra	Direct Infusion nanoESI	FT-ICR	MS	1000079	FT-ICR76	batch04_C05__Dataset01_IRF.zip	MetaboLights	MTBLS79	http://www.ebi.ac.uk/metabolights/MTBLS79	Signal processing of mass spectra	Averaged transients	batch04_C05__Dataset02_AT.zip	MetaboLights	MTBLS79	http://www.ebi.ac.uk/metabolights/MTBLS79	Apodisation, Zero-filling & Fourier Transformation	batch04_C05__Dataset03_FS.zip	MetaboLights	MTBLS79	http://www.ebi.ac.uk/metabolights/MTBLS79	Mass Calibration & SIM-stitching	Dataset04_CalibrantList.txt	batch04_C05__Dataset05_SPL.zip	MetaboLights	MTBLS79	http://www.ebi.ac.uk/metabolights/MTBLS79	Replicate Filtering	batch04_C05__Dataset06_FPL.zip	MetaboLights	MTBLS79	http://www.ebi.ac.uk/metabolights/MTBLS79	Sample Filtering including TIC-filtering, Blank Filtering and Missing-value Filtering	Dataset07__SFPM.xlsx	MetaboLights	MTBLS79	http://www.ebi.ac.uk/metabolights/MTBLS79	PQN Normalisation	Dataset08a__SFPM_PQN.xlsx	MetaboLights	MTBLS79	http://www.ebi.ac.uk/metabolights/MTBLS79	Missing Values Imputation - KNN	Dataset9a__SFPM_PQN_KNN.xlsx	MetaboLights	MTBLS79
batch04_S03	FT-ICR mass spectrometry	positive	70-590	Thermo Scientific, LTQ FT Ultra	Direct Infusion nanoESI	FT-ICR	MS	1000079	FT-ICR77	batch04_S03__Dataset01_IRF.zip	MetaboLights	MTBLS79	http://www.ebi.ac.uk/metabolights/MTBLS79	Signal processing of mass spectra	Averaged transients	batch04_S03__Dataset02_AT.zip	MetaboLights	MTBLS79	http://www.ebi.ac.uk/metabolights/MTBLS79	Apodisation, Zero-filling & Fourier Transformation	batch04_S03__Dataset03_FS.zip	MetaboLights	MTBLS79	http://www.ebi.ac.uk/metabolights/MTBLS79	Mass Calibration & SIM-stitching	Dataset04_CalibrantList.txt	batch04_S03__Dataset05_SPL.zip	MetaboLights	MTBLS79	http://www.ebi.ac.uk/metabolights/MTBLS79	Replicate Filtering	batch04_S03__Dataset06_FPL.zip	MetaboLights	MTBLS79	http://www.ebi.ac.uk/metabolights/MTBLS79	Sample Filtering including TIC-filtering, Blank Filtering and Missing-value Filtering	Dataset07__SFPM.xlsx	MetaboLights	MTBLS79	http://www.ebi.ac.uk/metabolights/MTBLS79	PQN Normalisation	Dataset08a__SFPM_PQN.xlsx	MetaboLights	MTBLS79	http://www.ebi.ac.uk/metabolights/MTBLS79	Missing Values Imputation - KNN	Dataset9a__SFPM_PQN_KNN.xlsx	MetaboLights	MTBLS79
batch04_S07	FT-ICR mass spectrometry	positive	70-590	Thermo Scientific, LTQ FT Ultra	Direct Infusion nanoESI	FT-ICR	MS	1000079	FT-ICR78	batch04_S07__Dataset01_IRF.zip	MetaboLights	MTBLS79	http://www.ebi.ac.uk/metabolights/MTBLS79	Signal processing of mass spectra	Averaged transients	batch04_S07__Dataset02_AT.zip	MetaboLights	MTBLS79	http://www.ebi.ac.uk/metabolights/MTBLS79	Apodisation, Zero-filling & Fourier Transformation	batch04_S07__Dataset03_FS.zip	MetaboLights	MTBLS79	http://www.ebi.ac.uk/metabolights/MTBLS79	Mass Calibration & SIM-stitching	Dataset04_CalibrantList.txt	batch04_S07__Dataset05_SPL.zip	MetaboLights	MTBLS79	http://www.ebi.ac.uk/metabolights/MTBLS79	Replicate Filtering	batch04_S07__Dataset06_FPL.zip	MetaboLights	MTBLS79	http://www.ebi.ac.uk/metabolights/MTBLS79	Sample Filtering including TIC-filtering, Blank Filtering and Missing-value Filtering	Dataset07__SFPM.xlsx	MetaboLights	MTBLS79	http://www.ebi.ac.uk/metabolights/MTBLS79	PQN Normalisation	Dataset08a__SFPM_PQN.xlsx	MetaboLights	MTBLS79	http://www.ebi.ac.uk/metabolights/MTBLS79	Missing Values Imputation - KNN	Dataset9a__SFPM_PQN_KNN.xlsx	MetaboLights	MTBLS79
batch04_C01	FT-ICR mass spectrometry	positive	70-590	Thermo Scientific, LTQ FT Ultra	Direct Infusion nanoESI	FT-ICR	MS	1000079	FT-ICR79	batch04_C01__Dataset01_IRF.zip	MetaboLights	MTBLS79	http://www.ebi.ac.uk/metabolights/MTBLS79	Signal processing of mass spectra	Averaged transients	batch04_C01__Dataset02_AT.zip	MetaboLights	MTBLS79	http://www.ebi.ac.uk/metabolights/MTBLS79	Apodisation, Zero-filling & Fourier Transformation	batch04_C01__Dataset03_FS.zip	MetaboLights	MTBLS79	http://www.ebi.ac.uk/metabolights/MTBLS79	Mass Calibration & SIM-stitching	Dataset04_CalibrantList.txt	batch04_C01__Dataset05_SPL.zip	MetaboLights	MTBLS79	http://www.ebi.ac.uk/metabolights/MTBLS79	Replicate Filtering	batch04_C01__Dataset06_FPL.zip	MetaboLights	MTBLS79	http://www.ebi.ac.uk/metabolights/MTBLS79	Sample Filtering including TIC-filtering, Blank Filtering and Missing-value Filtering	Dataset07__SFPM.xlsx	MetaboLights	MTBLS79	http://www.ebi.ac.uk/metabolights/MTBLS79	PQN Normalisation	Dataset08a__SFPM_PQN.xlsx	MetaboLights	MTBLS79	http://www.ebi.ac.uk/metabolights/MTBLS79	Missing Values Imputation - KNN	Dataset9a__SFPM_PQN_KNN.xlsx	MetaboLights	MTBLS79
batch04_C10	FT-ICR mass spectrometry	positive	70-590	Thermo Scientific, LTQ FT Ultra	Direct Infusion nanoESI	FT-ICR	MS	1000079	FT-ICR80	batch04_C10__Dataset01_IRF.zip	MetaboLights	MTBLS79	http://www.ebi.ac.uk/metabolights/MTBLS79	Signal processing of mass spectra	Averaged transients	batch04_C10__Dataset02_AT.zip	MetaboLights	MTBLS79	http://www.ebi.ac.uk/metabolights/MTBLS79	Apodisation, Zero-filling & Fourier Transformation	batch04_C10__Dataset03_FS.zip	MetaboLights	MTBLS79	http://www.ebi.ac.uk/metabolights/MTBLS79	Mass Calibration & SIM-stitching	Dataset04_CalibrantList.txt	batch04_C10__Dataset05_SPL.zip	MetaboLights	MTBLS79	http://www.ebi.ac.uk/metabolights/MTBLS79	Replicate Filtering	batch04_C10__Dataset06_FPL.zip	MetaboLights	MTBLS79	http://www.ebi.ac.uk/metabolights/MTBLS79	Sample Filtering including TIC-filtering, Blank Filtering and Missing-value Filtering	Dataset07__SFPM.xlsx	MetaboLights	MTBLS79	http://www.ebi.ac.uk/metabolights/MTBLS79	PQN Normalisation	Dataset08a__SFPM_PQN.xlsx	MetaboLights	MTBLS79	http://www.ebi.ac.uk/metabolights/MTBLS79	Missing Values Imputation - KNN	Dataset9a__SFPM_PQN_KNN.xlsx	MetaboLights	MTBLS79
batch04_QC16	FT-ICR mass spectrometry	positive	70-590	Thermo Scientific, LTQ FT Ultra	Direct Infusion nanoESI	FT-ICR	MS	1000079	FT-ICR81	batch04_QC16__Dataset01_IRF.zip	MetaboLights	MTBLS79	http://www.ebi.ac.uk/metabolights/MTBLS79	Signal processing of mass spectra	Averaged transients	batch04_QC16__Dataset02_AT.zip	MetaboLights	MTBLS79	http://www.ebi.ac.uk/metabolights/MTBLS79	Apodisation, Zero-filling & Fourier Transformation	batch04_QC16__Dataset03_FS.zip	MetaboLights	MTBLS79	http://www.ebi.ac.uk/metabolights/MTBLS79	Mass Calibration & SIM-stitching	Dataset04_CalibrantList.txt	batch04_QC16__Dataset05_SPL.zip	MetaboLights	MTBLS79	http://www.ebi.ac.uk/metabolights/MTBLS79	Replicate Filtering	batch04_QC16__Dataset06_FPL.zip	MetaboLights	MTBLS79	http://www.ebi.ac.uk/metabolights/MTBLS79	Sample Filtering including TIC-filtering, Blank Filtering and Missing-value Filtering	Dataset07__SFPM.xlsx	MetaboLights	MTBLS79	http://www.ebi.ac.uk/metabolights/MTBLS79	PQN Normalisation	Dataset08a__SFPM_PQN.xlsx	MetaboLights	MTBLS79	http://www.ebi.ac.uk/metabolights/MTBLS79	Missing Values Imputation - KNN	Dataset9a__SFPM_PQN_KNN.xlsx	MetaboLights	MTBLS79
batch04_S01	FT-ICR mass spectrometry	positive	70-590	Thermo Scientific, LTQ FT Ultra	Direct Infusion nanoESI	FT-ICR	MS	1000079	FT-ICR82	batch04_S01__Dataset01_IRF.zip	MetaboLights	MTBLS79	http://www.ebi.ac.uk/metabolights/MTBLS79	Signal processing of mass spectra	Averaged transients	batch04_S01__Dataset02_AT.zip	MetaboLights	MTBLS79	http://www.ebi.ac.uk/metabolights/MTBLS79	Apodisation, Zero-filling & Fourier Transformation	batch04_S01__Dataset03_FS.zip	MetaboLights	MTBLS79	http://www.ebi.ac.uk/metabolights/MTBLS79	Mass Calibration & SIM-stitching	Dataset04_CalibrantList.txt	batch04_S01__Dataset05_SPL.zip	MetaboLights	MTBLS79	http://www.ebi.ac.uk/metabolights/MTBLS79	Replicate Filtering	batch04_S01__Dataset06_FPL.zip	MetaboLights	MTBLS79	http://www.ebi.ac.uk/metabolights/MTBLS79	Sample Filtering including TIC-filtering, Blank Filtering and Missing-value Filtering	Dataset07__SFPM.xlsx	MetaboLights	MTBLS79	http://www.ebi.ac.uk/metabolights/MTBLS79	PQN Normalisation	Dataset08a__SFPM_PQN.xlsx	MetaboLights	MTBLS79	http://www.ebi.ac.uk/metabolights/MTBLS79	Missing Values Imputation - KNN	Dataset9a__SFPM_PQN_KNN.xlsx	MetaboLights	MTBLS79
batch04_C03	FT-ICR mass spectrometry	positive	70-590	Thermo Scientific, LTQ FT Ultra	Direct Infusion nanoESI	FT-ICR	MS	1000079	FT-ICR83	batch04_C03__Dataset01_IRF.zip	MetaboLights	MTBLS79	http://www.ebi.ac.uk/metabolights/MTBLS79	Signal processing of mass spectra	Averaged transients	batch04_C03__Dataset02_AT.zip	MetaboLights	MTBLS79	http://www.ebi.ac.uk/metabolights/MTBLS79	Apodisation, Zero-filling & Fourier Transformation	batch04_C03__Dataset03_FS.zip	MetaboLights	MTBLS79	http://www.ebi.ac.uk/metabolights/MTBLS79	Mass Calibration & SIM-stitching	Dataset04_CalibrantList.txt	batch04_C03__Dataset05_SPL.zip	MetaboLights	MTBLS79	http://www.ebi.ac.uk/metabolights/MTBLS79	Replicate Filtering	batch04_C03__Dataset06_FPL.zip	MetaboLights	MTBLS79	http://www.ebi.ac.uk/metabolights/MTBLS79	Sample Filtering including TIC-filtering, Blank Filtering and Missing-value Filtering	Dataset07__SFPM.xlsx	MetaboLights	MTBLS79	http://www.ebi.ac.uk/metabolights/MTBLS79	PQN Normalisation	Dataset08a__SFPM_PQN.xlsx	MetaboLights	MTBLS79	http://www.ebi.ac.uk/metabolights/MTBLS79	Missing Values Imputation - KNN	Dataset9a__SFPM_PQN_KNN.xlsx	MetaboLights	MTBLS79
batch04_S05	FT-ICR mass spectrometry	positive	70-590	Thermo Scientific, LTQ FT Ultra	Direct Infusion nanoESI	FT-ICR	MS	1000079	FT-ICR84	batch04_S05__Dataset01_IRF.zip	MetaboLights	MTBLS79	http://www.ebi.ac.uk/metabolights/MTBLS79	Signal processing of mass spectra	Averaged transients	batch04_S05__Dataset02_AT.zip	MetaboLights	MTBLS79	http://www.ebi.ac.uk/metabolights/MTBLS79	Apodisation, Zero-filling & Fourier Transformation	batch04_S05__Dataset03_FS.zip	MetaboLights	MTBLS79	http://www.ebi.ac.uk/metabolights/MTBLS79	Mass Calibration & SIM-stitching	Dataset04_CalibrantList.txt	batch04_S05__Dataset05_SPL.zip	MetaboLights	MTBLS79	http://www.ebi.ac.uk/metabolights/MTBLS79	Replicate Filtering	batch04_S05__Dataset06_FPL.zip	MetaboLights	MTBLS79	http://www.ebi.ac.uk/metabolights/MTBLS79	Sample Filtering including TIC-filtering, Blank Filtering and Missing-value Filtering	Dataset07__SFPM.xlsx	MetaboLights	MTBLS79	http://www.ebi.ac.uk/metabolights/MTBLS79	PQN Normalisation	Dataset08a__SFPM_PQN.xlsx	MetaboLights	MTBLS79	http://www.ebi.ac.uk/metabolights/MTBLS79	Missing Values Imputation - KNN	Dataset9a__SFPM_PQN_KNN.xlsx	MetaboLights	MTBLS79
batch04_C07	FT-ICR mass spectrometry	positive	70-590	Thermo Scientific, LTQ FT Ultra	Direct Infusion nanoESI	FT-ICR	MS	1000079	FT-ICR85	batch04_C07__Dataset01_IRF.zip	MetaboLights	MTBLS79	http://www.ebi.ac.uk/metabolights/MTBLS79	Signal processing of mass spectra	Averaged transients	batch04_C07__Dataset02_AT.zip	MetaboLights	MTBLS79	http://www.ebi.ac.uk/metabolights/MTBLS79	Apodisation, Zero-filling & Fourier Transformation	batch04_C07__Dataset03_FS.zip	MetaboLights	MTBLS79	http://www.ebi.ac.uk/metabolights/MTBLS79	Mass Calibration & SIM-stitching	Dataset04_CalibrantList.txt	batch04_C07__Dataset05_SPL.zip	MetaboLights	MTBLS79	http://www.ebi.ac.uk/metabolights/MTBLS79	Replicate Filtering	batch04_C07__Dataset06_FPL.zip	MetaboLights	MTBLS79	http://www.ebi.ac.uk/metabolights/MTBLS79	Sample Filtering including TIC-filtering, Blank Filtering and Missing-value Filtering	Dataset07__SFPM.xlsx	MetaboLights	MTBLS79	http://www.ebi.ac.uk/metabolights/MTBLS79	PQN Normalisation	Dataset08a__SFPM_PQN.xlsx	MetaboLights	MTBLS79	http://www.ebi.ac.uk/metabolights/MTBLS79	Missing Values Imputation - KNN	Dataset9a__SFPM_PQN_KNN.xlsx	MetaboLights	MTBLS79
batch04_S06	FT-ICR mass spectrometry	positive	70-590	Thermo Scientific, LTQ FT Ultra	Direct Infusion nanoESI	FT-ICR	MS	1000079	FT-ICR86	batch04_S06__Dataset01_IRF.zip	MetaboLights	MTBLS79	http://www.ebi.ac.uk/metabolights/MTBLS79	Signal processing of mass spectra	Averaged transients	batch04_S06__Dataset02_AT.zip	MetaboLights	MTBLS79	http://www.ebi.ac.uk/metabolights/MTBLS79	Apodisation, Zero-filling & Fourier Transformation	batch04_S06__Dataset03_FS.zip	MetaboLights	MTBLS79	http://www.ebi.ac.uk/metabolights/MTBLS79	Mass Calibration & SIM-stitching	Dataset04_CalibrantList.txt	batch04_S06__Dataset05_SPL.zip	MetaboLights	MTBLS79	http://www.ebi.ac.uk/metabolights/MTBLS79	Replicate Filtering	batch04_S06__Dataset06_FPL.zip	MetaboLights	MTBLS79	http://www.ebi.ac.uk/metabolights/MTBLS79	Sample Filtering including TIC-filtering, Blank Filtering and Missing-value Filtering	Dataset07__SFPM.xlsx	MetaboLights	MTBLS79	http://www.ebi.ac.uk/metabolights/MTBLS79	PQN Normalisation	Dataset08a__SFPM_PQN.xlsx	MetaboLights	MTBLS79	http://www.ebi.ac.uk/metabolights/MTBLS79	Missing Values Imputation - KNN	Dataset9a__SFPM_PQN_KNN.xlsx	MetaboLights	MTBLS79
batch04_QC17	FT-ICR mass spectrometry	positive	70-590	Thermo Scientific, LTQ FT Ultra	Direct Infusion nanoESI	FT-ICR	MS	1000079	FT-ICR87	batch04_QC17__Dataset01_IRF.zip	MetaboLights	MTBLS79	http://www.ebi.ac.uk/metabolights/MTBLS79	Signal processing of mass spectra	Averaged transients	batch04_QC17__Dataset02_AT.zip	MetaboLights	MTBLS79	http://www.ebi.ac.uk/metabolights/MTBLS79	Apodisation, Zero-filling & Fourier Transformation	batch04_QC17__Dataset03_FS.zip	MetaboLights	MTBLS79	http://www.ebi.ac.uk/metabolights/MTBLS79	Mass Calibration & SIM-stitching	Dataset04_CalibrantList.txt	batch04_QC17__Dataset05_SPL.zip	MetaboLights	MTBLS79	http://www.ebi.ac.uk/metabolights/MTBLS79	Replicate Filtering	batch04_QC17__Dataset06_FPL.zip	MetaboLights	MTBLS79	http://www.ebi.ac.uk/metabolights/MTBLS79	Sample Filtering including TIC-filtering, Blank Filtering and Missing-value Filtering	Dataset07__SFPM.xlsx	MetaboLights	MTBLS79	http://www.ebi.ac.uk/metabolights/MTBLS79	PQN Normalisation	Dataset08a__SFPM_PQN.xlsx	MetaboLights	MTBLS79	http://www.ebi.ac.uk/metabolights/MTBLS79	Missing Values Imputation - KNN	Dataset9a__SFPM_PQN_KNN.xlsx	MetaboLights	MTBLS79
batch04_C08	FT-ICR mass spectrometry	positive	70-590	Thermo Scientific, LTQ FT Ultra	Direct Infusion nanoESI	FT-ICR	MS	1000079	FT-ICR88	batch04_C08__Dataset01_IRF.zip	MetaboLights	MTBLS79	http://www.ebi.ac.uk/metabolights/MTBLS79	Signal processing of mass spectra	Averaged transients	batch04_C08__Dataset02_AT.zip	MetaboLights	MTBLS79	http://www.ebi.ac.uk/metabolights/MTBLS79	Apodisation, Zero-filling & Fourier Transformation	batch04_C08__Dataset03_FS.zip	MetaboLights	MTBLS79	http://www.ebi.ac.uk/metabolights/MTBLS79	Mass Calibration & SIM-stitching	Dataset04_CalibrantList.txt	batch04_C08__Dataset05_SPL.zip	MetaboLights	MTBLS79	http://www.ebi.ac.uk/metabolights/MTBLS79	Replicate Filtering	batch04_C08__Dataset06_FPL.zip	MetaboLights	MTBLS79	http://www.ebi.ac.uk/metabolights/MTBLS79	Sample Filtering including TIC-filtering, Blank Filtering and Missing-value Filtering	Dataset07__SFPM.xlsx	MetaboLights	MTBLS79	http://www.ebi.ac.uk/metabolights/MTBLS79	PQN Normalisation	Dataset08a__SFPM_PQN.xlsx	MetaboLights	MTBLS79	http://www.ebi.ac.uk/metabolights/MTBLS79	Missing Values Imputation - KNN	Dataset9a__SFPM_PQN_KNN.xlsx	MetaboLights	MTBLS79
batch04_C06	FT-ICR mass spectrometry	positive	70-590	Thermo Scientific, LTQ FT Ultra	Direct Infusion nanoESI	FT-ICR	MS	1000079	FT-ICR89	batch04_C06__Dataset01_IRF.zip	MetaboLights	MTBLS79	http://www.ebi.ac.uk/metabolights/MTBLS79	Signal processing of mass spectra	Averaged transients	batch04_C06__Dataset02_AT.zip	MetaboLights	MTBLS79	http://www.ebi.ac.uk/metabolights/MTBLS79	Apodisation, Zero-filling & Fourier Transformation	batch04_C06__Dataset03_FS.zip	MetaboLights	MTBLS79	http://www.ebi.ac.uk/metabolights/MTBLS79	Mass Calibration & SIM-stitching	Dataset04_CalibrantList.txt	batch04_C06__Dataset05_SPL.zip	MetaboLights	MTBLS79	http://www.ebi.ac.uk/metabolights/MTBLS79	Replicate Filtering	batch04_C06__Dataset06_FPL.zip	MetaboLights	MTBLS79	http://www.ebi.ac.uk/metabolights/MTBLS79	Sample Filtering including TIC-filtering, Blank Filtering and Missing-value Filtering	Dataset07__SFPM.xlsx	MetaboLights	MTBLS79	http://www.ebi.ac.uk/metabolights/MTBLS79	PQN Normalisation	Dataset08a__SFPM_PQN.xlsx	MetaboLights	MTBLS79	http://www.ebi.ac.uk/metabolights/MTBLS79	Missing Values Imputation - KNN	Dataset9a__SFPM_PQN_KNN.xlsx	MetaboLights	MTBLS79
batch04_S02	FT-ICR mass spectrometry	positive	70-590	Thermo Scientific, LTQ FT Ultra	Direct Infusion nanoESI	FT-ICR	MS	1000079	FT-ICR90	batch04_S02__Dataset01_IRF.zip	MetaboLights	MTBLS79	http://www.ebi.ac.uk/metabolights/MTBLS79	Signal processing of mass spectra	Averaged transients	batch04_S02__Dataset02_AT.zip	MetaboLights	MTBLS79	http://www.ebi.ac.uk/metabolights/MTBLS79	Apodisation, Zero-filling & Fourier Transformation	batch04_S02__Dataset03_FS.zip	MetaboLights	MTBLS79	http://www.ebi.ac.uk/metabolights/MTBLS79	Mass Calibration & SIM-stitching	Dataset04_CalibrantList.txt	batch04_S02__Dataset05_SPL.zip	MetaboLights	MTBLS79	http://www.ebi.ac.uk/metabolights/MTBLS79	Replicate Filtering	batch04_S02__Dataset06_FPL.zip	MetaboLights	MTBLS79	http://www.ebi.ac.uk/metabolights/MTBLS79	Sample Filtering including TIC-filtering, Blank Filtering and Missing-value Filtering	Dataset07__SFPM.xlsx	MetaboLights	MTBLS79	http://www.ebi.ac.uk/metabolights/MTBLS79	PQN Normalisation	Dataset08a__SFPM_PQN.xlsx	MetaboLights	MTBLS79	http://www.ebi.ac.uk/metabolights/MTBLS79	Missing Values Imputation - KNN	Dataset9a__SFPM_PQN_KNN.xlsx	MetaboLights	MTBLS79
batch04_S09	FT-ICR mass spectrometry	positive	70-590	Thermo Scientific, LTQ FT Ultra	Direct Infusion nanoESI	FT-ICR	MS	1000079	FT-ICR91	batch04_S09__Dataset01_IRF.zip	MetaboLights	MTBLS79	http://www.ebi.ac.uk/metabolights/MTBLS79	Signal processing of mass spectra	Averaged transients	batch04_S09__Dataset02_AT.zip	MetaboLights	MTBLS79	http://www.ebi.ac.uk/metabolights/MTBLS79	Apodisation, Zero-filling & Fourier Transformation	batch04_S09__Dataset03_FS.zip	MetaboLights	MTBLS79	http://www.ebi.ac.uk/metabolights/MTBLS79	Mass Calibration & SIM-stitching	Dataset04_CalibrantList.txt	batch04_S09__Dataset05_SPL.zip	MetaboLights	MTBLS79	http://www.ebi.ac.uk/metabolights/MTBLS79	Replicate Filtering	batch04_S09__Dataset06_FPL.zip	MetaboLights	MTBLS79	http://www.ebi.ac.uk/metabolights/MTBLS79	Sample Filtering including TIC-filtering, Blank Filtering and Missing-value Filtering	Dataset07__SFPM.xlsx	MetaboLights	MTBLS79	http://www.ebi.ac.uk/metabolights/MTBLS79	PQN Normalisation	Dataset08a__SFPM_PQN.xlsx	MetaboLights	MTBLS79	http://www.ebi.ac.uk/metabolights/MTBLS79	Missing Values Imputation - KNN	Dataset9a__SFPM_PQN_KNN.xlsx	MetaboLights	MTBLS79
batch04_C02	FT-ICR mass spectrometry	positive	70-590	Thermo Scientific, LTQ FT Ultra	Direct Infusion nanoESI	FT-ICR	MS	1000079	FT-ICR92	batch04_C02__Dataset01_IRF.zip	MetaboLights	MTBLS79	http://www.ebi.ac.uk/metabolights/MTBLS79	Signal processing of mass spectra	Averaged transients	batch04_C02__Dataset02_AT.zip	MetaboLights	MTBLS79	http://www.ebi.ac.uk/metabolights/MTBLS79	Apodisation, Zero-filling & Fourier Transformation	batch04_C02__Dataset03_FS.zip	MetaboLights	MTBLS79	http://www.ebi.ac.uk/metabolights/MTBLS79	Mass Calibration & SIM-stitching	Dataset04_CalibrantList.txt	batch04_C02__Dataset05_SPL.zip	MetaboLights	MTBLS79	http://www.ebi.ac.uk/metabolights/MTBLS79	Replicate Filtering	batch04_C02__Dataset06_FPL.zip	MetaboLights	MTBLS79	http://www.ebi.ac.uk/metabolights/MTBLS79	Sample Filtering including TIC-filtering, Blank Filtering and Missing-value Filtering	Dataset07__SFPM.xlsx	MetaboLights	MTBLS79	http://www.ebi.ac.uk/metabolights/MTBLS79	PQN Normalisation	Dataset08a__SFPM_PQN.xlsx	MetaboLights	MTBLS79	http://www.ebi.ac.uk/metabolights/MTBLS79	Missing Values Imputation - KNN	Dataset9a__SFPM_PQN_KNN.xlsx	MetaboLights	MTBLS79
batch04_QC18	FT-ICR mass spectrometry	positive	70-590	Thermo Scientific, LTQ FT Ultra	Direct Infusion nanoESI	FT-ICR	MS	1000079	FT-ICR93	batch04_QC18__Dataset01_IRF.zip	MetaboLights	MTBLS79	http://www.ebi.ac.uk/metabolights/MTBLS79	Signal processing of mass spectra	Averaged transients	batch04_QC18__Dataset02_AT.zip	MetaboLights	MTBLS79	http://www.ebi.ac.uk/metabolights/MTBLS79	Apodisation, Zero-filling & Fourier Transformation	batch04_QC18__Dataset03_FS.zip	MetaboLights	MTBLS79	http://www.ebi.ac.uk/metabolights/MTBLS79	Mass Calibration & SIM-stitching	Dataset04_CalibrantList.txt	batch04_QC18__Dataset05_SPL.zip	MetaboLights	MTBLS79	http://www.ebi.ac.uk/metabolights/MTBLS79	Replicate Filtering	batch04_QC18__Dataset06_FPL.zip	MetaboLights	MTBLS79	http://www.ebi.ac.uk/metabolights/MTBLS79	Sample Filtering including TIC-filtering, Blank Filtering and Missing-value Filtering	Dataset07__SFPM.xlsx	MetaboLights	MTBLS79	http://www.ebi.ac.uk/metabolights/MTBLS79	PQN Normalisation	Dataset08a__SFPM_PQN.xlsx	MetaboLights	MTBLS79	http://www.ebi.ac.uk/metabolights/MTBLS79	Missing Values Imputation - KNN	Dataset9a__SFPM_PQN_KNN.xlsx	MetaboLights	MTBLS79
batch04_S04	FT-ICR mass spectrometry	positive	70-590	Thermo Scientific, LTQ FT Ultra	Direct Infusion nanoESI	FT-ICR	MS	1000079	FT-ICR94	batch04_S04__Dataset01_IRF.zip	MetaboLights	MTBLS79	http://www.ebi.ac.uk/metabolights/MTBLS79	Signal processing of mass spectra	Averaged transients		MetaboLights	MTBLS79	http://www.ebi.ac.uk/metabolights/MTBLS79	Apodisation, Zero-filling & Fourier Transformation		MetaboLights	MTBLS79	http://www.ebi.ac.uk/metabolights/MTBLS79	Mass Calibration & SIM-stitching	Dataset04_CalibrantList.txt		MetaboLights	MTBLS79	http://www.ebi.ac.uk/metabolights/MTBLS79	Replicate Filtering		MetaboLights	MTBLS79	http://www.ebi.ac.uk/metabolights/MTBLS79	Sample Filtering including TIC-filtering, Blank Filtering and Missing-value Filtering		MetaboLights	MTBLS79	http://www.ebi.ac.uk/metabolights/MTBLS79	PQN Normalisation		MetaboLights	MTBLS79	http://www.ebi.ac.uk/metabolights/MTBLS79	Missing Values Imputation - KNN		MetaboLights	MTBLS79
batch04_S08	FT-ICR mass spectrometry	positive	70-590	Thermo Scientific, LTQ FT Ultra	Direct Infusion nanoESI	FT-ICR	MS	1000079	FT-ICR95	batch04_S08__Dataset01_IRF.zip	MetaboLights	MTBLS79	http://www.ebi.ac.uk/metabolights/MTBLS79	Signal processing of mass spectra	Averaged transients	batch04_S08__Dataset02_AT.zip	MetaboLights	MTBLS79	http://www.ebi.ac.uk/metabolights/MTBLS79	Apodisation, Zero-filling & Fourier Transformation	batch04_S08__Dataset03_FS.zip	MetaboLights	MTBLS79	http://www.ebi.ac.uk/metabolights/MTBLS79	Mass Calibration & SIM-stitching	Dataset04_CalibrantList.txt	batch04_S08__Dataset05_SPL.zip	MetaboLights	MTBLS79	http://www.ebi.ac.uk/metabolights/MTBLS79	Replicate Filtering	batch04_S08__Dataset06_FPL.zip	MetaboLights	MTBLS79	http://www.ebi.ac.uk/metabolights/MTBLS79	Sample Filtering including TIC-filtering, Blank Filtering and Missing-value Filtering	Dataset07__SFPM.xlsx	MetaboLights	MTBLS79	http://www.ebi.ac.uk/metabolights/MTBLS79	PQN Normalisation	Dataset08a__SFPM_PQN.xlsx	MetaboLights	MTBLS79	http://www.ebi.ac.uk/metabolights/MTBLS79	Missing Values Imputation - KNN	Dataset9a__SFPM_PQN_KNN.xlsx	MetaboLights	MTBLS79
batch04_C04	FT-ICR mass spectrometry	positive	70-590	Thermo Scientific, LTQ FT Ultra	Direct Infusion nanoESI	FT-ICR	MS	1000079	FT-ICR96	batch04_C04__Dataset01_IRF.zip	MetaboLights	MTBLS79	http://www.ebi.ac.uk/metabolights/MTBLS79	Signal processing of mass spectra	Averaged transients	batch04_C04__Dataset02_AT.zip	MetaboLights	MTBLS79	http://www.ebi.ac.uk/metabolights/MTBLS79	Apodisation, Zero-filling & Fourier Transformation	batch04_C04__Dataset03_FS.zip	MetaboLights	MTBLS79	http://www.ebi.ac.uk/metabolights/MTBLS79	Mass Calibration & SIM-stitching	Dataset04_CalibrantList.txt	batch04_C04__Dataset05_SPL.zip	MetaboLights	MTBLS79	http://www.ebi.ac.uk/metabolights/MTBLS79	Replicate Filtering	batch04_C04__Dataset06_FPL.zip	MetaboLights	MTBLS79	http://www.ebi.ac.uk/metabolights/MTBLS79	Sample Filtering including TIC-filtering, Blank Filtering and Missing-value Filtering	Dataset07__SFPM.xlsx	MetaboLights	MTBLS79	http://www.ebi.ac.uk/metabolights/MTBLS79	PQN Normalisation	Dataset08a__SFPM_PQN.xlsx	MetaboLights	MTBLS79	http://www.ebi.ac.uk/metabolights/MTBLS79	Missing Values Imputation - KNN	Dataset9a__SFPM_PQN_KNN.xlsx	MetaboLights	MTBLS79
batch04_S10	FT-ICR mass spectrometry	positive	70-590	Thermo Scientific, LTQ FT Ultra	Direct Infusion nanoESI	FT-ICR	MS	1000079	FT-ICR97	batch04_S10__Dataset01_IRF.zip	MetaboLights	MTBLS79	http://www.ebi.ac.uk/metabolights/MTBLS79	Signal processing of mass spectra	Averaged transients	batch04_S10__Dataset02_AT.zip	MetaboLights	MTBLS79	http://www.ebi.ac.uk/metabolights/MTBLS79	Apodisation, Zero-filling & Fourier Transformation	batch04_S10__Dataset03_FS.zip	MetaboLights	MTBLS79	http://www.ebi.ac.uk/metabolights/MTBLS79	Mass Calibration & SIM-stitching	Dataset04_CalibrantList.txt	batch04_S10__Dataset05_SPL.zip	MetaboLights	MTBLS79	http://www.ebi.ac.uk/metabolights/MTBLS79	Replicate Filtering	batch04_S10__Dataset06_FPL.zip	MetaboLights	MTBLS79	http://www.ebi.ac.uk/metabolights/MTBLS79	Sample Filtering including TIC-filtering, Blank Filtering and Missing-value Filtering	Dataset07__SFPM.xlsx	MetaboLights	MTBLS79	http://www.ebi.ac.uk/metabolights/MTBLS79	PQN Normalisation	Dataset08a__SFPM_PQN.xlsx	MetaboLights	MTBLS79	http://www.ebi.ac.uk/metabolights/MTBLS79	Missing Values Imputation - KNN	Dataset9a__SFPM_PQN_KNN.xlsx	MetaboLights	MTBLS79
batch04_C09	FT-ICR mass spectrometry	positive	70-590	Thermo Scientific, LTQ FT Ultra	Direct Infusion nanoESI	FT-ICR	MS	1000079	FT-ICR98	batch04_C09__Dataset01_IRF.zip	MetaboLights	MTBLS79	http://www.ebi.ac.uk/metabolights/MTBLS79	Signal processing of mass spectra	Averaged transients		MetaboLights	MTBLS79	http://www.ebi.ac.uk/metabolights/MTBLS79	Apodisation, Zero-filling & Fourier Transformation		MetaboLights	MTBLS79	http://www.ebi.ac.uk/metabolights/MTBLS79	Mass Calibration & SIM-stitching	Dataset04_CalibrantList.txt		MetaboLights	MTBLS79	http://www.ebi.ac.uk/metabolights/MTBLS79	Replicate Filtering		MetaboLights	MTBLS79	http://www.ebi.ac.uk/metabolights/MTBLS79	Sample Filtering including TIC-filtering, Blank Filtering and Missing-value Filtering		MetaboLights	MTBLS79	http://www.ebi.ac.uk/metabolights/MTBLS79	PQN Normalisation		MetaboLights	MTBLS79	http://www.ebi.ac.uk/metabolights/MTBLS79	Missing Values Imputation - KNN		MetaboLights	MTBLS79
batch04_QC19	FT-ICR mass spectrometry	positive	70-590	Thermo Scientific, LTQ FT Ultra	Direct Infusion nanoESI	FT-ICR	MS	1000079	FT-ICR99	batch04_QC19__Dataset01_IRF.zip	MetaboLights	MTBLS79	http://www.ebi.ac.uk/metabolights/MTBLS79	Signal processing of mass spectra	Averaged transients	batch04_QC19__Dataset02_AT.zip	MetaboLights	MTBLS79	http://www.ebi.ac.uk/metabolights/MTBLS79	Apodisation, Zero-filling & Fourier Transformation	batch04_QC19__Dataset03_FS.zip	MetaboLights	MTBLS79	http://www.ebi.ac.uk/metabolights/MTBLS79	Mass Calibration & SIM-stitching	Dataset04_CalibrantList.txt	batch04_QC19__Dataset05_SPL.zip	MetaboLights	MTBLS79	http://www.ebi.ac.uk/metabolights/MTBLS79	Replicate Filtering	batch04_QC19__Dataset06_FPL.zip	MetaboLights	MTBLS79	http://www.ebi.ac.uk/metabolights/MTBLS79	Sample Filtering including TIC-filtering, Blank Filtering and Missing-value Filtering	Dataset07__SFPM.xlsx	MetaboLights	MTBLS79	http://www.ebi.ac.uk/metabolights/MTBLS79	PQN Normalisation	Dataset08a__SFPM_PQN.xlsx	MetaboLights	MTBLS79	http://www.ebi.ac.uk/metabolights/MTBLS79	Missing Values Imputation - KNN	Dataset9a__SFPM_PQN_KNN.xlsx	MetaboLights	MTBLS79
batch04_B02	FT-ICR mass spectrometry	positive	70-590	Thermo Scientific, LTQ FT Ultra	Direct Infusion nanoESI	FT-ICR	MS	1000079	FT-ICR100	batch04_B02__Dataset01_IRF.zip	MetaboLights	MTBLS79	http://www.ebi.ac.uk/metabolights/MTBLS79	Signal processing of mass spectra	Averaged transients	batch04_B02__Dataset02_AT.zip	MetaboLights	MTBLS79	http://www.ebi.ac.uk/metabolights/MTBLS79	Apodisation, Zero-filling & Fourier Transformation	batch04_B02__Dataset03_FS.zip	MetaboLights	MTBLS79	http://www.ebi.ac.uk/metabolights/MTBLS79	Mass Calibration & SIM-stitching	Dataset04_CalibrantList.txt	batch04_B02__Dataset05_SPL.zip	MetaboLights	MTBLS79	http://www.ebi.ac.uk/metabolights/MTBLS79	Replicate Filtering	batch04_B02__Dataset06_FPL.zip	MetaboLights	MTBLS79	http://www.ebi.ac.uk/metabolights/MTBLS79	Sample Filtering including TIC-filtering, Blank Filtering and Missing-value Filtering	Dataset07__SFPM.xlsx	MetaboLights	MTBLS79	http://www.ebi.ac.uk/metabolights/MTBLS79	PQN Normalisation	Dataset08a__SFPM_PQN.xlsx	MetaboLights	MTBLS79	http://www.ebi.ac.uk/metabolights/MTBLS79	Missing Values Imputation - KNN	Dataset9a__SFPM_PQN_KNN.xlsx	MetaboLights	MTBLS79
batch05_B03	FT-ICR mass spectrometry	positive	70-590	Thermo Scientific, LTQ FT Ultra	Direct Infusion nanoESI	FT-ICR	MS	1000079	FT-ICR101	batch05_B03__Dataset01_IRF.zip	MetaboLights	MTBLS79	http://www.ebi.ac.uk/metabolights/MTBLS79	Signal processing of mass spectra	Averaged transients	batch05_B03__Dataset02_AT.zip	MetaboLights	MTBLS79	http://www.ebi.ac.uk/metabolights/MTBLS79	Apodisation, Zero-filling & Fourier Transformation	batch05_B03__Dataset03_FS.zip	MetaboLights	MTBLS79	http://www.ebi.ac.uk/metabolights/MTBLS79	Mass Calibration & SIM-stitching	Dataset04_CalibrantList.txt	batch05_B03__Dataset05_SPL.zip	MetaboLights	MTBLS79	http://www.ebi.ac.uk/metabolights/MTBLS79	Replicate Filtering	batch05_B03__Dataset06_FPL.zip	MetaboLights	MTBLS79	http://www.ebi.ac.uk/metabolights/MTBLS79	Sample Filtering including TIC-filtering, Blank Filtering and Missing-value Filtering	Dataset07__SFPM.xlsx	MetaboLights	MTBLS79	http://www.ebi.ac.uk/metabolights/MTBLS79	PQN Normalisation	Dataset08a__SFPM_PQN.xlsx	MetaboLights	MTBLS79	http://www.ebi.ac.uk/metabolights/MTBLS79	Missing Values Imputation - KNN	Dataset9a__SFPM_PQN_KNN.xlsx	MetaboLights	MTBLS79
batch05_QC20	FT-ICR mass spectrometry	positive	70-590	Thermo Scientific, LTQ FT Ultra	Direct Infusion nanoESI	FT-ICR	MS	1000079	FT-ICR102	batch05_QC20__Dataset01_IRF.zip	MetaboLights	MTBLS79	http://www.ebi.ac.uk/metabolights/MTBLS79	Signal processing of mass spectra	Averaged transients	batch05_QC20__Dataset02_AT.zip	MetaboLights	MTBLS79	http://www.ebi.ac.uk/metabolights/MTBLS79	Apodisation, Zero-filling & Fourier Transformation	batch05_QC20__Dataset03_FS.zip	MetaboLights	MTBLS79	http://www.ebi.ac.uk/metabolights/MTBLS79	Mass Calibration & SIM-stitching	Dataset04_CalibrantList.txt	batch05_QC20__Dataset05_SPL.zip	MetaboLights	MTBLS79	http://www.ebi.ac.uk/metabolights/MTBLS79	Replicate Filtering	batch05_QC20__Dataset06_FPL.zip	MetaboLights	MTBLS79	http://www.ebi.ac.uk/metabolights/MTBLS79	Sample Filtering including TIC-filtering, Blank Filtering and Missing-value Filtering	Dataset07__SFPM.xlsx	MetaboLights	MTBLS79	http://www.ebi.ac.uk/metabolights/MTBLS79	PQN Normalisation	Dataset08a__SFPM_PQN.xlsx	MetaboLights	MTBLS79	http://www.ebi.ac.uk/metabolights/MTBLS79	Missing Values Imputation - KNN	Dataset9a__SFPM_PQN_KNN.xlsx	MetaboLights	MTBLS79
batch05_C05	FT-ICR mass spectrometry	positive	70-590	Thermo Scientific, LTQ FT Ultra	Direct Infusion nanoESI	FT-ICR	MS	1000079	FT-ICR103	batch05_C05__Dataset01_IRF.zip	MetaboLights	MTBLS79	http://www.ebi.ac.uk/metabolights/MTBLS79	Signal processing of mass spectra	Averaged transients		MetaboLights	MTBLS79	http://www.ebi.ac.uk/metabolights/MTBLS79	Apodisation, Zero-filling & Fourier Transformation		MetaboLights	MTBLS79	http://www.ebi.ac.uk/metabolights/MTBLS79	Mass Calibration & SIM-stitching	Dataset04_CalibrantList.txt		MetaboLights	MTBLS79	http://www.ebi.ac.uk/metabolights/MTBLS79	Replicate Filtering		MetaboLights	MTBLS79	http://www.ebi.ac.uk/metabolights/MTBLS79	Sample Filtering including TIC-filtering, Blank Filtering and Missing-value Filtering		MetaboLights	MTBLS79	http://www.ebi.ac.uk/metabolights/MTBLS79	PQN Normalisation		MetaboLights	MTBLS79	http://www.ebi.ac.uk/metabolights/MTBLS79	Missing Values Imputation - KNN		MetaboLights	MTBLS79
batch05_S03	FT-ICR mass spectrometry	positive	70-590	Thermo Scientific, LTQ FT Ultra	Direct Infusion nanoESI	FT-ICR	MS	1000079	FT-ICR104	batch05_S03__Dataset01_IRF.zip	MetaboLights	MTBLS79	http://www.ebi.ac.uk/metabolights/MTBLS79	Signal processing of mass spectra	Averaged transients	batch05_S03__Dataset02_AT.zip	MetaboLights	MTBLS79	http://www.ebi.ac.uk/metabolights/MTBLS79	Apodisation, Zero-filling & Fourier Transformation	batch05_S03__Dataset03_FS.zip	MetaboLights	MTBLS79	http://www.ebi.ac.uk/metabolights/MTBLS79	Mass Calibration & SIM-stitching	Dataset04_CalibrantList.txt	batch05_S03__Dataset05_SPL.zip	MetaboLights	MTBLS79	http://www.ebi.ac.uk/metabolights/MTBLS79	Replicate Filtering	batch05_S03__Dataset06_FPL.zip	MetaboLights	MTBLS79	http://www.ebi.ac.uk/metabolights/MTBLS79	Sample Filtering including TIC-filtering, Blank Filtering and Missing-value Filtering	Dataset07__SFPM.xlsx	MetaboLights	MTBLS79	http://www.ebi.ac.uk/metabolights/MTBLS79	PQN Normalisation	Dataset08a__SFPM_PQN.xlsx	MetaboLights	MTBLS79	http://www.ebi.ac.uk/metabolights/MTBLS79	Missing Values Imputation - KNN	Dataset9a__SFPM_PQN_KNN.xlsx	MetaboLights	MTBLS79
batch05_S07	FT-ICR mass spectrometry	positive	70-590	Thermo Scientific, LTQ FT Ultra	Direct Infusion nanoESI	FT-ICR	MS	1000079	FT-ICR105	batch05_S07__Dataset01_IRF.zip	MetaboLights	MTBLS79	http://www.ebi.ac.uk/metabolights/MTBLS79	Signal processing of mass spectra	Averaged transients	batch05_S07__Dataset02_AT.zip	MetaboLights	MTBLS79	http://www.ebi.ac.uk/metabolights/MTBLS79	Apodisation, Zero-filling & Fourier Transformation	batch05_S07__Dataset03_FS.zip	MetaboLights	MTBLS79	http://www.ebi.ac.uk/metabolights/MTBLS79	Mass Calibration & SIM-stitching	Dataset04_CalibrantList.txt	batch05_S07__Dataset05_SPL.zip	MetaboLights	MTBLS79	http://www.ebi.ac.uk/metabolights/MTBLS79	Replicate Filtering	batch05_S07__Dataset06_FPL.zip	MetaboLights	MTBLS79	http://www.ebi.ac.uk/metabolights/MTBLS79	Sample Filtering including TIC-filtering, Blank Filtering and Missing-value Filtering	Dataset07__SFPM.xlsx	MetaboLights	MTBLS79	http://www.ebi.ac.uk/metabolights/MTBLS79	PQN Normalisation	Dataset08a__SFPM_PQN.xlsx	MetaboLights	MTBLS79	http://www.ebi.ac.uk/metabolights/MTBLS79	Missing Values Imputation - KNN	Dataset9a__SFPM_PQN_KNN.xlsx	MetaboLights	MTBLS79
batch05_C01	FT-ICR mass spectrometry	positive	70-590	Thermo Scientific, LTQ FT Ultra	Direct Infusion nanoESI	FT-ICR	MS	1000079	FT-ICR106	batch05_C01__Dataset01_IRF.zip	MetaboLights	MTBLS79	http://www.ebi.ac.uk/metabolights/MTBLS79	Signal processing of mass spectra	Averaged transients	batch05_C01__Dataset02_AT.zip	MetaboLights	MTBLS79	http://www.ebi.ac.uk/metabolights/MTBLS79	Apodisation, Zero-filling & Fourier Transformation	batch05_C01__Dataset03_FS.zip	MetaboLights	MTBLS79	http://www.ebi.ac.uk/metabolights/MTBLS79	Mass Calibration & SIM-stitching	Dataset04_CalibrantList.txt	batch05_C01__Dataset05_SPL.zip	MetaboLights	MTBLS79	http://www.ebi.ac.uk/metabolights/MTBLS79	Replicate Filtering	batch05_C01__Dataset06_FPL.zip	MetaboLights	MTBLS79	http://www.ebi.ac.uk/metabolights/MTBLS79	Sample Filtering including TIC-filtering, Blank Filtering and Missing-value Filtering	Dataset07__SFPM.xlsx	MetaboLights	MTBLS79	http://www.ebi.ac.uk/metabolights/MTBLS79	PQN Normalisation	Dataset08a__SFPM_PQN.xlsx	MetaboLights	MTBLS79	http://www.ebi.ac.uk/metabolights/MTBLS79	Missing Values Imputation - KNN	Dataset9a__SFPM_PQN_KNN.xlsx	MetaboLights	MTBLS79
batch05_C10	FT-ICR mass spectrometry	positive	70-590	Thermo Scientific, LTQ FT Ultra	Direct Infusion nanoESI	FT-ICR	MS	1000079	FT-ICR107	batch05_C10__Dataset01_IRF.zip	MetaboLights	MTBLS79	http://www.ebi.ac.uk/metabolights/MTBLS79	Signal processing of mass spectra	Averaged transients	batch05_C10__Dataset02_AT.zip	MetaboLights	MTBLS79	http://www.ebi.ac.uk/metabolights/MTBLS79	Apodisation, Zero-filling & Fourier Transformation	batch05_C10__Dataset03_FS.zip	MetaboLights	MTBLS79	http://www.ebi.ac.uk/metabolights/MTBLS79	Mass Calibration & SIM-stitching	Dataset04_CalibrantList.txt	batch05_C10__Dataset05_SPL.zip	MetaboLights	MTBLS79	http://www.ebi.ac.uk/metabolights/MTBLS79	Replicate Filtering	batch05_C10__Dataset06_FPL.zip	MetaboLights	MTBLS79	http://www.ebi.ac.uk/metabolights/MTBLS79	Sample Filtering including TIC-filtering, Blank Filtering and Missing-value Filtering	Dataset07__SFPM.xlsx	MetaboLights	MTBLS79	http://www.ebi.ac.uk/metabolights/MTBLS79	PQN Normalisation	Dataset08a__SFPM_PQN.xlsx	MetaboLights	MTBLS79	http://www.ebi.ac.uk/metabolights/MTBLS79	Missing Values Imputation - KNN	Dataset9a__SFPM_PQN_KNN.xlsx	MetaboLights	MTBLS79
batch05_QC21	FT-ICR mass spectrometry	positive	70-590	Thermo Scientific, LTQ FT Ultra	Direct Infusion nanoESI	FT-ICR	MS	1000079	FT-ICR108	batch05_QC21__Dataset01_IRF.zip	MetaboLights	MTBLS79	http://www.ebi.ac.uk/metabolights/MTBLS79	Signal processing of mass spectra	Averaged transients	batch05_QC21__Dataset02_AT.zip	MetaboLights	MTBLS79	http://www.ebi.ac.uk/metabolights/MTBLS79	Apodisation, Zero-filling & Fourier Transformation	batch05_QC21__Dataset03_FS.zip	MetaboLights	MTBLS79	http://www.ebi.ac.uk/metabolights/MTBLS79	Mass Calibration & SIM-stitching	Dataset04_CalibrantList.txt	batch05_QC21__Dataset05_SPL.zip	MetaboLights	MTBLS79	http://www.ebi.ac.uk/metabolights/MTBLS79	Replicate Filtering	batch05_QC21__Dataset06_FPL.zip	MetaboLights	MTBLS79	http://www.ebi.ac.uk/metabolights/MTBLS79	Sample Filtering including TIC-filtering, Blank Filtering and Missing-value Filtering	Dataset07__SFPM.xlsx	MetaboLights	MTBLS79	http://www.ebi.ac.uk/metabolights/MTBLS79	PQN Normalisation	Dataset08a__SFPM_PQN.xlsx	MetaboLights	MTBLS79	http://www.ebi.ac.uk/metabolights/MTBLS79	Missing Values Imputation - KNN	Dataset9a__SFPM_PQN_KNN.xlsx	MetaboLights	MTBLS79
batch05_S01	FT-ICR mass spectrometry	positive	70-590	Thermo Scientific, LTQ FT Ultra	Direct Infusion nanoESI	FT-ICR	MS	1000079	FT-ICR109	batch05_S01__Dataset01_IRF.zip	MetaboLights	MTBLS79	http://www.ebi.ac.uk/metabolights/MTBLS79	Signal processing of mass spectra	Averaged transients	batch05_S01__Dataset02_AT.zip	MetaboLights	MTBLS79	http://www.ebi.ac.uk/metabolights/MTBLS79	Apodisation, Zero-filling & Fourier Transformation	batch05_S01__Dataset03_FS.zip	MetaboLights	MTBLS79	http://www.ebi.ac.uk/metabolights/MTBLS79	Mass Calibration & SIM-stitching	Dataset04_CalibrantList.txt	batch05_S01__Dataset05_SPL.zip	MetaboLights	MTBLS79	http://www.ebi.ac.uk/metabolights/MTBLS79	Replicate Filtering	batch05_S01__Dataset06_FPL.zip	MetaboLights	MTBLS79	http://www.ebi.ac.uk/metabolights/MTBLS79	Sample Filtering including TIC-filtering, Blank Filtering and Missing-value Filtering	Dataset07__SFPM.xlsx	MetaboLights	MTBLS79	http://www.ebi.ac.uk/metabolights/MTBLS79	PQN Normalisation	Dataset08a__SFPM_PQN.xlsx	MetaboLights	MTBLS79	http://www.ebi.ac.uk/metabolights/MTBLS79	Missing Values Imputation - KNN	Dataset9a__SFPM_PQN_KNN.xlsx	MetaboLights	MTBLS79
batch05_C03	FT-ICR mass spectrometry	positive	70-590	Thermo Scientific, LTQ FT Ultra	Direct Infusion nanoESI	FT-ICR	MS	1000079	FT-ICR110	batch05_C03__Dataset01_IRF.zip	MetaboLights	MTBLS79	http://www.ebi.ac.uk/metabolights/MTBLS79	Signal processing of mass spectra	Averaged transients	batch05_C03__Dataset02_AT.zip	MetaboLights	MTBLS79	http://www.ebi.ac.uk/metabolights/MTBLS79	Apodisation, Zero-filling & Fourier Transformation	batch05_C03__Dataset03_FS.zip	MetaboLights	MTBLS79	http://www.ebi.ac.uk/metabolights/MTBLS79	Mass Calibration & SIM-stitching	Dataset04_CalibrantList.txt	batch05_C03__Dataset05_SPL.zip	MetaboLights	MTBLS79	http://www.ebi.ac.uk/metabolights/MTBLS79	Replicate Filtering	batch05_C03__Dataset06_FPL.zip	MetaboLights	MTBLS79	http://www.ebi.ac.uk/metabolights/MTBLS79	Sample Filtering including TIC-filtering, Blank Filtering and Missing-value Filtering	Dataset07__SFPM.xlsx	MetaboLights	MTBLS79	http://www.ebi.ac.uk/metabolights/MTBLS79	PQN Normalisation	Dataset08a__SFPM_PQN.xlsx	MetaboLights	MTBLS79	http://www.ebi.ac.uk/metabolights/MTBLS79	Missing Values Imputation - KNN	Dataset9a__SFPM_PQN_KNN.xlsx	MetaboLights	MTBLS79
batch05_S05	FT-ICR mass spectrometry	positive	70-590	Thermo Scientific, LTQ FT Ultra	Direct Infusion nanoESI	FT-ICR	MS	1000079	FT-ICR111	batch05_S05__Dataset01_IRF.zip	MetaboLights	MTBLS79	http://www.ebi.ac.uk/metabolights/MTBLS79	Signal processing of mass spectra	Averaged transients	batch05_S05__Dataset02_AT.zip	MetaboLights	MTBLS79	http://www.ebi.ac.uk/metabolights/MTBLS79	Apodisation, Zero-filling & Fourier Transformation	batch05_S05__Dataset03_FS.zip	MetaboLights	MTBLS79	http://www.ebi.ac.uk/metabolights/MTBLS79	Mass Calibration & SIM-stitching	Dataset04_CalibrantList.txt	batch05_S05__Dataset05_SPL.zip	MetaboLights	MTBLS79	http://www.ebi.ac.uk/metabolights/MTBLS79	Replicate Filtering	batch05_S05__Dataset06_FPL.zip	MetaboLights	MTBLS79	http://www.ebi.ac.uk/metabolights/MTBLS79	Sample Filtering including TIC-filtering, Blank Filtering and Missing-value Filtering	Dataset07__SFPM.xlsx	MetaboLights	MTBLS79	http://www.ebi.ac.uk/metabolights/MTBLS79	PQN Normalisation	Dataset08a__SFPM_PQN.xlsx	MetaboLights	MTBLS79	http://www.ebi.ac.uk/metabolights/MTBLS79	Missing Values Imputation - KNN	Dataset9a__SFPM_PQN_KNN.xlsx	MetaboLights	MTBLS79
batch05_C07	FT-ICR mass spectrometry	positive	70-590	Thermo Scientific, LTQ FT Ultra	Direct Infusion nanoESI	FT-ICR	MS	1000079	FT-ICR112	batch05_C07__Dataset01_IRF.zip	MetaboLights	MTBLS79	http://www.ebi.ac.uk/metabolights/MTBLS79	Signal processing of mass spectra	Averaged transients	batch05_C07__Dataset02_AT.zip	MetaboLights	MTBLS79	http://www.ebi.ac.uk/metabolights/MTBLS79	Apodisation, Zero-filling & Fourier Transformation	batch05_C07__Dataset03_FS.zip	MetaboLights	MTBLS79	http://www.ebi.ac.uk/metabolights/MTBLS79	Mass Calibration & SIM-stitching	Dataset04_CalibrantList.txt	batch05_C07__Dataset05_SPL.zip	MetaboLights	MTBLS79	http://www.ebi.ac.uk/metabolights/MTBLS79	Replicate Filtering	batch05_C07__Dataset06_FPL.zip	MetaboLights	MTBLS79	http://www.ebi.ac.uk/metabolights/MTBLS79	Sample Filtering including TIC-filtering, Blank Filtering and Missing-value Filtering	Dataset07__SFPM.xlsx	MetaboLights	MTBLS79	http://www.ebi.ac.uk/metabolights/MTBLS79	PQN Normalisation	Dataset08a__SFPM_PQN.xlsx	MetaboLights	MTBLS79	http://www.ebi.ac.uk/metabolights/MTBLS79	Missing Values Imputation - KNN	Dataset9a__SFPM_PQN_KNN.xlsx	MetaboLights	MTBLS79
batch05_S06	FT-ICR mass spectrometry	positive	70-590	Thermo Scientific, LTQ FT Ultra	Direct Infusion nanoESI	FT-ICR	MS	1000079	FT-ICR113	batch05_S06__Dataset01_IRF.zip	MetaboLights	MTBLS79	http://www.ebi.ac.uk/metabolights/MTBLS79	Signal processing of mass spectra	Averaged transients	batch05_S06__Dataset02_AT.zip	MetaboLights	MTBLS79	http://www.ebi.ac.uk/metabolights/MTBLS79	Apodisation, Zero-filling & Fourier Transformation	batch05_S06__Dataset03_FS.zip	MetaboLights	MTBLS79	http://www.ebi.ac.uk/metabolights/MTBLS79	Mass Calibration & SIM-stitching	Dataset04_CalibrantList.txt	batch05_S06__Dataset05_SPL.zip	MetaboLights	MTBLS79	http://www.ebi.ac.uk/metabolights/MTBLS79	Replicate Filtering	batch05_S06__Dataset06_FPL.zip	MetaboLights	MTBLS79	http://www.ebi.ac.uk/metabolights/MTBLS79	Sample Filtering including TIC-filtering, Blank Filtering and Missing-value Filtering	Dataset07__SFPM.xlsx	MetaboLights	MTBLS79	http://www.ebi.ac.uk/metabolights/MTBLS79	PQN Normalisation	Dataset08a__SFPM_PQN.xlsx	MetaboLights	MTBLS79	http://www.ebi.ac.uk/metabolights/MTBLS79	Missing Values Imputation - KNN	Dataset9a__SFPM_PQN_KNN.xlsx	MetaboLights	MTBLS79
batch05_QC22	FT-ICR mass spectrometry	positive	70-590	Thermo Scientific, LTQ FT Ultra	Direct Infusion nanoESI	FT-ICR	MS	1000079	FT-ICR114	batch05_QC22__Dataset01_IRF.zip	MetaboLights	MTBLS79	http://www.ebi.ac.uk/metabolights/MTBLS79	Signal processing of mass spectra	Averaged transients	batch05_QC22__Dataset02_AT.zip	MetaboLights	MTBLS79	http://www.ebi.ac.uk/metabolights/MTBLS79	Apodisation, Zero-filling & Fourier Transformation	batch05_QC22__Dataset03_FS.zip	MetaboLights	MTBLS79	http://www.ebi.ac.uk/metabolights/MTBLS79	Mass Calibration & SIM-stitching	Dataset04_CalibrantList.txt	batch05_QC22__Dataset05_SPL.zip	MetaboLights	MTBLS79	http://www.ebi.ac.uk/metabolights/MTBLS79	Replicate Filtering	batch05_QC22__Dataset06_FPL.zip	MetaboLights	MTBLS79	http://www.ebi.ac.uk/metabolights/MTBLS79	Sample Filtering including TIC-filtering, Blank Filtering and Missing-value Filtering	Dataset07__SFPM.xlsx	MetaboLights	MTBLS79	http://www.ebi.ac.uk/metabolights/MTBLS79	PQN Normalisation	Dataset08a__SFPM_PQN.xlsx	MetaboLights	MTBLS79	http://www.ebi.ac.uk/metabolights/MTBLS79	Missing Values Imputation - KNN	Dataset9a__SFPM_PQN_KNN.xlsx	MetaboLights	MTBLS79
batch05_C08	FT-ICR mass spectrometry	positive	70-590	Thermo Scientific, LTQ FT Ultra	Direct Infusion nanoESI	FT-ICR	MS	1000079	FT-ICR115	batch05_C08__Dataset01_IRF.zip	MetaboLights	MTBLS79	http://www.ebi.ac.uk/metabolights/MTBLS79	Signal processing of mass spectra	Averaged transients	batch05_C08__Dataset02_AT.zip	MetaboLights	MTBLS79	http://www.ebi.ac.uk/metabolights/MTBLS79	Apodisation, Zero-filling & Fourier Transformation	batch05_C08__Dataset03_FS.zip	MetaboLights	MTBLS79	http://www.ebi.ac.uk/metabolights/MTBLS79	Mass Calibration & SIM-stitching	Dataset04_CalibrantList.txt	batch05_C08__Dataset05_SPL.zip	MetaboLights	MTBLS79	http://www.ebi.ac.uk/metabolights/MTBLS79	Replicate Filtering	batch05_C08__Dataset06_FPL.zip	MetaboLights	MTBLS79	http://www.ebi.ac.uk/metabolights/MTBLS79	Sample Filtering including TIC-filtering, Blank Filtering and Missing-value Filtering	Dataset07__SFPM.xlsx	MetaboLights	MTBLS79	http://www.ebi.ac.uk/metabolights/MTBLS79	PQN Normalisation	Dataset08a__SFPM_PQN.xlsx	MetaboLights	MTBLS79	http://www.ebi.ac.uk/metabolights/MTBLS79	Missing Values Imputation - KNN	Dataset9a__SFPM_PQN_KNN.xlsx	MetaboLights	MTBLS79
batch05_C06	FT-ICR mass spectrometry	positive	70-590	Thermo Scientific, LTQ FT Ultra	Direct Infusion nanoESI	FT-ICR	MS	1000079	FT-ICR116	batch05_C06__Dataset01_IRF.zip	MetaboLights	MTBLS79	http://www.ebi.ac.uk/metabolights/MTBLS79	Signal processing of mass spectra	Averaged transients	batch05_C06__Dataset02_AT.zip	MetaboLights	MTBLS79	http://www.ebi.ac.uk/metabolights/MTBLS79	Apodisation, Zero-filling & Fourier Transformation	batch05_C06__Dataset03_FS.zip	MetaboLights	MTBLS79	http://www.ebi.ac.uk/metabolights/MTBLS79	Mass Calibration & SIM-stitching	Dataset04_CalibrantList.txt	batch05_C06__Dataset05_SPL.zip	MetaboLights	MTBLS79	http://www.ebi.ac.uk/metabolights/MTBLS79	Replicate Filtering	batch05_C06__Dataset06_FPL.zip	MetaboLights	MTBLS79	http://www.ebi.ac.uk/metabolights/MTBLS79	Sample Filtering including TIC-filtering, Blank Filtering and Missing-value Filtering	Dataset07__SFPM.xlsx	MetaboLights	MTBLS79	http://www.ebi.ac.uk/metabolights/MTBLS79	PQN Normalisation	Dataset08a__SFPM_PQN.xlsx	MetaboLights	MTBLS79	http://www.ebi.ac.uk/metabolights/MTBLS79	Missing Values Imputation - KNN	Dataset9a__SFPM_PQN_KNN.xlsx	MetaboLights	MTBLS79
batch05_S02	FT-ICR mass spectrometry	positive	70-590	Thermo Scientific, LTQ FT Ultra	Direct Infusion nanoESI	FT-ICR	MS	1000079	FT-ICR117	batch05_S02__Dataset01_IRF.zip	MetaboLights	MTBLS79	http://www.ebi.ac.uk/metabolights/MTBLS79	Signal processing of mass spectra	Averaged transients	batch05_S02__Dataset02_AT.zip	MetaboLights	MTBLS79	http://www.ebi.ac.uk/metabolights/MTBLS79	Apodisation, Zero-filling & Fourier Transformation	batch05_S02__Dataset03_FS.zip	MetaboLights	MTBLS79	http://www.ebi.ac.uk/metabolights/MTBLS79	Mass Calibration & SIM-stitching	Dataset04_CalibrantList.txt	batch05_S02__Dataset05_SPL.zip	MetaboLights	MTBLS79	http://www.ebi.ac.uk/metabolights/MTBLS79	Replicate Filtering	batch05_S02__Dataset06_FPL.zip	MetaboLights	MTBLS79	http://www.ebi.ac.uk/metabolights/MTBLS79	Sample Filtering including TIC-filtering, Blank Filtering and Missing-value Filtering	Dataset07__SFPM.xlsx	MetaboLights	MTBLS79	http://www.ebi.ac.uk/metabolights/MTBLS79	PQN Normalisation	Dataset08a__SFPM_PQN.xlsx	MetaboLights	MTBLS79	http://www.ebi.ac.uk/metabolights/MTBLS79	Missing Values Imputation - KNN	Dataset9a__SFPM_PQN_KNN.xlsx	MetaboLights	MTBLS79
batch05_S09	FT-ICR mass spectrometry	positive	70-590	Thermo Scientific, LTQ FT Ultra	Direct Infusion nanoESI	FT-ICR	MS	1000079	FT-ICR118	batch05_S09__Dataset01_IRF.zip	MetaboLights	MTBLS79	http://www.ebi.ac.uk/metabolights/MTBLS79	Signal processing of mass spectra	Averaged transients	batch05_S09__Dataset02_AT.zip	MetaboLights	MTBLS79	http://www.ebi.ac.uk/metabolights/MTBLS79	Apodisation, Zero-filling & Fourier Transformation	batch05_S09__Dataset03_FS.zip	MetaboLights	MTBLS79	http://www.ebi.ac.uk/metabolights/MTBLS79	Mass Calibration & SIM-stitching	Dataset04_CalibrantList.txt	batch05_S09__Dataset05_SPL.zip	MetaboLights	MTBLS79	http://www.ebi.ac.uk/metabolights/MTBLS79	Replicate Filtering	batch05_S09__Dataset06_FPL.zip	MetaboLights	MTBLS79	http://www.ebi.ac.uk/metabolights/MTBLS79	Sample Filtering including TIC-filtering, Blank Filtering and Missing-value Filtering	Dataset07__SFPM.xlsx	MetaboLights	MTBLS79	http://www.ebi.ac.uk/metabolights/MTBLS79	PQN Normalisation	Dataset08a__SFPM_PQN.xlsx	MetaboLights	MTBLS79	http://www.ebi.ac.uk/metabolights/MTBLS79	Missing Values Imputation - KNN	Dataset9a__SFPM_PQN_KNN.xlsx	MetaboLights	MTBLS79
batch05_C02	FT-ICR mass spectrometry	positive	70-590	Thermo Scientific, LTQ FT Ultra	Direct Infusion nanoESI	FT-ICR	MS	1000079	FT-ICR119	batch05_C02__Dataset01_IRF.zip	MetaboLights	MTBLS79	http://www.ebi.ac.uk/metabolights/MTBLS79	Signal processing of mass spectra	Averaged transients	batch05_C02__Dataset02_AT.zip	MetaboLights	MTBLS79	http://www.ebi.ac.uk/metabolights/MTBLS79	Apodisation, Zero-filling & Fourier Transformation	batch05_C02__Dataset03_FS.zip	MetaboLights	MTBLS79	http://www.ebi.ac.uk/metabolights/MTBLS79	Mass Calibration & SIM-stitching	Dataset04_CalibrantList.txt	batch05_C02__Dataset05_SPL.zip	MetaboLights	MTBLS79	http://www.ebi.ac.uk/metabolights/MTBLS79	Replicate Filtering	batch05_C02__Dataset06_FPL.zip	MetaboLights	MTBLS79	http://www.ebi.ac.uk/metabolights/MTBLS79	Sample Filtering including TIC-filtering, Blank Filtering and Missing-value Filtering	Dataset07__SFPM.xlsx	MetaboLights	MTBLS79	http://www.ebi.ac.uk/metabolights/MTBLS79	PQN Normalisation	Dataset08a__SFPM_PQN.xlsx	MetaboLights	MTBLS79	http://www.ebi.ac.uk/metabolights/MTBLS79	Missing Values Imputation - KNN	Dataset9a__SFPM_PQN_KNN.xlsx	MetaboLights	MTBLS79
batch05_QC23	FT-ICR mass spectrometry	positive	70-590	Thermo Scientific, LTQ FT Ultra	Direct Infusion nanoESI	FT-ICR	MS	1000079	FT-ICR120	batch05_QC23__Dataset01_IRF.zip	MetaboLights	MTBLS79	http://www.ebi.ac.uk/metabolights/MTBLS79	Signal processing of mass spectra	Averaged transients	batch05_QC23__Dataset02_AT.zip	MetaboLights	MTBLS79	http://www.ebi.ac.uk/metabolights/MTBLS79	Apodisation, Zero-filling & Fourier Transformation	batch05_QC23__Dataset03_FS.zip	MetaboLights	MTBLS79	http://www.ebi.ac.uk/metabolights/MTBLS79	Mass Calibration & SIM-stitching	Dataset04_CalibrantList.txt	batch05_QC23__Dataset05_SPL.zip	MetaboLights	MTBLS79	http://www.ebi.ac.uk/metabolights/MTBLS79	Replicate Filtering	batch05_QC23__Dataset06_FPL.zip	MetaboLights	MTBLS79	http://www.ebi.ac.uk/metabolights/MTBLS79	Sample Filtering including TIC-filtering, Blank Filtering and Missing-value Filtering	Dataset07__SFPM.xlsx	MetaboLights	MTBLS79	http://www.ebi.ac.uk/metabolights/MTBLS79	PQN Normalisation	Dataset08a__SFPM_PQN.xlsx	MetaboLights	MTBLS79	http://www.ebi.ac.uk/metabolights/MTBLS79	Missing Values Imputation - KNN	Dataset9a__SFPM_PQN_KNN.xlsx	MetaboLights	MTBLS79
batch05_S04	FT-ICR mass spectrometry	positive	70-590	Thermo Scientific, LTQ FT Ultra	Direct Infusion nanoESI	FT-ICR	MS	1000079	FT-ICR121	batch05_S04__Dataset01_IRF.zip	MetaboLights	MTBLS79	http://www.ebi.ac.uk/metabolights/MTBLS79	Signal processing of mass spectra	Averaged transients	batch05_S04__Dataset02_AT.zip	MetaboLights	MTBLS79	http://www.ebi.ac.uk/metabolights/MTBLS79	Apodisation, Zero-filling & Fourier Transformation	batch05_S04__Dataset03_FS.zip	MetaboLights	MTBLS79	http://www.ebi.ac.uk/metabolights/MTBLS79	Mass Calibration & SIM-stitching	Dataset04_CalibrantList.txt	batch05_S04__Dataset05_SPL.zip	MetaboLights	MTBLS79	http://www.ebi.ac.uk/metabolights/MTBLS79	Replicate Filtering	batch05_S04__Dataset06_FPL.zip	MetaboLights	MTBLS79	http://www.ebi.ac.uk/metabolights/MTBLS79	Sample Filtering including TIC-filtering, Blank Filtering and Missing-value Filtering	Dataset07__SFPM.xlsx	MetaboLights	MTBLS79	http://www.ebi.ac.uk/metabolights/MTBLS79	PQN Normalisation	Dataset08a__SFPM_PQN.xlsx	MetaboLights	MTBLS79	http://www.ebi.ac.uk/metabolights/MTBLS79	Missing Values Imputation - KNN	Dataset9a__SFPM_PQN_KNN.xlsx	MetaboLights	MTBLS79
batch05_S08	FT-ICR mass spectrometry	positive	70-590	Thermo Scientific, LTQ FT Ultra	Direct Infusion nanoESI	FT-ICR	MS	1000079	FT-ICR122	batch05_S08__Dataset01_IRF.zip	MetaboLights	MTBLS79	http://www.ebi.ac.uk/metabolights/MTBLS79	Signal processing of mass spectra	Averaged transients	batch05_S08__Dataset02_AT.zip	MetaboLights	MTBLS79	http://www.ebi.ac.uk/metabolights/MTBLS79	Apodisation, Zero-filling & Fourier Transformation	batch05_S08__Dataset03_FS.zip	MetaboLights	MTBLS79	http://www.ebi.ac.uk/metabolights/MTBLS79	Mass Calibration & SIM-stitching	Dataset04_CalibrantList.txt	batch05_S08__Dataset05_SPL.zip	MetaboLights	MTBLS79	http://www.ebi.ac.uk/metabolights/MTBLS79	Replicate Filtering	batch05_S08__Dataset06_FPL.zip	MetaboLights	MTBLS79	http://www.ebi.ac.uk/metabolights/MTBLS79	Sample Filtering including TIC-filtering, Blank Filtering and Missing-value Filtering	Dataset07__SFPM.xlsx	MetaboLights	MTBLS79	http://www.ebi.ac.uk/metabolights/MTBLS79	PQN Normalisation	Dataset08a__SFPM_PQN.xlsx	MetaboLights	MTBLS79	http://www.ebi.ac.uk/metabolights/MTBLS79	Missing Values Imputation - KNN	Dataset9a__SFPM_PQN_KNN.xlsx	MetaboLights	MTBLS79
batch05_C04	FT-ICR mass spectrometry	positive	70-590	Thermo Scientific, LTQ FT Ultra	Direct Infusion nanoESI	FT-ICR	MS	1000079	FT-ICR123	batch05_C04__Dataset01_IRF.zip	MetaboLights	MTBLS79	http://www.ebi.ac.uk/metabolights/MTBLS79	Signal processing of mass spectra	Averaged transients	batch05_C04__Dataset02_AT.zip	MetaboLights	MTBLS79	http://www.ebi.ac.uk/metabolights/MTBLS79	Apodisation, Zero-filling & Fourier Transformation	batch05_C04__Dataset03_FS.zip	MetaboLights	MTBLS79	http://www.ebi.ac.uk/metabolights/MTBLS79	Mass Calibration & SIM-stitching	Dataset04_CalibrantList.txt	batch05_C04__Dataset05_SPL.zip	MetaboLights	MTBLS79	http://www.ebi.ac.uk/metabolights/MTBLS79	Replicate Filtering	batch05_C04__Dataset06_FPL.zip	MetaboLights	MTBLS79	http://www.ebi.ac.uk/metabolights/MTBLS79	Sample Filtering including TIC-filtering, Blank Filtering and Missing-value Filtering	Dataset07__SFPM.xlsx	MetaboLights	MTBLS79	http://www.ebi.ac.uk/metabolights/MTBLS79	PQN Normalisation	Dataset08a__SFPM_PQN.xlsx	MetaboLights	MTBLS79	http://www.ebi.ac.uk/metabolights/MTBLS79	Missing Values Imputation - KNN	Dataset9a__SFPM_PQN_KNN.xlsx	MetaboLights	MTBLS79
batch05_S10	FT-ICR mass spectrometry	positive	70-590	Thermo Scientific, LTQ FT Ultra	Direct Infusion nanoESI	FT-ICR	MS	1000079	FT-ICR124	batch05_S10__Dataset01_IRF.zip	MetaboLights	MTBLS79	http://www.ebi.ac.uk/metabolights/MTBLS79	Signal processing of mass spectra	Averaged transients		MetaboLights	MTBLS79	http://www.ebi.ac.uk/metabolights/MTBLS79	Apodisation, Zero-filling & Fourier Transformation		MetaboLights	MTBLS79	http://www.ebi.ac.uk/metabolights/MTBLS79	Mass Calibration & SIM-stitching	Dataset04_CalibrantList.txt		MetaboLights	MTBLS79	http://www.ebi.ac.uk/metabolights/MTBLS79	Replicate Filtering		MetaboLights	MTBLS79	http://www.ebi.ac.uk/metabolights/MTBLS79	Sample Filtering including TIC-filtering, Blank Filtering and Missing-value Filtering		MetaboLights	MTBLS79	http://www.ebi.ac.uk/metabolights/MTBLS79	PQN Normalisation		MetaboLights	MTBLS79	http://www.ebi.ac.uk/metabolights/MTBLS79	Missing Values Imputation - KNN		MetaboLights	MTBLS79
batch05_C09	FT-ICR mass spectrometry	positive	70-590	Thermo Scientific, LTQ FT Ultra	Direct Infusion nanoESI	FT-ICR	MS	1000079	FT-ICR125	batch05_C09__Dataset01_IRF.zip	MetaboLights	MTBLS79	http://www.ebi.ac.uk/metabolights/MTBLS79	Signal processing of mass spectra	Averaged transients		MetaboLights	MTBLS79	http://www.ebi.ac.uk/metabolights/MTBLS79	Apodisation, Zero-filling & Fourier Transformation		MetaboLights	MTBLS79	http://www.ebi.ac.uk/metabolights/MTBLS79	Mass Calibration & SIM-stitching	Dataset04_CalibrantList.txt		MetaboLights	MTBLS79	http://www.ebi.ac.uk/metabolights/MTBLS79	Replicate Filtering		MetaboLights	MTBLS79	http://www.ebi.ac.uk/metabolights/MTBLS79	Sample Filtering including TIC-filtering, Blank Filtering and Missing-value Filtering		MetaboLights	MTBLS79	http://www.ebi.ac.uk/metabolights/MTBLS79	PQN Normalisation		MetaboLights	MTBLS79	http://www.ebi.ac.uk/metabolights/MTBLS79	Missing Values Imputation - KNN		MetaboLights	MTBLS79
batch05_QC24	FT-ICR mass spectrometry	positive	70-590	Thermo Scientific, LTQ FT Ultra	Direct Infusion nanoESI	FT-ICR	MS	1000079	FT-ICR126	batch05_QC24__Dataset01_IRF.zip	MetaboLights	MTBLS79	http://www.ebi.ac.uk/metabolights/MTBLS79	Signal processing of mass spectra	Averaged transients	batch05_QC24__Dataset02_AT.zip	MetaboLights	MTBLS79	http://www.ebi.ac.uk/metabolights/MTBLS79	Apodisation, Zero-filling & Fourier Transformation	batch05_QC24__Dataset03_FS.zip	MetaboLights	MTBLS79	http://www.ebi.ac.uk/metabolights/MTBLS79	Mass Calibration & SIM-stitching	Dataset04_CalibrantList.txt	batch05_QC24__Dataset05_SPL.zip	MetaboLights	MTBLS79	http://www.ebi.ac.uk/metabolights/MTBLS79	Replicate Filtering	batch05_QC24__Dataset06_FPL.zip	MetaboLights	MTBLS79	http://www.ebi.ac.uk/metabolights/MTBLS79	Sample Filtering including TIC-filtering, Blank Filtering and Missing-value Filtering	Dataset07__SFPM.xlsx	MetaboLights	MTBLS79	http://www.ebi.ac.uk/metabolights/MTBLS79	PQN Normalisation	Dataset08a__SFPM_PQN.xlsx	MetaboLights	MTBLS79	http://www.ebi.ac.uk/metabolights/MTBLS79	Missing Values Imputation - KNN	Dataset9a__SFPM_PQN_KNN.xlsx	MetaboLights	MTBLS79
batch05_B04	FT-ICR mass spectrometry	positive	70-590	Thermo Scientific, LTQ FT Ultra	Direct Infusion nanoESI	FT-ICR	MS	1000079	FT-ICR127	batch05_B04__Dataset01_IRF.zip	MetaboLights	MTBLS79	http://www.ebi.ac.uk/metabolights/MTBLS79	Signal processing of mass spectra	Averaged transients	batch05_B04__Dataset02_AT.zip	MetaboLights	MTBLS79	http://www.ebi.ac.uk/metabolights/MTBLS79	Apodisation, Zero-filling & Fourier Transformation	batch05_B04__Dataset03_FS.zip	MetaboLights	MTBLS79	http://www.ebi.ac.uk/metabolights/MTBLS79	Mass Calibration & SIM-stitching	Dataset04_CalibrantList.txt	batch05_B04__Dataset05_SPL.zip	MetaboLights	MTBLS79	http://www.ebi.ac.uk/metabolights/MTBLS79	Replicate Filtering	batch05_B04__Dataset06_FPL.zip	MetaboLights	MTBLS79	http://www.ebi.ac.uk/metabolights/MTBLS79	Sample Filtering including TIC-filtering, Blank Filtering and Missing-value Filtering	Dataset07__SFPM.xlsx	MetaboLights	MTBLS79	http://www.ebi.ac.uk/metabolights/MTBLS79	PQN Normalisation	Dataset08a__SFPM_PQN.xlsx	MetaboLights	MTBLS79	http://www.ebi.ac.uk/metabolights/MTBLS79	Missing Values Imputation - KNN	Dataset9a__SFPM_PQN_KNN.xlsx	MetaboLights	MTBLS79
batch06_B05	FT-ICR mass spectrometry	positive	70-590	Thermo Scientific, LTQ FT Ultra	Direct Infusion nanoESI	FT-ICR	MS	1000079	FT-ICR128	batch06_B05__Dataset01_IRF.zip	MetaboLights	MTBLS79	http://www.ebi.ac.uk/metabolights/MTBLS79	Signal processing of mass spectra	Averaged transients	batch06_B05__Dataset02_AT.zip	MetaboLights	MTBLS79	http://www.ebi.ac.uk/metabolights/MTBLS79	Apodisation, Zero-filling & Fourier Transformation	batch06_B05__Dataset03_FS.zip	MetaboLights	MTBLS79	http://www.ebi.ac.uk/metabolights/MTBLS79	Mass Calibration & SIM-stitching	Dataset04_CalibrantList.txt	batch06_B05__Dataset05_SPL.zip	MetaboLights	MTBLS79	http://www.ebi.ac.uk/metabolights/MTBLS79	Replicate Filtering	batch06_B05__Dataset06_FPL.zip	MetaboLights	MTBLS79	http://www.ebi.ac.uk/metabolights/MTBLS79	Sample Filtering including TIC-filtering, Blank Filtering and Missing-value Filtering	Dataset07__SFPM.xlsx	MetaboLights	MTBLS79	http://www.ebi.ac.uk/metabolights/MTBLS79	PQN Normalisation	Dataset08a__SFPM_PQN.xlsx	MetaboLights	MTBLS79	http://www.ebi.ac.uk/metabolights/MTBLS79	Missing Values Imputation - KNN	Dataset9a__SFPM_PQN_KNN.xlsx	MetaboLights	MTBLS79
batch06_QC25	FT-ICR mass spectrometry	positive	70-590	Thermo Scientific, LTQ FT Ultra	Direct Infusion nanoESI	FT-ICR	MS	1000079	FT-ICR129	batch06_QC25__Dataset01_IRF.zip	MetaboLights	MTBLS79	http://www.ebi.ac.uk/metabolights/MTBLS79	Signal processing of mass spectra	Averaged transients	batch06_QC25__Dataset02_AT.zip	MetaboLights	MTBLS79	http://www.ebi.ac.uk/metabolights/MTBLS79	Apodisation, Zero-filling & Fourier Transformation	batch06_QC25__Dataset03_FS.zip	MetaboLights	MTBLS79	http://www.ebi.ac.uk/metabolights/MTBLS79	Mass Calibration & SIM-stitching	Dataset04_CalibrantList.txt	batch06_QC25__Dataset05_SPL.zip	MetaboLights	MTBLS79	http://www.ebi.ac.uk/metabolights/MTBLS79	Replicate Filtering	batch06_QC25__Dataset06_FPL.zip	MetaboLights	MTBLS79	http://www.ebi.ac.uk/metabolights/MTBLS79	Sample Filtering including TIC-filtering, Blank Filtering and Missing-value Filtering	Dataset07__SFPM.xlsx	MetaboLights	MTBLS79	http://www.ebi.ac.uk/metabolights/MTBLS79	PQN Normalisation	Dataset08a__SFPM_PQN.xlsx	MetaboLights	MTBLS79	http://www.ebi.ac.uk/metabolights/MTBLS79	Missing Values Imputation - KNN	Dataset9a__SFPM_PQN_KNN.xlsx	MetaboLights	MTBLS79
batch06_C05	FT-ICR mass spectrometry	positive	70-590	Thermo Scientific, LTQ FT Ultra	Direct Infusion nanoESI	FT-ICR	MS	1000079	FT-ICR130	batch06_C05__Dataset01_IRF.zip	MetaboLights	MTBLS79	http://www.ebi.ac.uk/metabolights/MTBLS79	Signal processing of mass spectra	Averaged transients	batch06_C05__Dataset02_AT.zip	MetaboLights	MTBLS79	http://www.ebi.ac.uk/metabolights/MTBLS79	Apodisation, Zero-filling & Fourier Transformation	batch06_C05__Dataset03_FS.zip	MetaboLights	MTBLS79	http://www.ebi.ac.uk/metabolights/MTBLS79	Mass Calibration & SIM-stitching	Dataset04_CalibrantList.txt	batch06_C05__Dataset05_SPL.zip	MetaboLights	MTBLS79	http://www.ebi.ac.uk/metabolights/MTBLS79	Replicate Filtering	batch06_C05__Dataset06_FPL.zip	MetaboLights	MTBLS79	http://www.ebi.ac.uk/metabolights/MTBLS79	Sample Filtering including TIC-filtering, Blank Filtering and Missing-value Filtering	Dataset07__SFPM.xlsx	MetaboLights	MTBLS79	http://www.ebi.ac.uk/metabolights/MTBLS79	PQN Normalisation	Dataset08a__SFPM_PQN.xlsx	MetaboLights	MTBLS79	http://www.ebi.ac.uk/metabolights/MTBLS79	Missing Values Imputation - KNN	Dataset9a__SFPM_PQN_KNN.xlsx	MetaboLights	MTBLS79
batch06_S03	FT-ICR mass spectrometry	positive	70-590	Thermo Scientific, LTQ FT Ultra	Direct Infusion nanoESI	FT-ICR	MS	1000079	FT-ICR131	batch06_S03__Dataset01_IRF.zip	MetaboLights	MTBLS79	http://www.ebi.ac.uk/metabolights/MTBLS79	Signal processing of mass spectra	Averaged transients	batch06_S03__Dataset02_AT.zip	MetaboLights	MTBLS79	http://www.ebi.ac.uk/metabolights/MTBLS79	Apodisation, Zero-filling & Fourier Transformation	batch06_S03__Dataset03_FS.zip	MetaboLights	MTBLS79	http://www.ebi.ac.uk/metabolights/MTBLS79	Mass Calibration & SIM-stitching	Dataset04_CalibrantList.txt	batch06_S03__Dataset05_SPL.zip	MetaboLights	MTBLS79	http://www.ebi.ac.uk/metabolights/MTBLS79	Replicate Filtering	batch06_S03__Dataset06_FPL.zip	MetaboLights	MTBLS79	http://www.ebi.ac.uk/metabolights/MTBLS79	Sample Filtering including TIC-filtering, Blank Filtering and Missing-value Filtering	Dataset07__SFPM.xlsx	MetaboLights	MTBLS79	http://www.ebi.ac.uk/metabolights/MTBLS79	PQN Normalisation	Dataset08a__SFPM_PQN.xlsx	MetaboLights	MTBLS79	http://www.ebi.ac.uk/metabolights/MTBLS79	Missing Values Imputation - KNN	Dataset9a__SFPM_PQN_KNN.xlsx	MetaboLights	MTBLS79
batch06_S07	FT-ICR mass spectrometry	positive	70-590	Thermo Scientific, LTQ FT Ultra	Direct Infusion nanoESI	FT-ICR	MS	1000079	FT-ICR132	batch06_S07__Dataset01_IRF.zip	MetaboLights	MTBLS79	http://www.ebi.ac.uk/metabolights/MTBLS79	Signal processing of mass spectra	Averaged transients	batch06_S07__Dataset02_AT.zip	MetaboLights	MTBLS79	http://www.ebi.ac.uk/metabolights/MTBLS79	Apodisation, Zero-filling & Fourier Transformation	batch06_S07__Dataset03_FS.zip	MetaboLights	MTBLS79	http://www.ebi.ac.uk/metabolights/MTBLS79	Mass Calibration & SIM-stitching	Dataset04_CalibrantList.txt	batch06_S07__Dataset05_SPL.zip	MetaboLights	MTBLS79	http://www.ebi.ac.uk/metabolights/MTBLS79	Replicate Filtering	batch06_S07__Dataset06_FPL.zip	MetaboLights	MTBLS79	http://www.ebi.ac.uk/metabolights/MTBLS79	Sample Filtering including TIC-filtering, Blank Filtering and Missing-value Filtering	Dataset07__SFPM.xlsx	MetaboLights	MTBLS79	http://www.ebi.ac.uk/metabolights/MTBLS79	PQN Normalisation	Dataset08a__SFPM_PQN.xlsx	MetaboLights	MTBLS79	http://www.ebi.ac.uk/metabolights/MTBLS79	Missing Values Imputation - KNN	Dataset9a__SFPM_PQN_KNN.xlsx	MetaboLights	MTBLS79
batch06_C01	FT-ICR mass spectrometry	positive	70-590	Thermo Scientific, LTQ FT Ultra	Direct Infusion nanoESI	FT-ICR	MS	1000079	FT-ICR133	batch06_C01__Dataset01_IRF.zip	MetaboLights	MTBLS79	http://www.ebi.ac.uk/metabolights/MTBLS79	Signal processing of mass spectra	Averaged transients		MetaboLights	MTBLS79	http://www.ebi.ac.uk/metabolights/MTBLS79	Apodisation, Zero-filling & Fourier Transformation		MetaboLights	MTBLS79	http://www.ebi.ac.uk/metabolights/MTBLS79	Mass Calibration & SIM-stitching	Dataset04_CalibrantList.txt		MetaboLights	MTBLS79	http://www.ebi.ac.uk/metabolights/MTBLS79	Replicate Filtering		MetaboLights	MTBLS79	http://www.ebi.ac.uk/metabolights/MTBLS79	Sample Filtering including TIC-filtering, Blank Filtering and Missing-value Filtering		MetaboLights	MTBLS79	http://www.ebi.ac.uk/metabolights/MTBLS79	PQN Normalisation		MetaboLights	MTBLS79	http://www.ebi.ac.uk/metabolights/MTBLS79	Missing Values Imputation - KNN		MetaboLights	MTBLS79
batch06_C10	FT-ICR mass spectrometry	positive	70-590	Thermo Scientific, LTQ FT Ultra	Direct Infusion nanoESI	FT-ICR	MS	1000079	FT-ICR134	batch06_C10__Dataset01_IRF.zip	MetaboLights	MTBLS79	http://www.ebi.ac.uk/metabolights/MTBLS79	Signal processing of mass spectra	Averaged transients	batch06_C10__Dataset02_AT.zip	MetaboLights	MTBLS79	http://www.ebi.ac.uk/metabolights/MTBLS79	Apodisation, Zero-filling & Fourier Transformation	batch06_C10__Dataset03_FS.zip	MetaboLights	MTBLS79	http://www.ebi.ac.uk/metabolights/MTBLS79	Mass Calibration & SIM-stitching	Dataset04_CalibrantList.txt	batch06_C10__Dataset05_SPL.zip	MetaboLights	MTBLS79	http://www.ebi.ac.uk/metabolights/MTBLS79	Replicate Filtering	batch06_C10__Dataset06_FPL.zip	MetaboLights	MTBLS79	http://www.ebi.ac.uk/metabolights/MTBLS79	Sample Filtering including TIC-filtering, Blank Filtering and Missing-value Filtering	Dataset07__SFPM.xlsx	MetaboLights	MTBLS79	http://www.ebi.ac.uk/metabolights/MTBLS79	PQN Normalisation	Dataset08a__SFPM_PQN.xlsx	MetaboLights	MTBLS79	http://www.ebi.ac.uk/metabolights/MTBLS79	Missing Values Imputation - KNN	Dataset9a__SFPM_PQN_KNN.xlsx	MetaboLights	MTBLS79
batch06_QC26	FT-ICR mass spectrometry	positive	70-590	Thermo Scientific, LTQ FT Ultra	Direct Infusion nanoESI	FT-ICR	MS	1000079	FT-ICR135	batch06_QC26__Dataset01_IRF.zip	MetaboLights	MTBLS79	http://www.ebi.ac.uk/metabolights/MTBLS79	Signal processing of mass spectra	Averaged transients	batch06_QC26__Dataset02_AT.zip	MetaboLights	MTBLS79	http://www.ebi.ac.uk/metabolights/MTBLS79	Apodisation, Zero-filling & Fourier Transformation	batch06_QC26__Dataset03_FS.zip	MetaboLights	MTBLS79	http://www.ebi.ac.uk/metabolights/MTBLS79	Mass Calibration & SIM-stitching	Dataset04_CalibrantList.txt	batch06_QC26__Dataset05_SPL.zip	MetaboLights	MTBLS79	http://www.ebi.ac.uk/metabolights/MTBLS79	Replicate Filtering	batch06_QC26__Dataset06_FPL.zip	MetaboLights	MTBLS79	http://www.ebi.ac.uk/metabolights/MTBLS79	Sample Filtering including TIC-filtering, Blank Filtering and Missing-value Filtering	Dataset07__SFPM.xlsx	MetaboLights	MTBLS79	http://www.ebi.ac.uk/metabolights/MTBLS79	PQN Normalisation	Dataset08a__SFPM_PQN.xlsx	MetaboLights	MTBLS79	http://www.ebi.ac.uk/metabolights/MTBLS79	Missing Values Imputation - KNN	Dataset9a__SFPM_PQN_KNN.xlsx	MetaboLights	MTBLS79
batch06_S01	FT-ICR mass spectrometry	positive	70-590	Thermo Scientific, LTQ FT Ultra	Direct Infusion nanoESI	FT-ICR	MS	1000079	FT-ICR136	batch06_S01__Dataset01_IRF.zip	MetaboLights	MTBLS79	http://www.ebi.ac.uk/metabolights/MTBLS79	Signal processing of mass spectra	Averaged transients	batch06_S01__Dataset02_AT.zip	MetaboLights	MTBLS79	http://www.ebi.ac.uk/metabolights/MTBLS79	Apodisation, Zero-filling & Fourier Transformation	batch06_S01__Dataset03_FS.zip	MetaboLights	MTBLS79	http://www.ebi.ac.uk/metabolights/MTBLS79	Mass Calibration & SIM-stitching	Dataset04_CalibrantList.txt	batch06_S01__Dataset05_SPL.zip	MetaboLights	MTBLS79	http://www.ebi.ac.uk/metabolights/MTBLS79	Replicate Filtering	batch06_S01__Dataset06_FPL.zip	MetaboLights	MTBLS79	http://www.ebi.ac.uk/metabolights/MTBLS79	Sample Filtering including TIC-filtering, Blank Filtering and Missing-value Filtering	Dataset07__SFPM.xlsx	MetaboLights	MTBLS79	http://www.ebi.ac.uk/metabolights/MTBLS79	PQN Normalisation	Dataset08a__SFPM_PQN.xlsx	MetaboLights	MTBLS79	http://www.ebi.ac.uk/metabolights/MTBLS79	Missing Values Imputation - KNN	Dataset9a__SFPM_PQN_KNN.xlsx	MetaboLights	MTBLS79
batch06_C03	FT-ICR mass spectrometry	positive	70-590	Thermo Scientific, LTQ FT Ultra	Direct Infusion nanoESI	FT-ICR	MS	1000079	FT-ICR137	batch06_C03__Dataset01_IRF.zip	MetaboLights	MTBLS79	http://www.ebi.ac.uk/metabolights/MTBLS79	Signal processing of mass spectra	Averaged transients	batch06_C03__Dataset02_AT.zip	MetaboLights	MTBLS79	http://www.ebi.ac.uk/metabolights/MTBLS79	Apodisation, Zero-filling & Fourier Transformation	batch06_C03__Dataset03_FS.zip	MetaboLights	MTBLS79	http://www.ebi.ac.uk/metabolights/MTBLS79	Mass Calibration & SIM-stitching	Dataset04_CalibrantList.txt	batch06_C03__Dataset05_SPL.zip	MetaboLights	MTBLS79	http://www.ebi.ac.uk/metabolights/MTBLS79	Replicate Filtering	batch06_C03__Dataset06_FPL.zip	MetaboLights	MTBLS79	http://www.ebi.ac.uk/metabolights/MTBLS79	Sample Filtering including TIC-filtering, Blank Filtering and Missing-value Filtering	Dataset07__SFPM.xlsx	MetaboLights	MTBLS79	http://www.ebi.ac.uk/metabolights/MTBLS79	PQN Normalisation	Dataset08a__SFPM_PQN.xlsx	MetaboLights	MTBLS79	http://www.ebi.ac.uk/metabolights/MTBLS79	Missing Values Imputation - KNN	Dataset9a__SFPM_PQN_KNN.xlsx	MetaboLights	MTBLS79
batch06_S05	FT-ICR mass spectrometry	positive	70-590	Thermo Scientific, LTQ FT Ultra	Direct Infusion nanoESI	FT-ICR	MS	1000079	FT-ICR138	batch06_S05__Dataset01_IRF.zip	MetaboLights	MTBLS79	http://www.ebi.ac.uk/metabolights/MTBLS79	Signal processing of mass spectra	Averaged transients	batch06_S05__Dataset02_AT.zip	MetaboLights	MTBLS79	http://www.ebi.ac.uk/metabolights/MTBLS79	Apodisation, Zero-filling & Fourier Transformation	batch06_S05__Dataset03_FS.zip	MetaboLights	MTBLS79	http://www.ebi.ac.uk/metabolights/MTBLS79	Mass Calibration & SIM-stitching	Dataset04_CalibrantList.txt	batch06_S05__Dataset05_SPL.zip	MetaboLights	MTBLS79	http://www.ebi.ac.uk/metabolights/MTBLS79	Replicate Filtering	batch06_S05__Dataset06_FPL.zip	MetaboLights	MTBLS79	http://www.ebi.ac.uk/metabolights/MTBLS79	Sample Filtering including TIC-filtering, Blank Filtering and Missing-value Filtering	Dataset07__SFPM.xlsx	MetaboLights	MTBLS79	http://www.ebi.ac.uk/metabolights/MTBLS79	PQN Normalisation	Dataset08a__SFPM_PQN.xlsx	MetaboLights	MTBLS79	http://www.ebi.ac.uk/metabolights/MTBLS79	Missing Values Imputation - KNN	Dataset9a__SFPM_PQN_KNN.xlsx	MetaboLights	MTBLS79
batch06_C07	FT-ICR mass spectrometry	positive	70-590	Thermo Scientific, LTQ FT Ultra	Direct Infusion nanoESI	FT-ICR	MS	1000079	FT-ICR139	batch06_C07__Dataset01_IRF.zip	MetaboLights	MTBLS79	http://www.ebi.ac.uk/metabolights/MTBLS79	Signal processing of mass spectra	Averaged transients	batch06_C07__Dataset02_AT.zip	MetaboLights	MTBLS79	http://www.ebi.ac.uk/metabolights/MTBLS79	Apodisation, Zero-filling & Fourier Transformation	batch06_C07__Dataset03_FS.zip	MetaboLights	MTBLS79	http://www.ebi.ac.uk/metabolights/MTBLS79	Mass Calibration & SIM-stitching	Dataset04_CalibrantList.txt	batch06_C07__Dataset05_SPL.zip	MetaboLights	MTBLS79	http://www.ebi.ac.uk/metabolights/MTBLS79	Replicate Filtering	batch06_C07__Dataset06_FPL.zip	MetaboLights	MTBLS79	http://www.ebi.ac.uk/metabolights/MTBLS79	Sample Filtering including TIC-filtering, Blank Filtering and Missing-value Filtering	Dataset07__SFPM.xlsx	MetaboLights	MTBLS79	http://www.ebi.ac.uk/metabolights/MTBLS79	PQN Normalisation	Dataset08a__SFPM_PQN.xlsx	MetaboLights	MTBLS79	http://www.ebi.ac.uk/metabolights/MTBLS79	Missing Values Imputation - KNN	Dataset9a__SFPM_PQN_KNN.xlsx	MetaboLights	MTBLS79
batch06_S06	FT-ICR mass spectrometry	positive	70-590	Thermo Scientific, LTQ FT Ultra	Direct Infusion nanoESI	FT-ICR	MS	1000079	FT-ICR140	batch06_S06__Dataset01_IRF.zip	MetaboLights	MTBLS79	http://www.ebi.ac.uk/metabolights/MTBLS79	Signal processing of mass spectra	Averaged transients	batch06_S06__Dataset02_AT.zip	MetaboLights	MTBLS79	http://www.ebi.ac.uk/metabolights/MTBLS79	Apodisation, Zero-filling & Fourier Transformation	batch06_S06__Dataset03_FS.zip	MetaboLights	MTBLS79	http://www.ebi.ac.uk/metabolights/MTBLS79	Mass Calibration & SIM-stitching	Dataset04_CalibrantList.txt	batch06_S06__Dataset05_SPL.zip	MetaboLights	MTBLS79	http://www.ebi.ac.uk/metabolights/MTBLS79	Replicate Filtering	batch06_S06__Dataset06_FPL.zip	MetaboLights	MTBLS79	http://www.ebi.ac.uk/metabolights/MTBLS79	Sample Filtering including TIC-filtering, Blank Filtering and Missing-value Filtering	Dataset07__SFPM.xlsx	MetaboLights	MTBLS79	http://www.ebi.ac.uk/metabolights/MTBLS79	PQN Normalisation	Dataset08a__SFPM_PQN.xlsx	MetaboLights	MTBLS79	http://www.ebi.ac.uk/metabolights/MTBLS79	Missing Values Imputation - KNN	Dataset9a__SFPM_PQN_KNN.xlsx	MetaboLights	MTBLS79
batch06_QC27	FT-ICR mass spectrometry	positive	70-590	Thermo Scientific, LTQ FT Ultra	Direct Infusion nanoESI	FT-ICR	MS	1000079	FT-ICR141	batch06_QC27__Dataset01_IRF.zip	MetaboLights	MTBLS79	http://www.ebi.ac.uk/metabolights/MTBLS79	Signal processing of mass spectra	Averaged transients	batch06_QC27__Dataset02_AT.zip	MetaboLights	MTBLS79	http://www.ebi.ac.uk/metabolights/MTBLS79	Apodisation, Zero-filling & Fourier Transformation	batch06_QC27__Dataset03_FS.zip	MetaboLights	MTBLS79	http://www.ebi.ac.uk/metabolights/MTBLS79	Mass Calibration & SIM-stitching	Dataset04_CalibrantList.txt	batch06_QC27__Dataset05_SPL.zip	MetaboLights	MTBLS79	http://www.ebi.ac.uk/metabolights/MTBLS79	Replicate Filtering	batch06_QC27__Dataset06_FPL.zip	MetaboLights	MTBLS79	http://www.ebi.ac.uk/metabolights/MTBLS79	Sample Filtering including TIC-filtering, Blank Filtering and Missing-value Filtering	Dataset07__SFPM.xlsx	MetaboLights	MTBLS79	http://www.ebi.ac.uk/metabolights/MTBLS79	PQN Normalisation	Dataset08a__SFPM_PQN.xlsx	MetaboLights	MTBLS79	http://www.ebi.ac.uk/metabolights/MTBLS79	Missing Values Imputation - KNN	Dataset9a__SFPM_PQN_KNN.xlsx	MetaboLights	MTBLS79
batch06_C08	FT-ICR mass spectrometry	positive	70-590	Thermo Scientific, LTQ FT Ultra	Direct Infusion nanoESI	FT-ICR	MS	1000079	FT-ICR142	batch06_C08__Dataset01_IRF.zip	MetaboLights	MTBLS79	http://www.ebi.ac.uk/metabolights/MTBLS79	Signal processing of mass spectra	Averaged transients	batch06_C08__Dataset02_AT.zip	MetaboLights	MTBLS79	http://www.ebi.ac.uk/metabolights/MTBLS79	Apodisation, Zero-filling & Fourier Transformation	batch06_C08__Dataset03_FS.zip	MetaboLights	MTBLS79	http://www.ebi.ac.uk/metabolights/MTBLS79	Mass Calibration & SIM-stitching	Dataset04_CalibrantList.txt	batch06_C08__Dataset05_SPL.zip	MetaboLights	MTBLS79	http://www.ebi.ac.uk/metabolights/MTBLS79	Replicate Filtering	batch06_C08__Dataset06_FPL.zip	MetaboLights	MTBLS79	http://www.ebi.ac.uk/metabolights/MTBLS79	Sample Filtering including TIC-filtering, Blank Filtering and Missing-value Filtering	Dataset07__SFPM.xlsx	MetaboLights	MTBLS79	http://www.ebi.ac.uk/metabolights/MTBLS79	PQN Normalisation	Dataset08a__SFPM_PQN.xlsx	MetaboLights	MTBLS79	http://www.ebi.ac.uk/metabolights/MTBLS79	Missing Values Imputation - KNN	Dataset9a__SFPM_PQN_KNN.xlsx	MetaboLights	MTBLS79
batch06_C06	FT-ICR mass spectrometry	positive	70-590	Thermo Scientific, LTQ FT Ultra	Direct Infusion nanoESI	FT-ICR	MS	1000079	FT-ICR143	batch06_C06__Dataset01_IRF.zip	MetaboLights	MTBLS79	http://www.ebi.ac.uk/metabolights/MTBLS79	Signal processing of mass spectra	Averaged transients	batch06_C06__Dataset02_AT.zip	MetaboLights	MTBLS79	http://www.ebi.ac.uk/metabolights/MTBLS79	Apodisation, Zero-filling & Fourier Transformation	batch06_C06__Dataset03_FS.zip	MetaboLights	MTBLS79	http://www.ebi.ac.uk/metabolights/MTBLS79	Mass Calibration & SIM-stitching	Dataset04_CalibrantList.txt	batch06_C06__Dataset05_SPL.zip	MetaboLights	MTBLS79	http://www.ebi.ac.uk/metabolights/MTBLS79	Replicate Filtering	batch06_C06__Dataset06_FPL.zip	MetaboLights	MTBLS79	http://www.ebi.ac.uk/metabolights/MTBLS79	Sample Filtering including TIC-filtering, Blank Filtering and Missing-value Filtering	Dataset07__SFPM.xlsx	MetaboLights	MTBLS79	http://www.ebi.ac.uk/metabolights/MTBLS79	PQN Normalisation	Dataset08a__SFPM_PQN.xlsx	MetaboLights	MTBLS79	http://www.ebi.ac.uk/metabolights/MTBLS79	Missing Values Imputation - KNN	Dataset9a__SFPM_PQN_KNN.xlsx	MetaboLights	MTBLS79
batch06_S02	FT-ICR mass spectrometry	positive	70-590	Thermo Scientific, LTQ FT Ultra	Direct Infusion nanoESI	FT-ICR	MS	1000079	FT-ICR144	batch06_S02__Dataset01_IRF.zip	MetaboLights	MTBLS79	http://www.ebi.ac.uk/metabolights/MTBLS79	Signal processing of mass spectra	Averaged transients	batch06_S02__Dataset02_AT.zip	MetaboLights	MTBLS79	http://www.ebi.ac.uk/metabolights/MTBLS79	Apodisation, Zero-filling & Fourier Transformation	batch06_S02__Dataset03_FS.zip	MetaboLights	MTBLS79	http://www.ebi.ac.uk/metabolights/MTBLS79	Mass Calibration & SIM-stitching	Dataset04_CalibrantList.txt	batch06_S02__Dataset05_SPL.zip	MetaboLights	MTBLS79	http://www.ebi.ac.uk/metabolights/MTBLS79	Replicate Filtering	batch06_S02__Dataset06_FPL.zip	MetaboLights	MTBLS79	http://www.ebi.ac.uk/metabolights/MTBLS79	Sample Filtering including TIC-filtering, Blank Filtering and Missing-value Filtering	Dataset07__SFPM.xlsx	MetaboLights	MTBLS79	http://www.ebi.ac.uk/metabolights/MTBLS79	PQN Normalisation	Dataset08a__SFPM_PQN.xlsx	MetaboLights	MTBLS79	http://www.ebi.ac.uk/metabolights/MTBLS79	Missing Values Imputation - KNN	Dataset9a__SFPM_PQN_KNN.xlsx	MetaboLights	MTBLS79
batch06_S09	FT-ICR mass spectrometry	positive	70-590	Thermo Scientific, LTQ FT Ultra	Direct Infusion nanoESI	FT-ICR	MS	1000079	FT-ICR145	batch06_S09__Dataset01_IRF.zip	MetaboLights	MTBLS79	http://www.ebi.ac.uk/metabolights/MTBLS79	Signal processing of mass spectra	Averaged transients	batch06_S09__Dataset02_AT.zip	MetaboLights	MTBLS79	http://www.ebi.ac.uk/metabolights/MTBLS79	Apodisation, Zero-filling & Fourier Transformation	batch06_S09__Dataset03_FS.zip	MetaboLights	MTBLS79	http://www.ebi.ac.uk/metabolights/MTBLS79	Mass Calibration & SIM-stitching	Dataset04_CalibrantList.txt	batch06_S09__Dataset05_SPL.zip	MetaboLights	MTBLS79	http://www.ebi.ac.uk/metabolights/MTBLS79	Replicate Filtering	batch06_S09__Dataset06_FPL.zip	MetaboLights	MTBLS79	http://www.ebi.ac.uk/metabolights/MTBLS79	Sample Filtering including TIC-filtering, Blank Filtering and Missing-value Filtering	Dataset07__SFPM.xlsx	MetaboLights	MTBLS79	http://www.ebi.ac.uk/metabolights/MTBLS79	PQN Normalisation	Dataset08a__SFPM_PQN.xlsx	MetaboLights	MTBLS79	http://www.ebi.ac.uk/metabolights/MTBLS79	Missing Values Imputation - KNN	Dataset9a__SFPM_PQN_KNN.xlsx	MetaboLights	MTBLS79
batch06_C02	FT-ICR mass spectrometry	positive	70-590	Thermo Scientific, LTQ FT Ultra	Direct Infusion nanoESI	FT-ICR	MS	1000079	FT-ICR146	batch06_C02__Dataset01_IRF.zip	MetaboLights	MTBLS79	http://www.ebi.ac.uk/metabolights/MTBLS79	Signal processing of mass spectra	Averaged transients	batch06_C02__Dataset02_AT.zip	MetaboLights	MTBLS79	http://www.ebi.ac.uk/metabolights/MTBLS79	Apodisation, Zero-filling & Fourier Transformation	batch06_C02__Dataset03_FS.zip	MetaboLights	MTBLS79	http://www.ebi.ac.uk/metabolights/MTBLS79	Mass Calibration & SIM-stitching	Dataset04_CalibrantList.txt	batch06_C02__Dataset05_SPL.zip	MetaboLights	MTBLS79	http://www.ebi.ac.uk/metabolights/MTBLS79	Replicate Filtering	batch06_C02__Dataset06_FPL.zip	MetaboLights	MTBLS79	http://www.ebi.ac.uk/metabolights/MTBLS79	Sample Filtering including TIC-filtering, Blank Filtering and Missing-value Filtering	Dataset07__SFPM.xlsx	MetaboLights	MTBLS79	http://www.ebi.ac.uk/metabolights/MTBLS79	PQN Normalisation	Dataset08a__SFPM_PQN.xlsx	MetaboLights	MTBLS79	http://www.ebi.ac.uk/metabolights/MTBLS79	Missing Values Imputation - KNN	Dataset9a__SFPM_PQN_KNN.xlsx	MetaboLights	MTBLS79
batch06_QC28	FT-ICR mass spectrometry	positive	70-590	Thermo Scientific, LTQ FT Ultra	Direct Infusion nanoESI	FT-ICR	MS	1000079	FT-ICR147	batch06_QC28__Dataset01_IRF.zip	MetaboLights	MTBLS79	http://www.ebi.ac.uk/metabolights/MTBLS79	Signal processing of mass spectra	Averaged transients	batch06_QC28__Dataset02_AT.zip	MetaboLights	MTBLS79	http://www.ebi.ac.uk/metabolights/MTBLS79	Apodisation, Zero-filling & Fourier Transformation	batch06_QC28__Dataset03_FS.zip	MetaboLights	MTBLS79	http://www.ebi.ac.uk/metabolights/MTBLS79	Mass Calibration & SIM-stitching	Dataset04_CalibrantList.txt	batch06_QC28__Dataset05_SPL.zip	MetaboLights	MTBLS79	http://www.ebi.ac.uk/metabolights/MTBLS79	Replicate Filtering	batch06_QC28__Dataset06_FPL.zip	MetaboLights	MTBLS79	http://www.ebi.ac.uk/metabolights/MTBLS79	Sample Filtering including TIC-filtering, Blank Filtering and Missing-value Filtering	Dataset07__SFPM.xlsx	MetaboLights	MTBLS79	http://www.ebi.ac.uk/metabolights/MTBLS79	PQN Normalisation	Dataset08a__SFPM_PQN.xlsx	MetaboLights	MTBLS79	http://www.ebi.ac.uk/metabolights/MTBLS79	Missing Values Imputation - KNN	Dataset9a__SFPM_PQN_KNN.xlsx	MetaboLights	MTBLS79
batch06_S04	FT-ICR mass spectrometry	positive	70-590	Thermo Scientific, LTQ FT Ultra	Direct Infusion nanoESI	FT-ICR	MS	1000079	FT-ICR148	batch06_S04__Dataset01_IRF.zip	MetaboLights	MTBLS79	http://www.ebi.ac.uk/metabolights/MTBLS79	Signal processing of mass spectra	Averaged transients	batch06_S04__Dataset02_AT.zip	MetaboLights	MTBLS79	http://www.ebi.ac.uk/metabolights/MTBLS79	Apodisation, Zero-filling & Fourier Transformation	batch06_S04__Dataset03_FS.zip	MetaboLights	MTBLS79	http://www.ebi.ac.uk/metabolights/MTBLS79	Mass Calibration & SIM-stitching	Dataset04_CalibrantList.txt	batch06_S04__Dataset05_SPL.zip	MetaboLights	MTBLS79	http://www.ebi.ac.uk/metabolights/MTBLS79	Replicate Filtering	batch06_S04__Dataset06_FPL.zip	MetaboLights	MTBLS79	http://www.ebi.ac.uk/metabolights/MTBLS79	Sample Filtering including TIC-filtering, Blank Filtering and Missing-value Filtering	Dataset07__SFPM.xlsx	MetaboLights	MTBLS79	http://www.ebi.ac.uk/metabolights/MTBLS79	PQN Normalisation	Dataset08a__SFPM_PQN.xlsx	MetaboLights	MTBLS79	http://www.ebi.ac.uk/metabolights/MTBLS79	Missing Values Imputation - KNN	Dataset9a__SFPM_PQN_KNN.xlsx	MetaboLights	MTBLS79
batch06_S08	FT-ICR mass spectrometry	positive	70-590	Thermo Scientific, LTQ FT Ultra	Direct Infusion nanoESI	FT-ICR	MS	1000079	FT-ICR149	batch06_S08__Dataset01_IRF.zip	MetaboLights	MTBLS79	http://www.ebi.ac.uk/metabolights/MTBLS79	Signal processing of mass spectra	Averaged transients	batch06_S08__Dataset02_AT.zip	MetaboLights	MTBLS79	http://www.ebi.ac.uk/metabolights/MTBLS79	Apodisation, Zero-filling & Fourier Transformation	batch06_S08__Dataset03_FS.zip	MetaboLights	MTBLS79	http://www.ebi.ac.uk/metabolights/MTBLS79	Mass Calibration & SIM-stitching	Dataset04_CalibrantList.txt	batch06_S08__Dataset05_SPL.zip	MetaboLights	MTBLS79	http://www.ebi.ac.uk/metabolights/MTBLS79	Replicate Filtering	batch06_S08__Dataset06_FPL.zip	MetaboLights	MTBLS79	http://www.ebi.ac.uk/metabolights/MTBLS79	Sample Filtering including TIC-filtering, Blank Filtering and Missing-value Filtering	Dataset07__SFPM.xlsx	MetaboLights	MTBLS79	http://www.ebi.ac.uk/metabolights/MTBLS79	PQN Normalisation	Dataset08a__SFPM_PQN.xlsx	MetaboLights	MTBLS79	http://www.ebi.ac.uk/metabolights/MTBLS79	Missing Values Imputation - KNN	Dataset9a__SFPM_PQN_KNN.xlsx	MetaboLights	MTBLS79
batch06_C04	FT-ICR mass spectrometry	positive	70-590	Thermo Scientific, LTQ FT Ultra	Direct Infusion nanoESI	FT-ICR	MS	1000079	FT-ICR150	batch06_C04__Dataset01_IRF.zip	MetaboLights	MTBLS79	http://www.ebi.ac.uk/metabolights/MTBLS79	Signal processing of mass spectra	Averaged transients	batch06_C04__Dataset02_AT.zip	MetaboLights	MTBLS79	http://www.ebi.ac.uk/metabolights/MTBLS79	Apodisation, Zero-filling & Fourier Transformation	batch06_C04__Dataset03_FS.zip	MetaboLights	MTBLS79	http://www.ebi.ac.uk/metabolights/MTBLS79	Mass Calibration & SIM-stitching	Dataset04_CalibrantList.txt	batch06_C04__Dataset05_SPL.zip	MetaboLights	MTBLS79	http://www.ebi.ac.uk/metabolights/MTBLS79	Replicate Filtering	batch06_C04__Dataset06_FPL.zip	MetaboLights	MTBLS79	http://www.ebi.ac.uk/metabolights/MTBLS79	Sample Filtering including TIC-filtering, Blank Filtering and Missing-value Filtering	Dataset07__SFPM.xlsx	MetaboLights	MTBLS79	http://www.ebi.ac.uk/metabolights/MTBLS79	PQN Normalisation	Dataset08a__SFPM_PQN.xlsx	MetaboLights	MTBLS79	http://www.ebi.ac.uk/metabolights/MTBLS79	Missing Values Imputation - KNN	Dataset9a__SFPM_PQN_KNN.xlsx	MetaboLights	MTBLS79
batch06_S10	FT-ICR mass spectrometry	positive	70-590	Thermo Scientific, LTQ FT Ultra	Direct Infusion nanoESI	FT-ICR	MS	1000079	FT-ICR151	batch06_S10__Dataset01_IRF.zip	MetaboLights	MTBLS79	http://www.ebi.ac.uk/metabolights/MTBLS79	Signal processing of mass spectra	Averaged transients	batch06_S10__Dataset02_AT.zip	MetaboLights	MTBLS79	http://www.ebi.ac.uk/metabolights/MTBLS79	Apodisation, Zero-filling & Fourier Transformation	batch06_S10__Dataset03_FS.zip	MetaboLights	MTBLS79	http://www.ebi.ac.uk/metabolights/MTBLS79	Mass Calibration & SIM-stitching	Dataset04_CalibrantList.txt	batch06_S10__Dataset05_SPL.zip	MetaboLights	MTBLS79	http://www.ebi.ac.uk/metabolights/MTBLS79	Replicate Filtering	batch06_S10__Dataset06_FPL.zip	MetaboLights	MTBLS79	http://www.ebi.ac.uk/metabolights/MTBLS79	Sample Filtering including TIC-filtering, Blank Filtering and Missing-value Filtering	Dataset07__SFPM.xlsx	MetaboLights	MTBLS79	http://www.ebi.ac.uk/metabolights/MTBLS79	PQN Normalisation	Dataset08a__SFPM_PQN.xlsx	MetaboLights	MTBLS79	http://www.ebi.ac.uk/metabolights/MTBLS79	Missing Values Imputation - KNN	Dataset9a__SFPM_PQN_KNN.xlsx	MetaboLights	MTBLS79
batch06_C09	FT-ICR mass spectrometry	positive	70-590	Thermo Scientific, LTQ FT Ultra	Direct Infusion nanoESI	FT-ICR	MS	1000079	FT-ICR152	batch06_C09__Dataset01_IRF.zip	MetaboLights	MTBLS79	http://www.ebi.ac.uk/metabolights/MTBLS79	Signal processing of mass spectra	Averaged transients	batch06_C09__Dataset02_AT.zip	MetaboLights	MTBLS79	http://www.ebi.ac.uk/metabolights/MTBLS79	Apodisation, Zero-filling & Fourier Transformation	batch06_C09__Dataset03_FS.zip	MetaboLights	MTBLS79	http://www.ebi.ac.uk/metabolights/MTBLS79	Mass Calibration & SIM-stitching	Dataset04_CalibrantList.txt	batch06_C09__Dataset05_SPL.zip	MetaboLights	MTBLS79	http://www.ebi.ac.uk/metabolights/MTBLS79	Replicate Filtering	batch06_C09__Dataset06_FPL.zip	MetaboLights	MTBLS79	http://www.ebi.ac.uk/metabolights/MTBLS79	Sample Filtering including TIC-filtering, Blank Filtering and Missing-value Filtering	Dataset07__SFPM.xlsx	MetaboLights	MTBLS79	http://www.ebi.ac.uk/metabolights/MTBLS79	PQN Normalisation	Dataset08a__SFPM_PQN.xlsx	MetaboLights	MTBLS79	http://www.ebi.ac.uk/metabolights/MTBLS79	Missing Values Imputation - KNN	Dataset9a__SFPM_PQN_KNN.xlsx	MetaboLights	MTBLS79
batch06_QC29	FT-ICR mass spectrometry	positive	70-590	Thermo Scientific, LTQ FT Ultra	Direct Infusion nanoESI	FT-ICR	MS	1000079	FT-ICR153	batch06_QC29__Dataset01_IRF.zip	MetaboLights	MTBLS79	http://www.ebi.ac.uk/metabolights/MTBLS79	Signal processing of mass spectra	Averaged transients	batch06_QC29__Dataset02_AT.zip	MetaboLights	MTBLS79	http://www.ebi.ac.uk/metabolights/MTBLS79	Apodisation, Zero-filling & Fourier Transformation	batch06_QC29__Dataset03_FS.zip	MetaboLights	MTBLS79	http://www.ebi.ac.uk/metabolights/MTBLS79	Mass Calibration & SIM-stitching	Dataset04_CalibrantList.txt	batch06_QC29__Dataset05_SPL.zip	MetaboLights	MTBLS79	http://www.ebi.ac.uk/metabolights/MTBLS79	Replicate Filtering	batch06_QC29__Dataset06_FPL.zip	MetaboLights	MTBLS79	http://www.ebi.ac.uk/metabolights/MTBLS79	Sample Filtering including TIC-filtering, Blank Filtering and Missing-value Filtering	Dataset07__SFPM.xlsx	MetaboLights	MTBLS79	http://www.ebi.ac.uk/metabolights/MTBLS79	PQN Normalisation	Dataset08a__SFPM_PQN.xlsx	MetaboLights	MTBLS79	http://www.ebi.ac.uk/metabolights/MTBLS79	Missing Values Imputation - KNN	Dataset9a__SFPM_PQN_KNN.xlsx	MetaboLights	MTBLS79
batch06_B06	FT-ICR mass spectrometry	positive	70-590	Thermo Scientific, LTQ FT Ultra	Direct Infusion nanoESI	FT-ICR	MS	1000079	FT-ICR154	batch06_B06__Dataset01_IRF.zip	MetaboLights	MTBLS79	http://www.ebi.ac.uk/metabolights/MTBLS79	Signal processing of mass spectra	Averaged transients	batch06_B06__Dataset02_AT.zip	MetaboLights	MTBLS79	http://www.ebi.ac.uk/metabolights/MTBLS79	Apodisation, Zero-filling & Fourier Transformation	batch06_B06__Dataset03_FS.zip	MetaboLights	MTBLS79	http://www.ebi.ac.uk/metabolights/MTBLS79	Mass Calibration & SIM-stitching	Dataset04_CalibrantList.txt	batch06_B06__Dataset05_SPL.zip	MetaboLights	MTBLS79	http://www.ebi.ac.uk/metabolights/MTBLS79	Replicate Filtering	batch06_B06__Dataset06_FPL.zip	MetaboLights	MTBLS79	http://www.ebi.ac.uk/metabolights/MTBLS79	Sample Filtering including TIC-filtering, Blank Filtering and Missing-value Filtering	Dataset07__SFPM.xlsx	MetaboLights	MTBLS79	http://www.ebi.ac.uk/metabolights/MTBLS79	PQN Normalisation	Dataset08a__SFPM_PQN.xlsx	MetaboLights	MTBLS79	http://www.ebi.ac.uk/metabolights/MTBLS79	Missing Values Imputation - KNN	Dataset9a__SFPM_PQN_KNN.xlsx	MetaboLights	MTBLS79
batch07_B07	FT-ICR mass spectrometry	positive	70-590	Thermo Scientific, LTQ FT Ultra	Direct Infusion nanoESI	FT-ICR	MS	1000079	FT-ICR155	batch07_B07__Dataset01_IRF.zip	MetaboLights	MTBLS79	http://www.ebi.ac.uk/metabolights/MTBLS79	Signal processing of mass spectra	Averaged transients	batch07_B07__Dataset02_AT.zip	MetaboLights	MTBLS79	http://www.ebi.ac.uk/metabolights/MTBLS79	Apodisation, Zero-filling & Fourier Transformation	batch07_B07__Dataset03_FS.zip	MetaboLights	MTBLS79	http://www.ebi.ac.uk/metabolights/MTBLS79	Mass Calibration & SIM-stitching	Dataset04_CalibrantList.txt	batch07_B07__Dataset05_SPL.zip	MetaboLights	MTBLS79	http://www.ebi.ac.uk/metabolights/MTBLS79	Replicate Filtering	batch07_B07__Dataset06_FPL.zip	MetaboLights	MTBLS79	http://www.ebi.ac.uk/metabolights/MTBLS79	Sample Filtering including TIC-filtering, Blank Filtering and Missing-value Filtering	Dataset07__SFPM.xlsx	MetaboLights	MTBLS79	http://www.ebi.ac.uk/metabolights/MTBLS79	PQN Normalisation	Dataset08a__SFPM_PQN.xlsx	MetaboLights	MTBLS79	http://www.ebi.ac.uk/metabolights/MTBLS79	Missing Values Imputation - KNN	Dataset9a__SFPM_PQN_KNN.xlsx	MetaboLights	MTBLS79
batch07_QC30	FT-ICR mass spectrometry	positive	70-590	Thermo Scientific, LTQ FT Ultra	Direct Infusion nanoESI	FT-ICR	MS	1000079	FT-ICR156	batch07_QC30__Dataset01_IRF.zip	MetaboLights	MTBLS79	http://www.ebi.ac.uk/metabolights/MTBLS79	Signal processing of mass spectra	Averaged transients	batch07_QC30__Dataset02_AT.zip	MetaboLights	MTBLS79	http://www.ebi.ac.uk/metabolights/MTBLS79	Apodisation, Zero-filling & Fourier Transformation	batch07_QC30__Dataset03_FS.zip	MetaboLights	MTBLS79	http://www.ebi.ac.uk/metabolights/MTBLS79	Mass Calibration & SIM-stitching	Dataset04_CalibrantList.txt	batch07_QC30__Dataset05_SPL.zip	MetaboLights	MTBLS79	http://www.ebi.ac.uk/metabolights/MTBLS79	Replicate Filtering	batch07_QC30__Dataset06_FPL.zip	MetaboLights	MTBLS79	http://www.ebi.ac.uk/metabolights/MTBLS79	Sample Filtering including TIC-filtering, Blank Filtering and Missing-value Filtering	Dataset07__SFPM.xlsx	MetaboLights	MTBLS79	http://www.ebi.ac.uk/metabolights/MTBLS79	PQN Normalisation	Dataset08a__SFPM_PQN.xlsx	MetaboLights	MTBLS79	http://www.ebi.ac.uk/metabolights/MTBLS79	Missing Values Imputation - KNN	Dataset9a__SFPM_PQN_KNN.xlsx	MetaboLights	MTBLS79
batch07_C05	FT-ICR mass spectrometry	positive	70-590	Thermo Scientific, LTQ FT Ultra	Direct Infusion nanoESI	FT-ICR	MS	1000079	FT-ICR157	batch07_C05__Dataset01_IRF.zip	MetaboLights	MTBLS79	http://www.ebi.ac.uk/metabolights/MTBLS79	Signal processing of mass spectra	Averaged transients	batch07_C05__Dataset02_AT.zip	MetaboLights	MTBLS79	http://www.ebi.ac.uk/metabolights/MTBLS79	Apodisation, Zero-filling & Fourier Transformation	batch07_C05__Dataset03_FS.zip	MetaboLights	MTBLS79	http://www.ebi.ac.uk/metabolights/MTBLS79	Mass Calibration & SIM-stitching	Dataset04_CalibrantList.txt	batch07_C05__Dataset05_SPL.zip	MetaboLights	MTBLS79	http://www.ebi.ac.uk/metabolights/MTBLS79	Replicate Filtering	batch07_C05__Dataset06_FPL.zip	MetaboLights	MTBLS79	http://www.ebi.ac.uk/metabolights/MTBLS79	Sample Filtering including TIC-filtering, Blank Filtering and Missing-value Filtering	Dataset07__SFPM.xlsx	MetaboLights	MTBLS79	http://www.ebi.ac.uk/metabolights/MTBLS79	PQN Normalisation	Dataset08a__SFPM_PQN.xlsx	MetaboLights	MTBLS79	http://www.ebi.ac.uk/metabolights/MTBLS79	Missing Values Imputation - KNN	Dataset9a__SFPM_PQN_KNN.xlsx	MetaboLights	MTBLS79
batch07_S03	FT-ICR mass spectrometry	positive	70-590	Thermo Scientific, LTQ FT Ultra	Direct Infusion nanoESI	FT-ICR	MS	1000079	FT-ICR158	batch07_S03__Dataset01_IRF.zip	MetaboLights	MTBLS79	http://www.ebi.ac.uk/metabolights/MTBLS79	Signal processing of mass spectra	Averaged transients	batch07_S03__Dataset02_AT.zip	MetaboLights	MTBLS79	http://www.ebi.ac.uk/metabolights/MTBLS79	Apodisation, Zero-filling & Fourier Transformation	batch07_S03__Dataset03_FS.zip	MetaboLights	MTBLS79	http://www.ebi.ac.uk/metabolights/MTBLS79	Mass Calibration & SIM-stitching	Dataset04_CalibrantList.txt	batch07_S03__Dataset05_SPL.zip	MetaboLights	MTBLS79	http://www.ebi.ac.uk/metabolights/MTBLS79	Replicate Filtering	batch07_S03__Dataset06_FPL.zip	MetaboLights	MTBLS79	http://www.ebi.ac.uk/metabolights/MTBLS79	Sample Filtering including TIC-filtering, Blank Filtering and Missing-value Filtering	Dataset07__SFPM.xlsx	MetaboLights	MTBLS79	http://www.ebi.ac.uk/metabolights/MTBLS79	PQN Normalisation	Dataset08a__SFPM_PQN.xlsx	MetaboLights	MTBLS79	http://www.ebi.ac.uk/metabolights/MTBLS79	Missing Values Imputation - KNN	Dataset9a__SFPM_PQN_KNN.xlsx	MetaboLights	MTBLS79
batch07_S07	FT-ICR mass spectrometry	positive	70-590	Thermo Scientific, LTQ FT Ultra	Direct Infusion nanoESI	FT-ICR	MS	1000079	FT-ICR159	batch07_S07__Dataset01_IRF.zip	MetaboLights	MTBLS79	http://www.ebi.ac.uk/metabolights/MTBLS79	Signal processing of mass spectra	Averaged transients	batch07_S07__Dataset02_AT.zip	MetaboLights	MTBLS79	http://www.ebi.ac.uk/metabolights/MTBLS79	Apodisation, Zero-filling & Fourier Transformation	batch07_S07__Dataset03_FS.zip	MetaboLights	MTBLS79	http://www.ebi.ac.uk/metabolights/MTBLS79	Mass Calibration & SIM-stitching	Dataset04_CalibrantList.txt	batch07_S07__Dataset05_SPL.zip	MetaboLights	MTBLS79	http://www.ebi.ac.uk/metabolights/MTBLS79	Replicate Filtering	batch07_S07__Dataset06_FPL.zip	MetaboLights	MTBLS79	http://www.ebi.ac.uk/metabolights/MTBLS79	Sample Filtering including TIC-filtering, Blank Filtering and Missing-value Filtering	Dataset07__SFPM.xlsx	MetaboLights	MTBLS79	http://www.ebi.ac.uk/metabolights/MTBLS79	PQN Normalisation	Dataset08a__SFPM_PQN.xlsx	MetaboLights	MTBLS79	http://www.ebi.ac.uk/metabolights/MTBLS79	Missing Values Imputation - KNN	Dataset9a__SFPM_PQN_KNN.xlsx	MetaboLights	MTBLS79
batch07_C01	FT-ICR mass spectrometry	positive	70-590	Thermo Scientific, LTQ FT Ultra	Direct Infusion nanoESI	FT-ICR	MS	1000079	FT-ICR160	batch07_C01__Dataset01_IRF.zip	MetaboLights	MTBLS79	http://www.ebi.ac.uk/metabolights/MTBLS79	Signal processing of mass spectra	Averaged transients	batch07_C01__Dataset02_AT.zip	MetaboLights	MTBLS79	http://www.ebi.ac.uk/metabolights/MTBLS79	Apodisation, Zero-filling & Fourier Transformation	batch07_C01__Dataset03_FS.zip	MetaboLights	MTBLS79	http://www.ebi.ac.uk/metabolights/MTBLS79	Mass Calibration & SIM-stitching	Dataset04_CalibrantList.txt	batch07_C01__Dataset05_SPL.zip	MetaboLights	MTBLS79	http://www.ebi.ac.uk/metabolights/MTBLS79	Replicate Filtering	batch07_C01__Dataset06_FPL.zip	MetaboLights	MTBLS79	http://www.ebi.ac.uk/metabolights/MTBLS79	Sample Filtering including TIC-filtering, Blank Filtering and Missing-value Filtering	Dataset07__SFPM.xlsx	MetaboLights	MTBLS79	http://www.ebi.ac.uk/metabolights/MTBLS79	PQN Normalisation	Dataset08a__SFPM_PQN.xlsx	MetaboLights	MTBLS79	http://www.ebi.ac.uk/metabolights/MTBLS79	Missing Values Imputation - KNN	Dataset9a__SFPM_PQN_KNN.xlsx	MetaboLights	MTBLS79
batch07_C10	FT-ICR mass spectrometry	positive	70-590	Thermo Scientific, LTQ FT Ultra	Direct Infusion nanoESI	FT-ICR	MS	1000079	FT-ICR161	batch07_C10__Dataset01_IRF.zip	MetaboLights	MTBLS79	http://www.ebi.ac.uk/metabolights/MTBLS79	Signal processing of mass spectra	Averaged transients	batch07_C10__Dataset02_AT.zip	MetaboLights	MTBLS79	http://www.ebi.ac.uk/metabolights/MTBLS79	Apodisation, Zero-filling & Fourier Transformation	batch07_C10__Dataset03_FS.zip	MetaboLights	MTBLS79	http://www.ebi.ac.uk/metabolights/MTBLS79	Mass Calibration & SIM-stitching	Dataset04_CalibrantList.txt	batch07_C10__Dataset05_SPL.zip	MetaboLights	MTBLS79	http://www.ebi.ac.uk/metabolights/MTBLS79	Replicate Filtering	batch07_C10__Dataset06_FPL.zip	MetaboLights	MTBLS79	http://www.ebi.ac.uk/metabolights/MTBLS79	Sample Filtering including TIC-filtering, Blank Filtering and Missing-value Filtering	Dataset07__SFPM.xlsx	MetaboLights	MTBLS79	http://www.ebi.ac.uk/metabolights/MTBLS79	PQN Normalisation	Dataset08a__SFPM_PQN.xlsx	MetaboLights	MTBLS79	http://www.ebi.ac.uk/metabolights/MTBLS79	Missing Values Imputation - KNN	Dataset9a__SFPM_PQN_KNN.xlsx	MetaboLights	MTBLS79
batch07_QC31	FT-ICR mass spectrometry	positive	70-590	Thermo Scientific, LTQ FT Ultra	Direct Infusion nanoESI	FT-ICR	MS	1000079	FT-ICR162	batch07_QC31__Dataset01_IRF.zip	MetaboLights	MTBLS79	http://www.ebi.ac.uk/metabolights/MTBLS79	Signal processing of mass spectra	Averaged transients	batch07_QC31__Dataset02_AT.zip	MetaboLights	MTBLS79	http://www.ebi.ac.uk/metabolights/MTBLS79	Apodisation, Zero-filling & Fourier Transformation	batch07_QC31__Dataset03_FS.zip	MetaboLights	MTBLS79	http://www.ebi.ac.uk/metabolights/MTBLS79	Mass Calibration & SIM-stitching	Dataset04_CalibrantList.txt	batch07_QC31__Dataset05_SPL.zip	MetaboLights	MTBLS79	http://www.ebi.ac.uk/metabolights/MTBLS79	Replicate Filtering	batch07_QC31__Dataset06_FPL.zip	MetaboLights	MTBLS79	http://www.ebi.ac.uk/metabolights/MTBLS79	Sample Filtering including TIC-filtering, Blank Filtering and Missing-value Filtering	Dataset07__SFPM.xlsx	MetaboLights	MTBLS79	http://www.ebi.ac.uk/metabolights/MTBLS79	PQN Normalisation	Dataset08a__SFPM_PQN.xlsx	MetaboLights	MTBLS79	http://www.ebi.ac.uk/metabolights/MTBLS79	Missing Values Imputation - KNN	Dataset9a__SFPM_PQN_KNN.xlsx	MetaboLights	MTBLS79
batch07_S01	FT-ICR mass spectrometry	positive	70-590	Thermo Scientific, LTQ FT Ultra	Direct Infusion nanoESI	FT-ICR	MS	1000079	FT-ICR163	batch07_S01__Dataset01_IRF.zip	MetaboLights	MTBLS79	http://www.ebi.ac.uk/metabolights/MTBLS79	Signal processing of mass spectra	Averaged transients	batch07_S01__Dataset02_AT.zip	MetaboLights	MTBLS79	http://www.ebi.ac.uk/metabolights/MTBLS79	Apodisation, Zero-filling & Fourier Transformation	batch07_S01__Dataset03_FS.zip	MetaboLights	MTBLS79	http://www.ebi.ac.uk/metabolights/MTBLS79	Mass Calibration & SIM-stitching	Dataset04_CalibrantList.txt	batch07_S01__Dataset05_SPL.zip	MetaboLights	MTBLS79	http://www.ebi.ac.uk/metabolights/MTBLS79	Replicate Filtering	batch07_S01__Dataset06_FPL.zip	MetaboLights	MTBLS79	http://www.ebi.ac.uk/metabolights/MTBLS79	Sample Filtering including TIC-filtering, Blank Filtering and Missing-value Filtering	Dataset07__SFPM.xlsx	MetaboLights	MTBLS79	http://www.ebi.ac.uk/metabolights/MTBLS79	PQN Normalisation	Dataset08a__SFPM_PQN.xlsx	MetaboLights	MTBLS79	http://www.ebi.ac.uk/metabolights/MTBLS79	Missing Values Imputation - KNN	Dataset9a__SFPM_PQN_KNN.xlsx	MetaboLights	MTBLS79
batch07_C03	FT-ICR mass spectrometry	positive	70-590	Thermo Scientific, LTQ FT Ultra	Direct Infusion nanoESI	FT-ICR	MS	1000079	FT-ICR164	batch07_C03__Dataset01_IRF.zip	MetaboLights	MTBLS79	http://www.ebi.ac.uk/metabolights/MTBLS79	Signal processing of mass spectra	Averaged transients	batch07_C03__Dataset02_AT.zip	MetaboLights	MTBLS79	http://www.ebi.ac.uk/metabolights/MTBLS79	Apodisation, Zero-filling & Fourier Transformation	batch07_C03__Dataset03_FS.zip	MetaboLights	MTBLS79	http://www.ebi.ac.uk/metabolights/MTBLS79	Mass Calibration & SIM-stitching	Dataset04_CalibrantList.txt	batch07_C03__Dataset05_SPL.zip	MetaboLights	MTBLS79	http://www.ebi.ac.uk/metabolights/MTBLS79	Replicate Filtering	batch07_C03__Dataset06_FPL.zip	MetaboLights	MTBLS79	http://www.ebi.ac.uk/metabolights/MTBLS79	Sample Filtering including TIC-filtering, Blank Filtering and Missing-value Filtering	Dataset07__SFPM.xlsx	MetaboLights	MTBLS79	http://www.ebi.ac.uk/metabolights/MTBLS79	PQN Normalisation	Dataset08a__SFPM_PQN.xlsx	MetaboLights	MTBLS79	http://www.ebi.ac.uk/metabolights/MTBLS79	Missing Values Imputation - KNN	Dataset9a__SFPM_PQN_KNN.xlsx	MetaboLights	MTBLS79
batch07_S05	FT-ICR mass spectrometry	positive	70-590	Thermo Scientific, LTQ FT Ultra	Direct Infusion nanoESI	FT-ICR	MS	1000079	FT-ICR165	batch07_S05__Dataset01_IRF.zip	MetaboLights	MTBLS79	http://www.ebi.ac.uk/metabolights/MTBLS79	Signal processing of mass spectra	Averaged transients	batch07_S05__Dataset02_AT.zip	MetaboLights	MTBLS79	http://www.ebi.ac.uk/metabolights/MTBLS79	Apodisation, Zero-filling & Fourier Transformation	batch07_S05__Dataset03_FS.zip	MetaboLights	MTBLS79	http://www.ebi.ac.uk/metabolights/MTBLS79	Mass Calibration & SIM-stitching	Dataset04_CalibrantList.txt	batch07_S05__Dataset05_SPL.zip	MetaboLights	MTBLS79	http://www.ebi.ac.uk/metabolights/MTBLS79	Replicate Filtering	batch07_S05__Dataset06_FPL.zip	MetaboLights	MTBLS79	http://www.ebi.ac.uk/metabolights/MTBLS79	Sample Filtering including TIC-filtering, Blank Filtering and Missing-value Filtering	Dataset07__SFPM.xlsx	MetaboLights	MTBLS79	http://www.ebi.ac.uk/metabolights/MTBLS79	PQN Normalisation	Dataset08a__SFPM_PQN.xlsx	MetaboLights	MTBLS79	http://www.ebi.ac.uk/metabolights/MTBLS79	Missing Values Imputation - KNN	Dataset9a__SFPM_PQN_KNN.xlsx	MetaboLights	MTBLS79
batch07_C07	FT-ICR mass spectrometry	positive	70-590	Thermo Scientific, LTQ FT Ultra	Direct Infusion nanoESI	FT-ICR	MS	1000079	FT-ICR166	batch07_C07__Dataset01_IRF.zip	MetaboLights	MTBLS79	http://www.ebi.ac.uk/metabolights/MTBLS79	Signal processing of mass spectra	Averaged transients	batch07_C07__Dataset02_AT.zip	MetaboLights	MTBLS79	http://www.ebi.ac.uk/metabolights/MTBLS79	Apodisation, Zero-filling & Fourier Transformation	batch07_C07__Dataset03_FS.zip	MetaboLights	MTBLS79	http://www.ebi.ac.uk/metabolights/MTBLS79	Mass Calibration & SIM-stitching	Dataset04_CalibrantList.txt	batch07_C07__Dataset05_SPL.zip	MetaboLights	MTBLS79	http://www.ebi.ac.uk/metabolights/MTBLS79	Replicate Filtering	batch07_C07__Dataset06_FPL.zip	MetaboLights	MTBLS79	http://www.ebi.ac.uk/metabolights/MTBLS79	Sample Filtering including TIC-filtering, Blank Filtering and Missing-value Filtering	Dataset07__SFPM.xlsx	MetaboLights	MTBLS79	http://www.ebi.ac.uk/metabolights/MTBLS79	PQN Normalisation	Dataset08a__SFPM_PQN.xlsx	MetaboLights	MTBLS79	http://www.ebi.ac.uk/metabolights/MTBLS79	Missing Values Imputation - KNN	Dataset9a__SFPM_PQN_KNN.xlsx	MetaboLights	MTBLS79
batch07_S06	FT-ICR mass spectrometry	positive	70-590	Thermo Scientific, LTQ FT Ultra	Direct Infusion nanoESI	FT-ICR	MS	1000079	FT-ICR167	batch07_S06__Dataset01_IRF.zip	MetaboLights	MTBLS79	http://www.ebi.ac.uk/metabolights/MTBLS79	Signal processing of mass spectra	Averaged transients	batch07_S06__Dataset02_AT.zip	MetaboLights	MTBLS79	http://www.ebi.ac.uk/metabolights/MTBLS79	Apodisation, Zero-filling & Fourier Transformation	batch07_S06__Dataset03_FS.zip	MetaboLights	MTBLS79	http://www.ebi.ac.uk/metabolights/MTBLS79	Mass Calibration & SIM-stitching	Dataset04_CalibrantList.txt	batch07_S06__Dataset05_SPL.zip	MetaboLights	MTBLS79	http://www.ebi.ac.uk/metabolights/MTBLS79	Replicate Filtering	batch07_S06__Dataset06_FPL.zip	MetaboLights	MTBLS79	http://www.ebi.ac.uk/metabolights/MTBLS79	Sample Filtering including TIC-filtering, Blank Filtering and Missing-value Filtering	Dataset07__SFPM.xlsx	MetaboLights	MTBLS79	http://www.ebi.ac.uk/metabolights/MTBLS79	PQN Normalisation	Dataset08a__SFPM_PQN.xlsx	MetaboLights	MTBLS79	http://www.ebi.ac.uk/metabolights/MTBLS79	Missing Values Imputation - KNN	Dataset9a__SFPM_PQN_KNN.xlsx	MetaboLights	MTBLS79
batch07_QC32	FT-ICR mass spectrometry	positive	70-590	Thermo Scientific, LTQ FT Ultra	Direct Infusion nanoESI	FT-ICR	MS	1000079	FT-ICR168	batch07_QC32__Dataset01_IRF.zip	MetaboLights	MTBLS79	http://www.ebi.ac.uk/metabolights/MTBLS79	Signal processing of mass spectra	Averaged transients	batch07_QC32__Dataset02_AT.zip	MetaboLights	MTBLS79	http://www.ebi.ac.uk/metabolights/MTBLS79	Apodisation, Zero-filling & Fourier Transformation	batch07_QC32__Dataset03_FS.zip	MetaboLights	MTBLS79	http://www.ebi.ac.uk/metabolights/MTBLS79	Mass Calibration & SIM-stitching	Dataset04_CalibrantList.txt	batch07_QC32__Dataset05_SPL.zip	MetaboLights	MTBLS79	http://www.ebi.ac.uk/metabolights/MTBLS79	Replicate Filtering	batch07_QC32__Dataset06_FPL.zip	MetaboLights	MTBLS79	http://www.ebi.ac.uk/metabolights/MTBLS79	Sample Filtering including TIC-filtering, Blank Filtering and Missing-value Filtering	Dataset07__SFPM.xlsx	MetaboLights	MTBLS79	http://www.ebi.ac.uk/metabolights/MTBLS79	PQN Normalisation	Dataset08a__SFPM_PQN.xlsx	MetaboLights	MTBLS79	http://www.ebi.ac.uk/metabolights/MTBLS79	Missing Values Imputation - KNN	Dataset9a__SFPM_PQN_KNN.xlsx	MetaboLights	MTBLS79
batch07_C08	FT-ICR mass spectrometry	positive	70-590	Thermo Scientific, LTQ FT Ultra	Direct Infusion nanoESI	FT-ICR	MS	1000079	FT-ICR169	batch07_C08__Dataset01_IRF.zip	MetaboLights	MTBLS79	http://www.ebi.ac.uk/metabolights/MTBLS79	Signal processing of mass spectra	Averaged transients	batch07_C08__Dataset02_AT.zip	MetaboLights	MTBLS79	http://www.ebi.ac.uk/metabolights/MTBLS79	Apodisation, Zero-filling & Fourier Transformation	batch07_C08__Dataset03_FS.zip	MetaboLights	MTBLS79	http://www.ebi.ac.uk/metabolights/MTBLS79	Mass Calibration & SIM-stitching	Dataset04_CalibrantList.txt	batch07_C08__Dataset05_SPL.zip	MetaboLights	MTBLS79	http://www.ebi.ac.uk/metabolights/MTBLS79	Replicate Filtering	batch07_C08__Dataset06_FPL.zip	MetaboLights	MTBLS79	http://www.ebi.ac.uk/metabolights/MTBLS79	Sample Filtering including TIC-filtering, Blank Filtering and Missing-value Filtering	Dataset07__SFPM.xlsx	MetaboLights	MTBLS79	http://www.ebi.ac.uk/metabolights/MTBLS79	PQN Normalisation	Dataset08a__SFPM_PQN.xlsx	MetaboLights	MTBLS79	http://www.ebi.ac.uk/metabolights/MTBLS79	Missing Values Imputation - KNN	Dataset9a__SFPM_PQN_KNN.xlsx	MetaboLights	MTBLS79
batch07_C06	FT-ICR mass spectrometry	positive	70-590	Thermo Scientific, LTQ FT Ultra	Direct Infusion nanoESI	FT-ICR	MS	1000079	FT-ICR170	batch07_C06__Dataset01_IRF.zip	MetaboLights	MTBLS79	http://www.ebi.ac.uk/metabolights/MTBLS79	Signal processing of mass spectra	Averaged transients	batch07_C06__Dataset02_AT.zip	MetaboLights	MTBLS79	http://www.ebi.ac.uk/metabolights/MTBLS79	Apodisation, Zero-filling & Fourier Transformation	batch07_C06__Dataset03_FS.zip	MetaboLights	MTBLS79	http://www.ebi.ac.uk/metabolights/MTBLS79	Mass Calibration & SIM-stitching	Dataset04_CalibrantList.txt	batch07_C06__Dataset05_SPL.zip	MetaboLights	MTBLS79	http://www.ebi.ac.uk/metabolights/MTBLS79	Replicate Filtering	batch07_C06__Dataset06_FPL.zip	MetaboLights	MTBLS79	http://www.ebi.ac.uk/metabolights/MTBLS79	Sample Filtering including TIC-filtering, Blank Filtering and Missing-value Filtering	Dataset07__SFPM.xlsx	MetaboLights	MTBLS79	http://www.ebi.ac.uk/metabolights/MTBLS79	PQN Normalisation	Dataset08a__SFPM_PQN.xlsx	MetaboLights	MTBLS79	http://www.ebi.ac.uk/metabolights/MTBLS79	Missing Values Imputation - KNN	Dataset9a__SFPM_PQN_KNN.xlsx	MetaboLights	MTBLS79
batch07_S02	FT-ICR mass spectrometry	positive	70-590	Thermo Scientific, LTQ FT Ultra	Direct Infusion nanoESI	FT-ICR	MS	1000079	FT-ICR171	batch07_S02__Dataset01_IRF.zip	MetaboLights	MTBLS79	http://www.ebi.ac.uk/metabolights/MTBLS79	Signal processing of mass spectra	Averaged transients	batch07_S02__Dataset02_AT.zip	MetaboLights	MTBLS79	http://www.ebi.ac.uk/metabolights/MTBLS79	Apodisation, Zero-filling & Fourier Transformation	batch07_S02__Dataset03_FS.zip	MetaboLights	MTBLS79	http://www.ebi.ac.uk/metabolights/MTBLS79	Mass Calibration & SIM-stitching	Dataset04_CalibrantList.txt	batch07_S02__Dataset05_SPL.zip	MetaboLights	MTBLS79	http://www.ebi.ac.uk/metabolights/MTBLS79	Replicate Filtering	batch07_S02__Dataset06_FPL.zip	MetaboLights	MTBLS79	http://www.ebi.ac.uk/metabolights/MTBLS79	Sample Filtering including TIC-filtering, Blank Filtering and Missing-value Filtering	Dataset07__SFPM.xlsx	MetaboLights	MTBLS79	http://www.ebi.ac.uk/metabolights/MTBLS79	PQN Normalisation	Dataset08a__SFPM_PQN.xlsx	MetaboLights	MTBLS79	http://www.ebi.ac.uk/metabolights/MTBLS79	Missing Values Imputation - KNN	Dataset9a__SFPM_PQN_KNN.xlsx	MetaboLights	MTBLS79
batch07_S09	FT-ICR mass spectrometry	positive	70-590	Thermo Scientific, LTQ FT Ultra	Direct Infusion nanoESI	FT-ICR	MS	1000079	FT-ICR172	batch07_S09__Dataset01_IRF.zip	MetaboLights	MTBLS79	http://www.ebi.ac.uk/metabolights/MTBLS79	Signal processing of mass spectra	Averaged transients	batch07_S09__Dataset02_AT.zip	MetaboLights	MTBLS79	http://www.ebi.ac.uk/metabolights/MTBLS79	Apodisation, Zero-filling & Fourier Transformation	batch07_S09__Dataset03_FS.zip	MetaboLights	MTBLS79	http://www.ebi.ac.uk/metabolights/MTBLS79	Mass Calibration & SIM-stitching	Dataset04_CalibrantList.txt	batch07_S09__Dataset05_SPL.zip	MetaboLights	MTBLS79	http://www.ebi.ac.uk/metabolights/MTBLS79	Replicate Filtering	batch07_S09__Dataset06_FPL.zip	MetaboLights	MTBLS79	http://www.ebi.ac.uk/metabolights/MTBLS79	Sample Filtering including TIC-filtering, Blank Filtering and Missing-value Filtering	Dataset07__SFPM.xlsx	MetaboLights	MTBLS79	http://www.ebi.ac.uk/metabolights/MTBLS79	PQN Normalisation	Dataset08a__SFPM_PQN.xlsx	MetaboLights	MTBLS79	http://www.ebi.ac.uk/metabolights/MTBLS79	Missing Values Imputation - KNN	Dataset9a__SFPM_PQN_KNN.xlsx	MetaboLights	MTBLS79
batch07_C02	FT-ICR mass spectrometry	positive	70-590	Thermo Scientific, LTQ FT Ultra	Direct Infusion nanoESI	FT-ICR	MS	1000079	FT-ICR173	batch07_C02__Dataset01_IRF.zip	MetaboLights	MTBLS79	http://www.ebi.ac.uk/metabolights/MTBLS79	Signal processing of mass spectra	Averaged transients	batch07_C02__Dataset02_AT.zip	MetaboLights	MTBLS79	http://www.ebi.ac.uk/metabolights/MTBLS79	Apodisation, Zero-filling & Fourier Transformation	batch07_C02__Dataset03_FS.zip	MetaboLights	MTBLS79	http://www.ebi.ac.uk/metabolights/MTBLS79	Mass Calibration & SIM-stitching	Dataset04_CalibrantList.txt	batch07_C02__Dataset05_SPL.zip	MetaboLights	MTBLS79	http://www.ebi.ac.uk/metabolights/MTBLS79	Replicate Filtering	batch07_C02__Dataset06_FPL.zip	MetaboLights	MTBLS79	http://www.ebi.ac.uk/metabolights/MTBLS79	Sample Filtering including TIC-filtering, Blank Filtering and Missing-value Filtering	Dataset07__SFPM.xlsx	MetaboLights	MTBLS79	http://www.ebi.ac.uk/metabolights/MTBLS79	PQN Normalisation	Dataset08a__SFPM_PQN.xlsx	MetaboLights	MTBLS79	http://www.ebi.ac.uk/metabolights/MTBLS79	Missing Values Imputation - KNN	Dataset9a__SFPM_PQN_KNN.xlsx	MetaboLights	MTBLS79
batch07_QC33	FT-ICR mass spectrometry	positive	70-590	Thermo Scientific, LTQ FT Ultra	Direct Infusion nanoESI	FT-ICR	MS	1000079	FT-ICR174	batch07_QC33__Dataset01_IRF.zip	MetaboLights	MTBLS79	http://www.ebi.ac.uk/metabolights/MTBLS79	Signal processing of mass spectra	Averaged transients	batch07_QC33__Dataset02_AT.zip	MetaboLights	MTBLS79	http://www.ebi.ac.uk/metabolights/MTBLS79	Apodisation, Zero-filling & Fourier Transformation	batch07_QC33__Dataset03_FS.zip	MetaboLights	MTBLS79	http://www.ebi.ac.uk/metabolights/MTBLS79	Mass Calibration & SIM-stitching	Dataset04_CalibrantList.txt	batch07_QC33__Dataset05_SPL.zip	MetaboLights	MTBLS79	http://www.ebi.ac.uk/metabolights/MTBLS79	Replicate Filtering	batch07_QC33__Dataset06_FPL.zip	MetaboLights	MTBLS79	http://www.ebi.ac.uk/metabolights/MTBLS79	Sample Filtering including TIC-filtering, Blank Filtering and Missing-value Filtering	Dataset07__SFPM.xlsx	MetaboLights	MTBLS79	http://www.ebi.ac.uk/metabolights/MTBLS79	PQN Normalisation	Dataset08a__SFPM_PQN.xlsx	MetaboLights	MTBLS79	http://www.ebi.ac.uk/metabolights/MTBLS79	Missing Values Imputation - KNN	Dataset9a__SFPM_PQN_KNN.xlsx	MetaboLights	MTBLS79
batch07_S04	FT-ICR mass spectrometry	positive	70-590	Thermo Scientific, LTQ FT Ultra	Direct Infusion nanoESI	FT-ICR	MS	1000079	FT-ICR175	batch07_S04__Dataset01_IRF.zip	MetaboLights	MTBLS79	http://www.ebi.ac.uk/metabolights/MTBLS79	Signal processing of mass spectra	Averaged transients	batch07_S04__Dataset02_AT.zip	MetaboLights	MTBLS79	http://www.ebi.ac.uk/metabolights/MTBLS79	Apodisation, Zero-filling & Fourier Transformation	batch07_S04__Dataset03_FS.zip	MetaboLights	MTBLS79	http://www.ebi.ac.uk/metabolights/MTBLS79	Mass Calibration & SIM-stitching	Dataset04_CalibrantList.txt	batch07_S04__Dataset05_SPL.zip	MetaboLights	MTBLS79	http://www.ebi.ac.uk/metabolights/MTBLS79	Replicate Filtering	batch07_S04__Dataset06_FPL.zip	MetaboLights	MTBLS79	http://www.ebi.ac.uk/metabolights/MTBLS79	Sample Filtering including TIC-filtering, Blank Filtering and Missing-value Filtering	Dataset07__SFPM.xlsx	MetaboLights	MTBLS79	http://www.ebi.ac.uk/metabolights/MTBLS79	PQN Normalisation	Dataset08a__SFPM_PQN.xlsx	MetaboLights	MTBLS79	http://www.ebi.ac.uk/metabolights/MTBLS79	Missing Values Imputation - KNN	Dataset9a__SFPM_PQN_KNN.xlsx	MetaboLights	MTBLS79
batch07_S08	FT-ICR mass spectrometry	positive	70-590	Thermo Scientific, LTQ FT Ultra	Direct Infusion nanoESI	FT-ICR	MS	1000079	FT-ICR176	batch07_S08__Dataset01_IRF.zip	MetaboLights	MTBLS79	http://www.ebi.ac.uk/metabolights/MTBLS79	Signal processing of mass spectra	Averaged transients	batch07_S08__Dataset02_AT.zip	MetaboLights	MTBLS79	http://www.ebi.ac.uk/metabolights/MTBLS79	Apodisation, Zero-filling & Fourier Transformation	batch07_S08__Dataset03_FS.zip	MetaboLights	MTBLS79	http://www.ebi.ac.uk/metabolights/MTBLS79	Mass Calibration & SIM-stitching	Dataset04_CalibrantList.txt	batch07_S08__Dataset05_SPL.zip	MetaboLights	MTBLS79	http://www.ebi.ac.uk/metabolights/MTBLS79	Replicate Filtering	batch07_S08__Dataset06_FPL.zip	MetaboLights	MTBLS79	http://www.ebi.ac.uk/metabolights/MTBLS79	Sample Filtering including TIC-filtering, Blank Filtering and Missing-value Filtering	Dataset07__SFPM.xlsx	MetaboLights	MTBLS79	http://www.ebi.ac.uk/metabolights/MTBLS79	PQN Normalisation	Dataset08a__SFPM_PQN.xlsx	MetaboLights	MTBLS79	http://www.ebi.ac.uk/metabolights/MTBLS79	Missing Values Imputation - KNN	Dataset9a__SFPM_PQN_KNN.xlsx	MetaboLights	MTBLS79
batch07_C04	FT-ICR mass spectrometry	positive	70-590	Thermo Scientific, LTQ FT Ultra	Direct Infusion nanoESI	FT-ICR	MS	1000079	FT-ICR177	batch07_C04__Dataset01_IRF.zip	MetaboLights	MTBLS79	http://www.ebi.ac.uk/metabolights/MTBLS79	Signal processing of mass spectra	Averaged transients	batch07_C04__Dataset02_AT.zip	MetaboLights	MTBLS79	http://www.ebi.ac.uk/metabolights/MTBLS79	Apodisation, Zero-filling & Fourier Transformation	batch07_C04__Dataset03_FS.zip	MetaboLights	MTBLS79	http://www.ebi.ac.uk/metabolights/MTBLS79	Mass Calibration & SIM-stitching	Dataset04_CalibrantList.txt	batch07_C04__Dataset05_SPL.zip	MetaboLights	MTBLS79	http://www.ebi.ac.uk/metabolights/MTBLS79	Replicate Filtering	batch07_C04__Dataset06_FPL.zip	MetaboLights	MTBLS79	http://www.ebi.ac.uk/metabolights/MTBLS79	Sample Filtering including TIC-filtering, Blank Filtering and Missing-value Filtering	Dataset07__SFPM.xlsx	MetaboLights	MTBLS79	http://www.ebi.ac.uk/metabolights/MTBLS79	PQN Normalisation	Dataset08a__SFPM_PQN.xlsx	MetaboLights	MTBLS79	http://www.ebi.ac.uk/metabolights/MTBLS79	Missing Values Imputation - KNN	Dataset9a__SFPM_PQN_KNN.xlsx	MetaboLights	MTBLS79
batch07_S10	FT-ICR mass spectrometry	positive	70-590	Thermo Scientific, LTQ FT Ultra	Direct Infusion nanoESI	FT-ICR	MS	1000079	FT-ICR178	batch07_S10__Dataset01_IRF.zip	MetaboLights	MTBLS79	http://www.ebi.ac.uk/metabolights/MTBLS79	Signal processing of mass spectra	Averaged transients	batch07_S10__Dataset02_AT.zip	MetaboLights	MTBLS79	http://www.ebi.ac.uk/metabolights/MTBLS79	Apodisation, Zero-filling & Fourier Transformation	batch07_S10__Dataset03_FS.zip	MetaboLights	MTBLS79	http://www.ebi.ac.uk/metabolights/MTBLS79	Mass Calibration & SIM-stitching	Dataset04_CalibrantList.txt	batch07_S10__Dataset05_SPL.zip	MetaboLights	MTBLS79	http://www.ebi.ac.uk/metabolights/MTBLS79	Replicate Filtering	batch07_S10__Dataset06_FPL.zip	MetaboLights	MTBLS79	http://www.ebi.ac.uk/metabolights/MTBLS79	Sample Filtering including TIC-filtering, Blank Filtering and Missing-value Filtering	Dataset07__SFPM.xlsx	MetaboLights	MTBLS79	http://www.ebi.ac.uk/metabolights/MTBLS79	PQN Normalisation	Dataset08a__SFPM_PQN.xlsx	MetaboLights	MTBLS79	http://www.ebi.ac.uk/metabolights/MTBLS79	Missing Values Imputation - KNN	Dataset9a__SFPM_PQN_KNN.xlsx	MetaboLights	MTBLS79
batch07_C09	FT-ICR mass spectrometry	positive	70-590	Thermo Scientific, LTQ FT Ultra	Direct Infusion nanoESI	FT-ICR	MS	1000079	FT-ICR179	batch07_C09__Dataset01_IRF.zip	MetaboLights	MTBLS79	http://www.ebi.ac.uk/metabolights/MTBLS79	Signal processing of mass spectra	Averaged transients	batch07_C09__Dataset02_AT.zip	MetaboLights	MTBLS79	http://www.ebi.ac.uk/metabolights/MTBLS79	Apodisation, Zero-filling & Fourier Transformation	batch07_C09__Dataset03_FS.zip	MetaboLights	MTBLS79	http://www.ebi.ac.uk/metabolights/MTBLS79	Mass Calibration & SIM-stitching	Dataset04_CalibrantList.txt	batch07_C09__Dataset05_SPL.zip	MetaboLights	MTBLS79	http://www.ebi.ac.uk/metabolights/MTBLS79	Replicate Filtering	batch07_C09__Dataset06_FPL.zip	MetaboLights	MTBLS79	http://www.ebi.ac.uk/metabolights/MTBLS79	Sample Filtering including TIC-filtering, Blank Filtering and Missing-value Filtering	Dataset07__SFPM.xlsx	MetaboLights	MTBLS79	http://www.ebi.ac.uk/metabolights/MTBLS79	PQN Normalisation	Dataset08a__SFPM_PQN.xlsx	MetaboLights	MTBLS79	http://www.ebi.ac.uk/metabolights/MTBLS79	Missing Values Imputation - KNN	Dataset9a__SFPM_PQN_KNN.xlsx	MetaboLights	MTBLS79
batch07_QC34	FT-ICR mass spectrometry	positive	70-590	Thermo Scientific, LTQ FT Ultra	Direct Infusion nanoESI	FT-ICR	MS	1000079	FT-ICR180	batch07_QC34__Dataset01_IRF.zip	MetaboLights	MTBLS79	http://www.ebi.ac.uk/metabolights/MTBLS79	Signal processing of mass spectra	Averaged transients	batch07_QC34__Dataset02_AT.zip	MetaboLights	MTBLS79	http://www.ebi.ac.uk/metabolights/MTBLS79	Apodisation, Zero-filling & Fourier Transformation	batch07_QC34__Dataset03_FS.zip	MetaboLights	MTBLS79	http://www.ebi.ac.uk/metabolights/MTBLS79	Mass Calibration & SIM-stitching	Dataset04_CalibrantList.txt	batch07_QC34__Dataset05_SPL.zip	MetaboLights	MTBLS79	http://www.ebi.ac.uk/metabolights/MTBLS79	Replicate Filtering	batch07_QC34__Dataset06_FPL.zip	MetaboLights	MTBLS79	http://www.ebi.ac.uk/metabolights/MTBLS79	Sample Filtering including TIC-filtering, Blank Filtering and Missing-value Filtering	Dataset07__SFPM.xlsx	MetaboLights	MTBLS79	http://www.ebi.ac.uk/metabolights/MTBLS79	PQN Normalisation	Dataset08a__SFPM_PQN.xlsx	MetaboLights	MTBLS79	http://www.ebi.ac.uk/metabolights/MTBLS79	Missing Values Imputation - KNN	Dataset9a__SFPM_PQN_KNN.xlsx	MetaboLights	MTBLS79
batch07_B08	FT-ICR mass spectrometry	positive	70-590	Thermo Scientific, LTQ FT Ultra	Direct Infusion nanoESI	FT-ICR	MS	1000079	FT-ICR181	batch07_B08__Dataset01_IRF.zip	MetaboLights	MTBLS79	http://www.ebi.ac.uk/metabolights/MTBLS79	Signal processing of mass spectra	Averaged transients	batch07_B08__Dataset02_AT.zip	MetaboLights	MTBLS79	http://www.ebi.ac.uk/metabolights/MTBLS79	Apodisation, Zero-filling & Fourier Transformation	batch07_B08__Dataset03_FS.zip	MetaboLights	MTBLS79	http://www.ebi.ac.uk/metabolights/MTBLS79	Mass Calibration & SIM-stitching	Dataset04_CalibrantList.txt	batch07_B08__Dataset05_SPL.zip	MetaboLights	MTBLS79	http://www.ebi.ac.uk/metabolights/MTBLS79	Replicate Filtering	batch07_B08__Dataset06_FPL.zip	MetaboLights	MTBLS79	http://www.ebi.ac.uk/metabolights/MTBLS79	Sample Filtering including TIC-filtering, Blank Filtering and Missing-value Filtering	Dataset07__SFPM.xlsx	MetaboLights	MTBLS79	http://www.ebi.ac.uk/metabolights/MTBLS79	PQN Normalisation	Dataset08a__SFPM_PQN.xlsx	MetaboLights	MTBLS79	http://www.ebi.ac.uk/metabolights/MTBLS79	Missing Values Imputation - KNN	Dataset9a__SFPM_PQN_KNN.xlsx	MetaboLights	MTBLS79
batch08_B09	FT-ICR mass spectrometry	positive	70-590	Thermo Scientific, LTQ FT Ultra	Direct Infusion nanoESI	FT-ICR	MS	1000079	FT-ICR182	batch08_B09__Dataset01_IRF.zip	MetaboLights	MTBLS79	http://www.ebi.ac.uk/metabolights/MTBLS79	Signal processing of mass spectra	Averaged transients	batch08_B09__Dataset02_AT.zip	MetaboLights	MTBLS79	http://www.ebi.ac.uk/metabolights/MTBLS79	Apodisation, Zero-filling & Fourier Transformation	batch08_B09__Dataset03_FS.zip	MetaboLights	MTBLS79	http://www.ebi.ac.uk/metabolights/MTBLS79	Mass Calibration & SIM-stitching	Dataset04_CalibrantList.txt	batch08_B09__Dataset05_SPL.zip	MetaboLights	MTBLS79	http://www.ebi.ac.uk/metabolights/MTBLS79	Replicate Filtering	batch08_B09__Dataset06_FPL.zip	MetaboLights	MTBLS79	http://www.ebi.ac.uk/metabolights/MTBLS79	Sample Filtering including TIC-filtering, Blank Filtering and Missing-value Filtering	Dataset07__SFPM.xlsx	MetaboLights	MTBLS79	http://www.ebi.ac.uk/metabolights/MTBLS79	PQN Normalisation	Dataset08a__SFPM_PQN.xlsx	MetaboLights	MTBLS79	http://www.ebi.ac.uk/metabolights/MTBLS79	Missing Values Imputation - KNN	Dataset9a__SFPM_PQN_KNN.xlsx	MetaboLights	MTBLS79
batch08_QC35	FT-ICR mass spectrometry	positive	70-590	Thermo Scientific, LTQ FT Ultra	Direct Infusion nanoESI	FT-ICR	MS	1000079	FT-ICR183	batch08_QC35__Dataset01_IRF.zip	MetaboLights	MTBLS79	http://www.ebi.ac.uk/metabolights/MTBLS79	Signal processing of mass spectra	Averaged transients	batch08_QC35__Dataset02_AT.zip	MetaboLights	MTBLS79	http://www.ebi.ac.uk/metabolights/MTBLS79	Apodisation, Zero-filling & Fourier Transformation	batch08_QC35__Dataset03_FS.zip	MetaboLights	MTBLS79	http://www.ebi.ac.uk/metabolights/MTBLS79	Mass Calibration & SIM-stitching	Dataset04_CalibrantList.txt	batch08_QC35__Dataset05_SPL.zip	MetaboLights	MTBLS79	http://www.ebi.ac.uk/metabolights/MTBLS79	Replicate Filtering	batch08_QC35__Dataset06_FPL.zip	MetaboLights	MTBLS79	http://www.ebi.ac.uk/metabolights/MTBLS79	Sample Filtering including TIC-filtering, Blank Filtering and Missing-value Filtering	Dataset07__SFPM.xlsx	MetaboLights	MTBLS79	http://www.ebi.ac.uk/metabolights/MTBLS79	PQN Normalisation	Dataset08a__SFPM_PQN.xlsx	MetaboLights	MTBLS79	http://www.ebi.ac.uk/metabolights/MTBLS79	Missing Values Imputation - KNN	Dataset9a__SFPM_PQN_KNN.xlsx	MetaboLights	MTBLS79
batch08_C05	FT-ICR mass spectrometry	positive	70-590	Thermo Scientific, LTQ FT Ultra	Direct Infusion nanoESI	FT-ICR	MS	1000079	FT-ICR184	batch08_C05__Dataset01_IRF.zip	MetaboLights	MTBLS79	http://www.ebi.ac.uk/metabolights/MTBLS79	Signal processing of mass spectra	Averaged transients	batch08_C05__Dataset02_AT.zip	MetaboLights	MTBLS79	http://www.ebi.ac.uk/metabolights/MTBLS79	Apodisation, Zero-filling & Fourier Transformation	batch08_C05__Dataset03_FS.zip	MetaboLights	MTBLS79	http://www.ebi.ac.uk/metabolights/MTBLS79	Mass Calibration & SIM-stitching	Dataset04_CalibrantList.txt	batch08_C05__Dataset05_SPL.zip	MetaboLights	MTBLS79	http://www.ebi.ac.uk/metabolights/MTBLS79	Replicate Filtering	batch08_C05__Dataset06_FPL.zip	MetaboLights	MTBLS79	http://www.ebi.ac.uk/metabolights/MTBLS79	Sample Filtering including TIC-filtering, Blank Filtering and Missing-value Filtering	Dataset07__SFPM.xlsx	MetaboLights	MTBLS79	http://www.ebi.ac.uk/metabolights/MTBLS79	PQN Normalisation	Dataset08a__SFPM_PQN.xlsx	MetaboLights	MTBLS79	http://www.ebi.ac.uk/metabolights/MTBLS79	Missing Values Imputation - KNN	Dataset9a__SFPM_PQN_KNN.xlsx	MetaboLights	MTBLS79
batch08_S03	FT-ICR mass spectrometry	positive	70-590	Thermo Scientific, LTQ FT Ultra	Direct Infusion nanoESI	FT-ICR	MS	1000079	FT-ICR185	batch08_S03__Dataset01_IRF.zip	MetaboLights	MTBLS79	http://www.ebi.ac.uk/metabolights/MTBLS79	Signal processing of mass spectra	Averaged transients	batch08_S03__Dataset02_AT.zip	MetaboLights	MTBLS79	http://www.ebi.ac.uk/metabolights/MTBLS79	Apodisation, Zero-filling & Fourier Transformation	batch08_S03__Dataset03_FS.zip	MetaboLights	MTBLS79	http://www.ebi.ac.uk/metabolights/MTBLS79	Mass Calibration & SIM-stitching	Dataset04_CalibrantList.txt	batch08_S03__Dataset05_SPL.zip	MetaboLights	MTBLS79	http://www.ebi.ac.uk/metabolights/MTBLS79	Replicate Filtering	batch08_S03__Dataset06_FPL.zip	MetaboLights	MTBLS79	http://www.ebi.ac.uk/metabolights/MTBLS79	Sample Filtering including TIC-filtering, Blank Filtering and Missing-value Filtering	Dataset07__SFPM.xlsx	MetaboLights	MTBLS79	http://www.ebi.ac.uk/metabolights/MTBLS79	PQN Normalisation	Dataset08a__SFPM_PQN.xlsx	MetaboLights	MTBLS79	http://www.ebi.ac.uk/metabolights/MTBLS79	Missing Values Imputation - KNN	Dataset9a__SFPM_PQN_KNN.xlsx	MetaboLights	MTBLS79
batch08_S07	FT-ICR mass spectrometry	positive	70-590	Thermo Scientific, LTQ FT Ultra	Direct Infusion nanoESI	FT-ICR	MS	1000079	FT-ICR186	batch08_S07__Dataset01_IRF.zip	MetaboLights	MTBLS79	http://www.ebi.ac.uk/metabolights/MTBLS79	Signal processing of mass spectra	Averaged transients	batch08_S07__Dataset02_AT.zip	MetaboLights	MTBLS79	http://www.ebi.ac.uk/metabolights/MTBLS79	Apodisation, Zero-filling & Fourier Transformation	batch08_S07__Dataset03_FS.zip	MetaboLights	MTBLS79	http://www.ebi.ac.uk/metabolights/MTBLS79	Mass Calibration & SIM-stitching	Dataset04_CalibrantList.txt	batch08_S07__Dataset05_SPL.zip	MetaboLights	MTBLS79	http://www.ebi.ac.uk/metabolights/MTBLS79	Replicate Filtering	batch08_S07__Dataset06_FPL.zip	MetaboLights	MTBLS79	http://www.ebi.ac.uk/metabolights/MTBLS79	Sample Filtering including TIC-filtering, Blank Filtering and Missing-value Filtering	Dataset07__SFPM.xlsx	MetaboLights	MTBLS79	http://www.ebi.ac.uk/metabolights/MTBLS79	PQN Normalisation	Dataset08a__SFPM_PQN.xlsx	MetaboLights	MTBLS79	http://www.ebi.ac.uk/metabolights/MTBLS79	Missing Values Imputation - KNN	Dataset9a__SFPM_PQN_KNN.xlsx	MetaboLights	MTBLS79
batch08_C01	FT-ICR mass spectrometry	positive	70-590	Thermo Scientific, LTQ FT Ultra	Direct Infusion nanoESI	FT-ICR	MS	1000079	FT-ICR187	batch08_C01__Dataset01_IRF.zip	MetaboLights	MTBLS79	http://www.ebi.ac.uk/metabolights/MTBLS79	Signal processing of mass spectra	Averaged transients	batch08_C01__Dataset02_AT.zip	MetaboLights	MTBLS79	http://www.ebi.ac.uk/metabolights/MTBLS79	Apodisation, Zero-filling & Fourier Transformation	batch08_C01__Dataset03_FS.zip	MetaboLights	MTBLS79	http://www.ebi.ac.uk/metabolights/MTBLS79	Mass Calibration & SIM-stitching	Dataset04_CalibrantList.txt	batch08_C01__Dataset05_SPL.zip	MetaboLights	MTBLS79	http://www.ebi.ac.uk/metabolights/MTBLS79	Replicate Filtering	batch08_C01__Dataset06_FPL.zip	MetaboLights	MTBLS79	http://www.ebi.ac.uk/metabolights/MTBLS79	Sample Filtering including TIC-filtering, Blank Filtering and Missing-value Filtering	Dataset07__SFPM.xlsx	MetaboLights	MTBLS79	http://www.ebi.ac.uk/metabolights/MTBLS79	PQN Normalisation	Dataset08a__SFPM_PQN.xlsx	MetaboLights	MTBLS79	http://www.ebi.ac.uk/metabolights/MTBLS79	Missing Values Imputation - KNN	Dataset9a__SFPM_PQN_KNN.xlsx	MetaboLights	MTBLS79
batch08_C10	FT-ICR mass spectrometry	positive	70-590	Thermo Scientific, LTQ FT Ultra	Direct Infusion nanoESI	FT-ICR	MS	1000079	FT-ICR188	batch08_C10__Dataset01_IRF.zip	MetaboLights	MTBLS79	http://www.ebi.ac.uk/metabolights/MTBLS79	Signal processing of mass spectra	Averaged transients	batch08_C10__Dataset02_AT.zip	MetaboLights	MTBLS79	http://www.ebi.ac.uk/metabolights/MTBLS79	Apodisation, Zero-filling & Fourier Transformation	batch08_C10__Dataset03_FS.zip	MetaboLights	MTBLS79	http://www.ebi.ac.uk/metabolights/MTBLS79	Mass Calibration & SIM-stitching	Dataset04_CalibrantList.txt	batch08_C10__Dataset05_SPL.zip	MetaboLights	MTBLS79	http://www.ebi.ac.uk/metabolights/MTBLS79	Replicate Filtering	batch08_C10__Dataset06_FPL.zip	MetaboLights	MTBLS79	http://www.ebi.ac.uk/metabolights/MTBLS79	Sample Filtering including TIC-filtering, Blank Filtering and Missing-value Filtering	Dataset07__SFPM.xlsx	MetaboLights	MTBLS79	http://www.ebi.ac.uk/metabolights/MTBLS79	PQN Normalisation	Dataset08a__SFPM_PQN.xlsx	MetaboLights	MTBLS79	http://www.ebi.ac.uk/metabolights/MTBLS79	Missing Values Imputation - KNN	Dataset9a__SFPM_PQN_KNN.xlsx	MetaboLights	MTBLS79
batch08_QC36	FT-ICR mass spectrometry	positive	70-590	Thermo Scientific, LTQ FT Ultra	Direct Infusion nanoESI	FT-ICR	MS	1000079	FT-ICR189	batch08_QC36__Dataset01_IRF.zip	MetaboLights	MTBLS79	http://www.ebi.ac.uk/metabolights/MTBLS79	Signal processing of mass spectra	Averaged transients	batch08_QC36__Dataset02_AT.zip	MetaboLights	MTBLS79	http://www.ebi.ac.uk/metabolights/MTBLS79	Apodisation, Zero-filling & Fourier Transformation	batch08_QC36__Dataset03_FS.zip	MetaboLights	MTBLS79	http://www.ebi.ac.uk/metabolights/MTBLS79	Mass Calibration & SIM-stitching	Dataset04_CalibrantList.txt	batch08_QC36__Dataset05_SPL.zip	MetaboLights	MTBLS79	http://www.ebi.ac.uk/metabolights/MTBLS79	Replicate Filtering	batch08_QC36__Dataset06_FPL.zip	MetaboLights	MTBLS79	http://www.ebi.ac.uk/metabolights/MTBLS79	Sample Filtering including TIC-filtering, Blank Filtering and Missing-value Filtering	Dataset07__SFPM.xlsx	MetaboLights	MTBLS79	http://www.ebi.ac.uk/metabolights/MTBLS79	PQN Normalisation	Dataset08a__SFPM_PQN.xlsx	MetaboLights	MTBLS79	http://www.ebi.ac.uk/metabolights/MTBLS79	Missing Values Imputation - KNN	Dataset9a__SFPM_PQN_KNN.xlsx	MetaboLights	MTBLS79
batch08_S01	FT-ICR mass spectrometry	positive	70-590	Thermo Scientific, LTQ FT Ultra	Direct Infusion nanoESI	FT-ICR	MS	1000079	FT-ICR190	batch08_S01__Dataset01_IRF.zip	MetaboLights	MTBLS79	http://www.ebi.ac.uk/metabolights/MTBLS79	Signal processing of mass spectra	Averaged transients	batch08_S01__Dataset02_AT.zip	MetaboLights	MTBLS79	http://www.ebi.ac.uk/metabolights/MTBLS79	Apodisation, Zero-filling & Fourier Transformation	batch08_S01__Dataset03_FS.zip	MetaboLights	MTBLS79	http://www.ebi.ac.uk/metabolights/MTBLS79	Mass Calibration & SIM-stitching	Dataset04_CalibrantList.txt	batch08_S01__Dataset05_SPL.zip	MetaboLights	MTBLS79	http://www.ebi.ac.uk/metabolights/MTBLS79	Replicate Filtering	batch08_S01__Dataset06_FPL.zip	MetaboLights	MTBLS79	http://www.ebi.ac.uk/metabolights/MTBLS79	Sample Filtering including TIC-filtering, Blank Filtering and Missing-value Filtering	Dataset07__SFPM.xlsx	MetaboLights	MTBLS79	http://www.ebi.ac.uk/metabolights/MTBLS79	PQN Normalisation	Dataset08a__SFPM_PQN.xlsx	MetaboLights	MTBLS79	http://www.ebi.ac.uk/metabolights/MTBLS79	Missing Values Imputation - KNN	Dataset9a__SFPM_PQN_KNN.xlsx	MetaboLights	MTBLS79
batch08_C03	FT-ICR mass spectrometry	positive	70-590	Thermo Scientific, LTQ FT Ultra	Direct Infusion nanoESI	FT-ICR	MS	1000079	FT-ICR191	batch08_C03__Dataset01_IRF.zip	MetaboLights	MTBLS79	http://www.ebi.ac.uk/metabolights/MTBLS79	Signal processing of mass spectra	Averaged transients	batch08_C03__Dataset02_AT.zip	MetaboLights	MTBLS79	http://www.ebi.ac.uk/metabolights/MTBLS79	Apodisation, Zero-filling & Fourier Transformation	batch08_C03__Dataset03_FS.zip	MetaboLights	MTBLS79	http://www.ebi.ac.uk/metabolights/MTBLS79	Mass Calibration & SIM-stitching	Dataset04_CalibrantList.txt	batch08_C03__Dataset05_SPL.zip	MetaboLights	MTBLS79	http://www.ebi.ac.uk/metabolights/MTBLS79	Replicate Filtering	batch08_C03__Dataset06_FPL.zip	MetaboLights	MTBLS79	http://www.ebi.ac.uk/metabolights/MTBLS79	Sample Filtering including TIC-filtering, Blank Filtering and Missing-value Filtering	Dataset07__SFPM.xlsx	MetaboLights	MTBLS79	http://www.ebi.ac.uk/metabolights/MTBLS79	PQN Normalisation	Dataset08a__SFPM_PQN.xlsx	MetaboLights	MTBLS79	http://www.ebi.ac.uk/metabolights/MTBLS79	Missing Values Imputation - KNN	Dataset9a__SFPM_PQN_KNN.xlsx	MetaboLights	MTBLS79
batch08_S05	FT-ICR mass spectrometry	positive	70-590	Thermo Scientific, LTQ FT Ultra	Direct Infusion nanoESI	FT-ICR	MS	1000079	FT-ICR192	batch08_S05__Dataset01_IRF.zip	MetaboLights	MTBLS79	http://www.ebi.ac.uk/metabolights/MTBLS79	Signal processing of mass spectra	Averaged transients	batch08_S05__Dataset02_AT.zip	MetaboLights	MTBLS79	http://www.ebi.ac.uk/metabolights/MTBLS79	Apodisation, Zero-filling & Fourier Transformation	batch08_S05__Dataset03_FS.zip	MetaboLights	MTBLS79	http://www.ebi.ac.uk/metabolights/MTBLS79	Mass Calibration & SIM-stitching	Dataset04_CalibrantList.txt	batch08_S05__Dataset05_SPL.zip	MetaboLights	MTBLS79	http://www.ebi.ac.uk/metabolights/MTBLS79	Replicate Filtering	batch08_S05__Dataset06_FPL.zip	MetaboLights	MTBLS79	http://www.ebi.ac.uk/metabolights/MTBLS79	Sample Filtering including TIC-filtering, Blank Filtering and Missing-value Filtering	Dataset07__SFPM.xlsx	MetaboLights	MTBLS79	http://www.ebi.ac.uk/metabolights/MTBLS79	PQN Normalisation	Dataset08a__SFPM_PQN.xlsx	MetaboLights	MTBLS79	http://www.ebi.ac.uk/metabolights/MTBLS79	Missing Values Imputation - KNN	Dataset9a__SFPM_PQN_KNN.xlsx	MetaboLights	MTBLS79
batch08_C07	FT-ICR mass spectrometry	positive	70-590	Thermo Scientific, LTQ FT Ultra	Direct Infusion nanoESI	FT-ICR	MS	1000079	FT-ICR193	batch08_C07__Dataset01_IRF.zip	MetaboLights	MTBLS79	http://www.ebi.ac.uk/metabolights/MTBLS79	Signal processing of mass spectra	Averaged transients	batch08_C07__Dataset02_AT.zip	MetaboLights	MTBLS79	http://www.ebi.ac.uk/metabolights/MTBLS79	Apodisation, Zero-filling & Fourier Transformation	batch08_C07__Dataset03_FS.zip	MetaboLights	MTBLS79	http://www.ebi.ac.uk/metabolights/MTBLS79	Mass Calibration & SIM-stitching	Dataset04_CalibrantList.txt	batch08_C07__Dataset05_SPL.zip	MetaboLights	MTBLS79	http://www.ebi.ac.uk/metabolights/MTBLS79	Replicate Filtering	batch08_C07__Dataset06_FPL.zip	MetaboLights	MTBLS79	http://www.ebi.ac.uk/metabolights/MTBLS79	Sample Filtering including TIC-filtering, Blank Filtering and Missing-value Filtering	Dataset07__SFPM.xlsx	MetaboLights	MTBLS79	http://www.ebi.ac.uk/metabolights/MTBLS79	PQN Normalisation	Dataset08a__SFPM_PQN.xlsx	MetaboLights	MTBLS79	http://www.ebi.ac.uk/metabolights/MTBLS79	Missing Values Imputation - KNN	Dataset9a__SFPM_PQN_KNN.xlsx	MetaboLights	MTBLS79
batch08_S06	FT-ICR mass spectrometry	positive	70-590	Thermo Scientific, LTQ FT Ultra	Direct Infusion nanoESI	FT-ICR	MS	1000079	FT-ICR194	batch08_S06__Dataset01_IRF.zip	MetaboLights	MTBLS79	http://www.ebi.ac.uk/metabolights/MTBLS79	Signal processing of mass spectra	Averaged transients	batch08_S06__Dataset02_AT.zip	MetaboLights	MTBLS79	http://www.ebi.ac.uk/metabolights/MTBLS79	Apodisation, Zero-filling & Fourier Transformation	batch08_S06__Dataset03_FS.zip	MetaboLights	MTBLS79	http://www.ebi.ac.uk/metabolights/MTBLS79	Mass Calibration & SIM-stitching	Dataset04_CalibrantList.txt	batch08_S06__Dataset05_SPL.zip	MetaboLights	MTBLS79	http://www.ebi.ac.uk/metabolights/MTBLS79	Replicate Filtering	batch08_S06__Dataset06_FPL.zip	MetaboLights	MTBLS79	http://www.ebi.ac.uk/metabolights/MTBLS79	Sample Filtering including TIC-filtering, Blank Filtering and Missing-value Filtering	Dataset07__SFPM.xlsx	MetaboLights	MTBLS79	http://www.ebi.ac.uk/metabolights/MTBLS79	PQN Normalisation	Dataset08a__SFPM_PQN.xlsx	MetaboLights	MTBLS79	http://www.ebi.ac.uk/metabolights/MTBLS79	Missing Values Imputation - KNN	Dataset9a__SFPM_PQN_KNN.xlsx	MetaboLights	MTBLS79
batch08_QC37	FT-ICR mass spectrometry	positive	70-590	Thermo Scientific, LTQ FT Ultra	Direct Infusion nanoESI	FT-ICR	MS	1000079	FT-ICR195	batch08_QC37__Dataset01_IRF.zip	MetaboLights	MTBLS79	http://www.ebi.ac.uk/metabolights/MTBLS79	Signal processing of mass spectra	Averaged transients	batch08_QC37__Dataset02_AT.zip	MetaboLights	MTBLS79	http://www.ebi.ac.uk/metabolights/MTBLS79	Apodisation, Zero-filling & Fourier Transformation	batch08_QC37__Dataset03_FS.zip	MetaboLights	MTBLS79	http://www.ebi.ac.uk/metabolights/MTBLS79	Mass Calibration & SIM-stitching	Dataset04_CalibrantList.txt	batch08_QC37__Dataset05_SPL.zip	MetaboLights	MTBLS79	http://www.ebi.ac.uk/metabolights/MTBLS79	Replicate Filtering	batch08_QC37__Dataset06_FPL.zip	MetaboLights	MTBLS79	http://www.ebi.ac.uk/metabolights/MTBLS79	Sample Filtering including TIC-filtering, Blank Filtering and Missing-value Filtering	Dataset07__SFPM.xlsx	MetaboLights	MTBLS79	http://www.ebi.ac.uk/metabolights/MTBLS79	PQN Normalisation	Dataset08a__SFPM_PQN.xlsx	MetaboLights	MTBLS79	http://www.ebi.ac.uk/metabolights/MTBLS79	Missing Values Imputation - KNN	Dataset9a__SFPM_PQN_KNN.xlsx	MetaboLights	MTBLS79
batch08_C08	FT-ICR mass spectrometry	positive	70-590	Thermo Scientific, LTQ FT Ultra	Direct Infusion nanoESI	FT-ICR	MS	1000079	FT-ICR196	batch08_C08__Dataset01_IRF.zip	MetaboLights	MTBLS79	http://www.ebi.ac.uk/metabolights/MTBLS79	Signal processing of mass spectra	Averaged transients	batch08_C08__Dataset02_AT.zip	MetaboLights	MTBLS79	http://www.ebi.ac.uk/metabolights/MTBLS79	Apodisation, Zero-filling & Fourier Transformation	batch08_C08__Dataset03_FS.zip	MetaboLights	MTBLS79	http://www.ebi.ac.uk/metabolights/MTBLS79	Mass Calibration & SIM-stitching	Dataset04_CalibrantList.txt	batch08_C08__Dataset05_SPL.zip	MetaboLights	MTBLS79	http://www.ebi.ac.uk/metabolights/MTBLS79	Replicate Filtering	batch08_C08__Dataset06_FPL.zip	MetaboLights	MTBLS79	http://www.ebi.ac.uk/metabolights/MTBLS79	Sample Filtering including TIC-filtering, Blank Filtering and Missing-value Filtering	Dataset07__SFPM.xlsx	MetaboLights	MTBLS79	http://www.ebi.ac.uk/metabolights/MTBLS79	PQN Normalisation	Dataset08a__SFPM_PQN.xlsx	MetaboLights	MTBLS79	http://www.ebi.ac.uk/metabolights/MTBLS79	Missing Values Imputation - KNN	Dataset9a__SFPM_PQN_KNN.xlsx	MetaboLights	MTBLS79
batch08_C06	FT-ICR mass spectrometry	positive	70-590	Thermo Scientific, LTQ FT Ultra	Direct Infusion nanoESI	FT-ICR	MS	1000079	FT-ICR197	batch08_C06__Dataset01_IRF.zip	MetaboLights	MTBLS79	http://www.ebi.ac.uk/metabolights/MTBLS79	Signal processing of mass spectra	Averaged transients		MetaboLights	MTBLS79	http://www.ebi.ac.uk/metabolights/MTBLS79	Apodisation, Zero-filling & Fourier Transformation		MetaboLights	MTBLS79	http://www.ebi.ac.uk/metabolights/MTBLS79	Mass Calibration & SIM-stitching	Dataset04_CalibrantList.txt		MetaboLights	MTBLS79	http://www.ebi.ac.uk/metabolights/MTBLS79	Replicate Filtering		MetaboLights	MTBLS79	http://www.ebi.ac.uk/metabolights/MTBLS79	Sample Filtering including TIC-filtering, Blank Filtering and Missing-value Filtering		MetaboLights	MTBLS79	http://www.ebi.ac.uk/metabolights/MTBLS79	PQN Normalisation		MetaboLights	MTBLS79	http://www.ebi.ac.uk/metabolights/MTBLS79	Missing Values Imputation - KNN		MetaboLights	MTBLS79
batch08_S02	FT-ICR mass spectrometry	positive	70-590	Thermo Scientific, LTQ FT Ultra	Direct Infusion nanoESI	FT-ICR	MS	1000079	FT-ICR198	batch08_S02__Dataset01_IRF.zip	MetaboLights	MTBLS79	http://www.ebi.ac.uk/metabolights/MTBLS79	Signal processing of mass spectra	Averaged transients	batch08_S02__Dataset02_AT.zip	MetaboLights	MTBLS79	http://www.ebi.ac.uk/metabolights/MTBLS79	Apodisation, Zero-filling & Fourier Transformation	batch08_S02__Dataset03_FS.zip	MetaboLights	MTBLS79	http://www.ebi.ac.uk/metabolights/MTBLS79	Mass Calibration & SIM-stitching	Dataset04_CalibrantList.txt	batch08_S02__Dataset05_SPL.zip	MetaboLights	MTBLS79	http://www.ebi.ac.uk/metabolights/MTBLS79	Replicate Filtering	batch08_S02__Dataset06_FPL.zip	MetaboLights	MTBLS79	http://www.ebi.ac.uk/metabolights/MTBLS79	Sample Filtering including TIC-filtering, Blank Filtering and Missing-value Filtering	Dataset07__SFPM.xlsx	MetaboLights	MTBLS79	http://www.ebi.ac.uk/metabolights/MTBLS79	PQN Normalisation	Dataset08a__SFPM_PQN.xlsx	MetaboLights	MTBLS79	http://www.ebi.ac.uk/metabolights/MTBLS79	Missing Values Imputation - KNN	Dataset9a__SFPM_PQN_KNN.xlsx	MetaboLights	MTBLS79
batch08_S09	FT-ICR mass spectrometry	positive	70-590	Thermo Scientific, LTQ FT Ultra	Direct Infusion nanoESI	FT-ICR	MS	1000079	FT-ICR199	batch08_S09__Dataset01_IRF.zip	MetaboLights	MTBLS79	http://www.ebi.ac.uk/metabolights/MTBLS79	Signal processing of mass spectra	Averaged transients	batch08_S09__Dataset02_AT.zip	MetaboLights	MTBLS79	http://www.ebi.ac.uk/metabolights/MTBLS79	Apodisation, Zero-filling & Fourier Transformation	batch08_S09__Dataset03_FS.zip	MetaboLights	MTBLS79	http://www.ebi.ac.uk/metabolights/MTBLS79	Mass Calibration & SIM-stitching	Dataset04_CalibrantList.txt	batch08_S09__Dataset05_SPL.zip	MetaboLights	MTBLS79	http://www.ebi.ac.uk/metabolights/MTBLS79	Replicate Filtering	batch08_S09__Dataset06_FPL.zip	MetaboLights	MTBLS79	http://www.ebi.ac.uk/metabolights/MTBLS79	Sample Filtering including TIC-filtering, Blank Filtering and Missing-value Filtering	Dataset07__SFPM.xlsx	MetaboLights	MTBLS79	http://www.ebi.ac.uk/metabolights/MTBLS79	PQN Normalisation	Dataset08a__SFPM_PQN.xlsx	MetaboLights	MTBLS79	http://www.ebi.ac.uk/metabolights/MTBLS79	Missing Values Imputation - KNN	Dataset9a__SFPM_PQN_KNN.xlsx	MetaboLights	MTBLS79
batch08_C02	FT-ICR mass spectrometry	positive	70-590	Thermo Scientific, LTQ FT Ultra	Direct Infusion nanoESI	FT-ICR	MS	1000079	FT-ICR200	batch08_C02__Dataset01_IRF.zip	MetaboLights	MTBLS79	http://www.ebi.ac.uk/metabolights/MTBLS79	Signal processing of mass spectra	Averaged transients		MetaboLights	MTBLS79	http://www.ebi.ac.uk/metabolights/MTBLS79	Apodisation, Zero-filling & Fourier Transformation		MetaboLights	MTBLS79	http://www.ebi.ac.uk/metabolights/MTBLS79	Mass Calibration & SIM-stitching	Dataset04_CalibrantList.txt		MetaboLights	MTBLS79	http://www.ebi.ac.uk/metabolights/MTBLS79	Replicate Filtering		MetaboLights	MTBLS79	http://www.ebi.ac.uk/metabolights/MTBLS79	Sample Filtering including TIC-filtering, Blank Filtering and Missing-value Filtering		MetaboLights	MTBLS79	http://www.ebi.ac.uk/metabolights/MTBLS79	PQN Normalisation		MetaboLights	MTBLS79	http://www.ebi.ac.uk/metabolights/MTBLS79	Missing Values Imputation - KNN		MetaboLights	MTBLS79
batch08_QC38	FT-ICR mass spectrometry	positive	70-590	Thermo Scientific, LTQ FT Ultra	Direct Infusion nanoESI	FT-ICR	MS	1000079	FT-ICR201	batch08_QC38__Dataset01_IRF.zip	MetaboLights	MTBLS79	http://www.ebi.ac.uk/metabolights/MTBLS79	Signal processing of mass spectra	Averaged transients	batch08_QC38__Dataset02_AT.zip	MetaboLights	MTBLS79	http://www.ebi.ac.uk/metabolights/MTBLS79	Apodisation, Zero-filling & Fourier Transformation	batch08_QC38__Dataset03_FS.zip	MetaboLights	MTBLS79	http://www.ebi.ac.uk/metabolights/MTBLS79	Mass Calibration & SIM-stitching	Dataset04_CalibrantList.txt	batch08_QC38__Dataset05_SPL.zip	MetaboLights	MTBLS79	http://www.ebi.ac.uk/metabolights/MTBLS79	Replicate Filtering	batch08_QC38__Dataset06_FPL.zip	MetaboLights	MTBLS79	http://www.ebi.ac.uk/metabolights/MTBLS79	Sample Filtering including TIC-filtering, Blank Filtering and Missing-value Filtering	Dataset07__SFPM.xlsx	MetaboLights	MTBLS79	http://www.ebi.ac.uk/metabolights/MTBLS79	PQN Normalisation	Dataset08a__SFPM_PQN.xlsx	MetaboLights	MTBLS79	http://www.ebi.ac.uk/metabolights/MTBLS79	Missing Values Imputation - KNN	Dataset9a__SFPM_PQN_KNN.xlsx	MetaboLights	MTBLS79
batch08_S04	FT-ICR mass spectrometry	positive	70-590	Thermo Scientific, LTQ FT Ultra	Direct Infusion nanoESI	FT-ICR	MS	1000079	FT-ICR202	batch08_S04__Dataset01_IRF.zip	MetaboLights	MTBLS79	http://www.ebi.ac.uk/metabolights/MTBLS79	Signal processing of mass spectra	Averaged transients	batch08_S04__Dataset02_AT.zip	MetaboLights	MTBLS79	http://www.ebi.ac.uk/metabolights/MTBLS79	Apodisation, Zero-filling & Fourier Transformation	batch08_S04__Dataset03_FS.zip	MetaboLights	MTBLS79	http://www.ebi.ac.uk/metabolights/MTBLS79	Mass Calibration & SIM-stitching	Dataset04_CalibrantList.txt	batch08_S04__Dataset05_SPL.zip	MetaboLights	MTBLS79	http://www.ebi.ac.uk/metabolights/MTBLS79	Replicate Filtering	batch08_S04__Dataset06_FPL.zip	MetaboLights	MTBLS79	http://www.ebi.ac.uk/metabolights/MTBLS79	Sample Filtering including TIC-filtering, Blank Filtering and Missing-value Filtering	Dataset07__SFPM.xlsx	MetaboLights	MTBLS79	http://www.ebi.ac.uk/metabolights/MTBLS79	PQN Normalisation	Dataset08a__SFPM_PQN.xlsx	MetaboLights	MTBLS79	http://www.ebi.ac.uk/metabolights/MTBLS79	Missing Values Imputation - KNN	Dataset9a__SFPM_PQN_KNN.xlsx	MetaboLights	MTBLS79
batch08_S08	FT-ICR mass spectrometry	positive	70-590	Thermo Scientific, LTQ FT Ultra	Direct Infusion nanoESI	FT-ICR	MS	1000079	FT-ICR203	batch08_S08__Dataset01_IRF.zip	MetaboLights	MTBLS79	http://www.ebi.ac.uk/metabolights/MTBLS79	Signal processing of mass spectra	Averaged transients	batch08_S08__Dataset02_AT.zip	MetaboLights	MTBLS79	http://www.ebi.ac.uk/metabolights/MTBLS79	Apodisation, Zero-filling & Fourier Transformation	batch08_S08__Dataset03_FS.zip	MetaboLights	MTBLS79	http://www.ebi.ac.uk/metabolights/MTBLS79	Mass Calibration & SIM-stitching	Dataset04_CalibrantList.txt	batch08_S08__Dataset05_SPL.zip	MetaboLights	MTBLS79	http://www.ebi.ac.uk/metabolights/MTBLS79	Replicate Filtering	batch08_S08__Dataset06_FPL.zip	MetaboLights	MTBLS79	http://www.ebi.ac.uk/metabolights/MTBLS79	Sample Filtering including TIC-filtering, Blank Filtering and Missing-value Filtering	Dataset07__SFPM.xlsx	MetaboLights	MTBLS79	http://www.ebi.ac.uk/metabolights/MTBLS79	PQN Normalisation	Dataset08a__SFPM_PQN.xlsx	MetaboLights	MTBLS79	http://www.ebi.ac.uk/metabolights/MTBLS79	Missing Values Imputation - KNN	Dataset9a__SFPM_PQN_KNN.xlsx	MetaboLights	MTBLS79
batch08_C04	FT-ICR mass spectrometry	positive	70-590	Thermo Scientific, LTQ FT Ultra	Direct Infusion nanoESI	FT-ICR	MS	1000079	FT-ICR204	batch08_C04__Dataset01_IRF.zip	MetaboLights	MTBLS79	http://www.ebi.ac.uk/metabolights/MTBLS79	Signal processing of mass spectra	Averaged transients	batch08_C04__Dataset02_AT.zip	MetaboLights	MTBLS79	http://www.ebi.ac.uk/metabolights/MTBLS79	Apodisation, Zero-filling & Fourier Transformation	batch08_C04__Dataset03_FS.zip	MetaboLights	MTBLS79	http://www.ebi.ac.uk/metabolights/MTBLS79	Mass Calibration & SIM-stitching	Dataset04_CalibrantList.txt	batch08_C04__Dataset05_SPL.zip	MetaboLights	MTBLS79	http://www.ebi.ac.uk/metabolights/MTBLS79	Replicate Filtering	batch08_C04__Dataset06_FPL.zip	MetaboLights	MTBLS79	http://www.ebi.ac.uk/metabolights/MTBLS79	Sample Filtering including TIC-filtering, Blank Filtering and Missing-value Filtering	Dataset07__SFPM.xlsx	MetaboLights	MTBLS79	http://www.ebi.ac.uk/metabolights/MTBLS79	PQN Normalisation	Dataset08a__SFPM_PQN.xlsx	MetaboLights	MTBLS79	http://www.ebi.ac.uk/metabolights/MTBLS79	Missing Values Imputation - KNN	Dataset9a__SFPM_PQN_KNN.xlsx	MetaboLights	MTBLS79
batch08_S10	FT-ICR mass spectrometry	positive	70-590	Thermo Scientific, LTQ FT Ultra	Direct Infusion nanoESI	FT-ICR	MS	1000079	FT-ICR205	batch08_S10__Dataset01_IRF.zip	MetaboLights	MTBLS79	http://www.ebi.ac.uk/metabolights/MTBLS79	Signal processing of mass spectra	Averaged transients	batch08_S10__Dataset02_AT.zip	MetaboLights	MTBLS79	http://www.ebi.ac.uk/metabolights/MTBLS79	Apodisation, Zero-filling & Fourier Transformation	batch08_S10__Dataset03_FS.zip	MetaboLights	MTBLS79	http://www.ebi.ac.uk/metabolights/MTBLS79	Mass Calibration & SIM-stitching	Dataset04_CalibrantList.txt	batch08_S10__Dataset05_SPL.zip	MetaboLights	MTBLS79	http://www.ebi.ac.uk/metabolights/MTBLS79	Replicate Filtering	batch08_S10__Dataset06_FPL.zip	MetaboLights	MTBLS79	http://www.ebi.ac.uk/metabolights/MTBLS79	Sample Filtering including TIC-filtering, Blank Filtering and Missing-value Filtering	Dataset07__SFPM.xlsx	MetaboLights	MTBLS79	http://www.ebi.ac.uk/metabolights/MTBLS79	PQN Normalisation	Dataset08a__SFPM_PQN.xlsx	MetaboLights	MTBLS79	http://www.ebi.ac.uk/metabolights/MTBLS79	Missing Values Imputation - KNN	Dataset9a__SFPM_PQN_KNN.xlsx	MetaboLights	MTBLS79
batch08_C09	FT-ICR mass spectrometry	positive	70-590	Thermo Scientific, LTQ FT Ultra	Direct Infusion nanoESI	FT-ICR	MS	1000079	FT-ICR206	batch08_C09__Dataset01_IRF.zip	MetaboLights	MTBLS79	http://www.ebi.ac.uk/metabolights/MTBLS79	Signal processing of mass spectra	Averaged transients	batch08_C09__Dataset02_AT.zip	MetaboLights	MTBLS79	http://www.ebi.ac.uk/metabolights/MTBLS79	Apodisation, Zero-filling & Fourier Transformation	batch08_C09__Dataset03_FS.zip	MetaboLights	MTBLS79	http://www.ebi.ac.uk/metabolights/MTBLS79	Mass Calibration & SIM-stitching	Dataset04_CalibrantList.txt	batch08_C09__Dataset05_SPL.zip	MetaboLights	MTBLS79	http://www.ebi.ac.uk/metabolights/MTBLS79	Replicate Filtering	batch08_C09__Dataset06_FPL.zip	MetaboLights	MTBLS79	http://www.ebi.ac.uk/metabolights/MTBLS79	Sample Filtering including TIC-filtering, Blank Filtering and Missing-value Filtering	Dataset07__SFPM.xlsx	MetaboLights	MTBLS79	http://www.ebi.ac.uk/metabolights/MTBLS79	PQN Normalisation	Dataset08a__SFPM_PQN.xlsx	MetaboLights	MTBLS79	http://www.ebi.ac.uk/metabolights/MTBLS79	Missing Values Imputation - KNN	Dataset9a__SFPM_PQN_KNN.xlsx	MetaboLights	MTBLS79
batch08_QC39	FT-ICR mass spectrometry	positive	70-590	Thermo Scientific, LTQ FT Ultra	Direct Infusion nanoESI	FT-ICR	MS	1000079	FT-ICR207	batch08_QC39__Dataset01_IRF.zip	MetaboLights	MTBLS79	http://www.ebi.ac.uk/metabolights/MTBLS79	Signal processing of mass spectra	Averaged transients	batch08_QC39__Dataset02_AT.zip	MetaboLights	MTBLS79	http://www.ebi.ac.uk/metabolights/MTBLS79	Apodisation, Zero-filling & Fourier Transformation	batch08_QC39__Dataset03_FS.zip	MetaboLights	MTBLS79	http://www.ebi.ac.uk/metabolights/MTBLS79	Mass Calibration & SIM-stitching	Dataset04_CalibrantList.txt	batch08_QC39__Dataset05_SPL.zip	MetaboLights	MTBLS79	http://www.ebi.ac.uk/metabolights/MTBLS79	Replicate Filtering	batch08_QC39__Dataset06_FPL.zip	MetaboLights	MTBLS79	http://www.ebi.ac.uk/metabolights/MTBLS79	Sample Filtering including TIC-filtering, Blank Filtering and Missing-value Filtering	Dataset07__SFPM.xlsx	MetaboLights	MTBLS79	http://www.ebi.ac.uk/metabolights/MTBLS79	PQN Normalisation	Dataset08a__SFPM_PQN.xlsx	MetaboLights	MTBLS79	http://www.ebi.ac.uk/metabolights/MTBLS79	Missing Values Imputation - KNN	Dataset9a__SFPM_PQN_KNN.xlsx	MetaboLights	MTBLS79
batch08_B10	FT-ICR mass spectrometry	positive	70-590	Thermo Scientific, LTQ FT Ultra	Direct Infusion nanoESI	FT-ICR	MS	1000079	FT-ICR208	batch08_B10__Dataset01_IRF.zip	MetaboLights	MTBLS79	http://www.ebi.ac.uk/metabolights/MTBLS79	Signal processing of mass spectra	Averaged transients	batch08_B10__Dataset02_AT.zip	MetaboLights	MTBLS79	http://www.ebi.ac.uk/metabolights/MTBLS79	Apodisation, Zero-filling & Fourier Transformation	batch08_B10__Dataset03_FS.zip	MetaboLights	MTBLS79	http://www.ebi.ac.uk/metabolights/MTBLS79	Mass Calibration & SIM-stitching	Dataset04_CalibrantList.txt	batch08_B10__Dataset05_SPL.zip	MetaboLights	MTBLS79	http://www.ebi.ac.uk/metabolights/MTBLS79	Replicate Filtering	batch08_B10__Dataset06_FPL.zip	MetaboLights	MTBLS79	http://www.ebi.ac.uk/metabolights/MTBLS79	Sample Filtering including TIC-filtering, Blank Filtering and Missing-value Filtering	Dataset07__SFPM.xlsx	MetaboLights	MTBLS79	http://www.ebi.ac.uk/metabolights/MTBLS79	PQN Normalisation	Dataset08a__SFPM_PQN.xlsx	MetaboLights	MTBLS79	http://www.ebi.ac.uk/metabolights/MTBLS79	Missing Values Imputation - KNN	Dataset9a__SFPM_PQN_KNN.xlsx	MetaboLights	MTBLS79
batch01_QC01	FT-ICR mass spectrometry	positive	70-590	Thermo Scientific, LTQ FT Ultra	Direct Infusion nanoESI	FT-ICR	MS	1000079	FT-ICR209	batch01_QC01__Dataset01_IRF.zip	MetaboLights	MTBLS79	http://www.ebi.ac.uk/metabolights/MTBLS79	Signal processing of mass spectra	Averaged transients	batch01_QC01__Dataset02_AT.zip	MetaboLights	MTBLS79	http://www.ebi.ac.uk/metabolights/MTBLS79	Apodisation, Zero-filling & Fourier Transformation	batch01_QC01__Dataset03_FS.zip	MetaboLights	MTBLS79	http://www.ebi.ac.uk/metabolights/MTBLS79	Mass Calibration & SIM-stitching	Dataset04_CalibrantList.txt	batch01_QC01__Dataset05_SPL.zip	MetaboLights	MTBLS79	http://www.ebi.ac.uk/metabolights/MTBLS79	Replicate Filtering	batch01_QC01__Dataset06_FPL.zip	MetaboLights	MTBLS79	http://www.ebi.ac.uk/metabolights/MTBLS79	Sample Filtering including TIC-filtering, Blank Filtering and Missing-value Filtering	Dataset07__SFPM.xlsx	MetaboLights	MTBLS79	http://www.ebi.ac.uk/metabolights/MTBLS79	PQN Normalisation	Dataset08a__SFPM_PQN.xlsx	MetaboLights	MTBLS79	http://www.ebi.ac.uk/metabolights/MTBLS79	Batch Correction	Dataset08b__SFPM_PQN_BATCH.xlsx	MetaboLights	MTBLS79
batch01_QC02	FT-ICR mass spectrometry	positive	70-590	Thermo Scientific, LTQ FT Ultra	Direct Infusion nanoESI	FT-ICR	MS	1000079	FT-ICR210	batch01_QC02__Dataset01_IRF.zip	MetaboLights	MTBLS79	http://www.ebi.ac.uk/metabolights/MTBLS79	Signal processing of mass spectra	Averaged transients	batch01_QC02__Dataset02_AT.zip	MetaboLights	MTBLS79	http://www.ebi.ac.uk/metabolights/MTBLS79	Apodisation, Zero-filling & Fourier Transformation	batch01_QC02__Dataset03_FS.zip	MetaboLights	MTBLS79	http://www.ebi.ac.uk/metabolights/MTBLS79	Mass Calibration & SIM-stitching	Dataset04_CalibrantList.txt	batch01_QC02__Dataset05_SPL.zip	MetaboLights	MTBLS79	http://www.ebi.ac.uk/metabolights/MTBLS79	Replicate Filtering	batch01_QC02__Dataset06_FPL.zip	MetaboLights	MTBLS79	http://www.ebi.ac.uk/metabolights/MTBLS79	Sample Filtering including TIC-filtering, Blank Filtering and Missing-value Filtering	Dataset07__SFPM.xlsx	MetaboLights	MTBLS79	http://www.ebi.ac.uk/metabolights/MTBLS79	PQN Normalisation	Dataset08a__SFPM_PQN.xlsx	MetaboLights	MTBLS79	http://www.ebi.ac.uk/metabolights/MTBLS79	Batch Correction	Dataset08b__SFPM_PQN_BATCH.xlsx	MetaboLights	MTBLS79
batch01_QC03	FT-ICR mass spectrometry	positive	70-590	Thermo Scientific, LTQ FT Ultra	Direct Infusion nanoESI	FT-ICR	MS	1000079	FT-ICR211	batch01_QC03__Dataset01_IRF.zip	MetaboLights	MTBLS79	http://www.ebi.ac.uk/metabolights/MTBLS79	Signal processing of mass spectra	Averaged transients	batch01_QC03__Dataset02_AT.zip	MetaboLights	MTBLS79	http://www.ebi.ac.uk/metabolights/MTBLS79	Apodisation, Zero-filling & Fourier Transformation	batch01_QC03__Dataset03_FS.zip	MetaboLights	MTBLS79	http://www.ebi.ac.uk/metabolights/MTBLS79	Mass Calibration & SIM-stitching	Dataset04_CalibrantList.txt	batch01_QC03__Dataset05_SPL.zip	MetaboLights	MTBLS79	http://www.ebi.ac.uk/metabolights/MTBLS79	Replicate Filtering	batch01_QC03__Dataset06_FPL.zip	MetaboLights	MTBLS79	http://www.ebi.ac.uk/metabolights/MTBLS79	Sample Filtering including TIC-filtering, Blank Filtering and Missing-value Filtering	Dataset07__SFPM.xlsx	MetaboLights	MTBLS79	http://www.ebi.ac.uk/metabolights/MTBLS79	PQN Normalisation	Dataset08a__SFPM_PQN.xlsx	MetaboLights	MTBLS79	http://www.ebi.ac.uk/metabolights/MTBLS79	Batch Correction	Dataset08b__SFPM_PQN_BATCH.xlsx	MetaboLights	MTBLS79
batch01_C05	FT-ICR mass spectrometry	positive	70-590	Thermo Scientific, LTQ FT Ultra	Direct Infusion nanoESI	FT-ICR	MS	1000079	FT-ICR212	batch01_C05__Dataset01_IRF.zip	MetaboLights	MTBLS79	http://www.ebi.ac.uk/metabolights/MTBLS79	Signal processing of mass spectra	Averaged transients	batch01_C05__Dataset02_AT.zip	MetaboLights	MTBLS79	http://www.ebi.ac.uk/metabolights/MTBLS79	Apodisation, Zero-filling & Fourier Transformation	batch01_C05__Dataset03_FS.zip	MetaboLights	MTBLS79	http://www.ebi.ac.uk/metabolights/MTBLS79	Mass Calibration & SIM-stitching	Dataset04_CalibrantList.txt	batch01_C05__Dataset05_SPL.zip	MetaboLights	MTBLS79	http://www.ebi.ac.uk/metabolights/MTBLS79	Replicate Filtering	batch01_C05__Dataset06_FPL.zip	MetaboLights	MTBLS79	http://www.ebi.ac.uk/metabolights/MTBLS79	Sample Filtering including TIC-filtering, Blank Filtering and Missing-value Filtering	Dataset07__SFPM.xlsx	MetaboLights	MTBLS79	http://www.ebi.ac.uk/metabolights/MTBLS79	PQN Normalisation	Dataset08a__SFPM_PQN.xlsx	MetaboLights	MTBLS79	http://www.ebi.ac.uk/metabolights/MTBLS79	Batch Correction	Dataset08b__SFPM_PQN_BATCH.xlsx	MetaboLights	MTBLS79
batch01_S03	FT-ICR mass spectrometry	positive	70-590	Thermo Scientific, LTQ FT Ultra	Direct Infusion nanoESI	FT-ICR	MS	1000079	FT-ICR213	batch01_S03__Dataset01_IRF.zip	MetaboLights	MTBLS79	http://www.ebi.ac.uk/metabolights/MTBLS79	Signal processing of mass spectra	Averaged transients		MetaboLights	MTBLS79	http://www.ebi.ac.uk/metabolights/MTBLS79	Apodisation, Zero-filling & Fourier Transformation		MetaboLights	MTBLS79	http://www.ebi.ac.uk/metabolights/MTBLS79	Mass Calibration & SIM-stitching	Dataset04_CalibrantList.txt		MetaboLights	MTBLS79	http://www.ebi.ac.uk/metabolights/MTBLS79	Replicate Filtering		MetaboLights	MTBLS79	http://www.ebi.ac.uk/metabolights/MTBLS79	Sample Filtering including TIC-filtering, Blank Filtering and Missing-value Filtering		MetaboLights	MTBLS79	http://www.ebi.ac.uk/metabolights/MTBLS79	PQN Normalisation		MetaboLights	MTBLS79	http://www.ebi.ac.uk/metabolights/MTBLS79	Batch Correction		MetaboLights	MTBLS79
batch01_S07	FT-ICR mass spectrometry	positive	70-590	Thermo Scientific, LTQ FT Ultra	Direct Infusion nanoESI	FT-ICR	MS	1000079	FT-ICR214	batch01_S07__Dataset01_IRF.zip	MetaboLights	MTBLS79	http://www.ebi.ac.uk/metabolights/MTBLS79	Signal processing of mass spectra	Averaged transients	batch01_S07__Dataset02_AT.zip	MetaboLights	MTBLS79	http://www.ebi.ac.uk/metabolights/MTBLS79	Apodisation, Zero-filling & Fourier Transformation	batch01_S07__Dataset03_FS.zip	MetaboLights	MTBLS79	http://www.ebi.ac.uk/metabolights/MTBLS79	Mass Calibration & SIM-stitching	Dataset04_CalibrantList.txt	batch01_S07__Dataset05_SPL.zip	MetaboLights	MTBLS79	http://www.ebi.ac.uk/metabolights/MTBLS79	Replicate Filtering	batch01_S07__Dataset06_FPL.zip	MetaboLights	MTBLS79	http://www.ebi.ac.uk/metabolights/MTBLS79	Sample Filtering including TIC-filtering, Blank Filtering and Missing-value Filtering	Dataset07__SFPM.xlsx	MetaboLights	MTBLS79	http://www.ebi.ac.uk/metabolights/MTBLS79	PQN Normalisation	Dataset08a__SFPM_PQN.xlsx	MetaboLights	MTBLS79	http://www.ebi.ac.uk/metabolights/MTBLS79	Batch Correction	Dataset08b__SFPM_PQN_BATCH.xlsx	MetaboLights	MTBLS79
batch01_C01	FT-ICR mass spectrometry	positive	70-590	Thermo Scientific, LTQ FT Ultra	Direct Infusion nanoESI	FT-ICR	MS	1000079	FT-ICR215	batch01_C01__Dataset01_IRF.zip	MetaboLights	MTBLS79	http://www.ebi.ac.uk/metabolights/MTBLS79	Signal processing of mass spectra	Averaged transients	batch01_C01__Dataset02_AT.zip	MetaboLights	MTBLS79	http://www.ebi.ac.uk/metabolights/MTBLS79	Apodisation, Zero-filling & Fourier Transformation	batch01_C01__Dataset03_FS.zip	MetaboLights	MTBLS79	http://www.ebi.ac.uk/metabolights/MTBLS79	Mass Calibration & SIM-stitching	Dataset04_CalibrantList.txt	batch01_C01__Dataset05_SPL.zip	MetaboLights	MTBLS79	http://www.ebi.ac.uk/metabolights/MTBLS79	Replicate Filtering	batch01_C01__Dataset06_FPL.zip	MetaboLights	MTBLS79	http://www.ebi.ac.uk/metabolights/MTBLS79	Sample Filtering including TIC-filtering, Blank Filtering and Missing-value Filtering	Dataset07__SFPM.xlsx	MetaboLights	MTBLS79	http://www.ebi.ac.uk/metabolights/MTBLS79	PQN Normalisation	Dataset08a__SFPM_PQN.xlsx	MetaboLights	MTBLS79	http://www.ebi.ac.uk/metabolights/MTBLS79	Batch Correction	Dataset08b__SFPM_PQN_BATCH.xlsx	MetaboLights	MTBLS79
batch01_C10	FT-ICR mass spectrometry	positive	70-590	Thermo Scientific, LTQ FT Ultra	Direct Infusion nanoESI	FT-ICR	MS	1000079	FT-ICR216	batch01_C10__Dataset01_IRF.zip	MetaboLights	MTBLS79	http://www.ebi.ac.uk/metabolights/MTBLS79	Signal processing of mass spectra	Averaged transients	batch01_C10__Dataset02_AT.zip	MetaboLights	MTBLS79	http://www.ebi.ac.uk/metabolights/MTBLS79	Apodisation, Zero-filling & Fourier Transformation	batch01_C10__Dataset03_FS.zip	MetaboLights	MTBLS79	http://www.ebi.ac.uk/metabolights/MTBLS79	Mass Calibration & SIM-stitching	Dataset04_CalibrantList.txt	batch01_C10__Dataset05_SPL.zip	MetaboLights	MTBLS79	http://www.ebi.ac.uk/metabolights/MTBLS79	Replicate Filtering	batch01_C10__Dataset06_FPL.zip	MetaboLights	MTBLS79	http://www.ebi.ac.uk/metabolights/MTBLS79	Sample Filtering including TIC-filtering, Blank Filtering and Missing-value Filtering	Dataset07__SFPM.xlsx	MetaboLights	MTBLS79	http://www.ebi.ac.uk/metabolights/MTBLS79	PQN Normalisation	Dataset08a__SFPM_PQN.xlsx	MetaboLights	MTBLS79	http://www.ebi.ac.uk/metabolights/MTBLS79	Batch Correction	Dataset08b__SFPM_PQN_BATCH.xlsx	MetaboLights	MTBLS79
batch01_QC04	FT-ICR mass spectrometry	positive	70-590	Thermo Scientific, LTQ FT Ultra	Direct Infusion nanoESI	FT-ICR	MS	1000079	FT-ICR217	batch01_QC04__Dataset01_IRF.zip	MetaboLights	MTBLS79	http://www.ebi.ac.uk/metabolights/MTBLS79	Signal processing of mass spectra	Averaged transients	batch01_QC04__Dataset02_AT.zip	MetaboLights	MTBLS79	http://www.ebi.ac.uk/metabolights/MTBLS79	Apodisation, Zero-filling & Fourier Transformation	batch01_QC04__Dataset03_FS.zip	MetaboLights	MTBLS79	http://www.ebi.ac.uk/metabolights/MTBLS79	Mass Calibration & SIM-stitching	Dataset04_CalibrantList.txt	batch01_QC04__Dataset05_SPL.zip	MetaboLights	MTBLS79	http://www.ebi.ac.uk/metabolights/MTBLS79	Replicate Filtering	batch01_QC04__Dataset06_FPL.zip	MetaboLights	MTBLS79	http://www.ebi.ac.uk/metabolights/MTBLS79	Sample Filtering including TIC-filtering, Blank Filtering and Missing-value Filtering	Dataset07__SFPM.xlsx	MetaboLights	MTBLS79	http://www.ebi.ac.uk/metabolights/MTBLS79	PQN Normalisation	Dataset08a__SFPM_PQN.xlsx	MetaboLights	MTBLS79	http://www.ebi.ac.uk/metabolights/MTBLS79	Batch Correction	Dataset08b__SFPM_PQN_BATCH.xlsx	MetaboLights	MTBLS79
batch01_S01	FT-ICR mass spectrometry	positive	70-590	Thermo Scientific, LTQ FT Ultra	Direct Infusion nanoESI	FT-ICR	MS	1000079	FT-ICR218	batch01_S01__Dataset01_IRF.zip	MetaboLights	MTBLS79	http://www.ebi.ac.uk/metabolights/MTBLS79	Signal processing of mass spectra	Averaged transients	batch01_S01__Dataset02_AT.zip	MetaboLights	MTBLS79	http://www.ebi.ac.uk/metabolights/MTBLS79	Apodisation, Zero-filling & Fourier Transformation	batch01_S01__Dataset03_FS.zip	MetaboLights	MTBLS79	http://www.ebi.ac.uk/metabolights/MTBLS79	Mass Calibration & SIM-stitching	Dataset04_CalibrantList.txt	batch01_S01__Dataset05_SPL.zip	MetaboLights	MTBLS79	http://www.ebi.ac.uk/metabolights/MTBLS79	Replicate Filtering	batch01_S01__Dataset06_FPL.zip	MetaboLights	MTBLS79	http://www.ebi.ac.uk/metabolights/MTBLS79	Sample Filtering including TIC-filtering, Blank Filtering and Missing-value Filtering	Dataset07__SFPM.xlsx	MetaboLights	MTBLS79	http://www.ebi.ac.uk/metabolights/MTBLS79	PQN Normalisation	Dataset08a__SFPM_PQN.xlsx	MetaboLights	MTBLS79	http://www.ebi.ac.uk/metabolights/MTBLS79	Batch Correction	Dataset08b__SFPM_PQN_BATCH.xlsx	MetaboLights	MTBLS79
batch01_C03	FT-ICR mass spectrometry	positive	70-590	Thermo Scientific, LTQ FT Ultra	Direct Infusion nanoESI	FT-ICR	MS	1000079	FT-ICR219	batch01_C03__Dataset01_IRF.zip	MetaboLights	MTBLS79	http://www.ebi.ac.uk/metabolights/MTBLS79	Signal processing of mass spectra	Averaged transients	batch01_C03__Dataset02_AT.zip	MetaboLights	MTBLS79	http://www.ebi.ac.uk/metabolights/MTBLS79	Apodisation, Zero-filling & Fourier Transformation	batch01_C03__Dataset03_FS.zip	MetaboLights	MTBLS79	http://www.ebi.ac.uk/metabolights/MTBLS79	Mass Calibration & SIM-stitching	Dataset04_CalibrantList.txt	batch01_C03__Dataset05_SPL.zip	MetaboLights	MTBLS79	http://www.ebi.ac.uk/metabolights/MTBLS79	Replicate Filtering	batch01_C03__Dataset06_FPL.zip	MetaboLights	MTBLS79	http://www.ebi.ac.uk/metabolights/MTBLS79	Sample Filtering including TIC-filtering, Blank Filtering and Missing-value Filtering	Dataset07__SFPM.xlsx	MetaboLights	MTBLS79	http://www.ebi.ac.uk/metabolights/MTBLS79	PQN Normalisation	Dataset08a__SFPM_PQN.xlsx	MetaboLights	MTBLS79	http://www.ebi.ac.uk/metabolights/MTBLS79	Batch Correction	Dataset08b__SFPM_PQN_BATCH.xlsx	MetaboLights	MTBLS79
batch01_S05	FT-ICR mass spectrometry	positive	70-590	Thermo Scientific, LTQ FT Ultra	Direct Infusion nanoESI	FT-ICR	MS	1000079	FT-ICR220	batch01_S05__Dataset01_IRF.zip	MetaboLights	MTBLS79	http://www.ebi.ac.uk/metabolights/MTBLS79	Signal processing of mass spectra	Averaged transients	batch01_S05__Dataset02_AT.zip	MetaboLights	MTBLS79	http://www.ebi.ac.uk/metabolights/MTBLS79	Apodisation, Zero-filling & Fourier Transformation	batch01_S05__Dataset03_FS.zip	MetaboLights	MTBLS79	http://www.ebi.ac.uk/metabolights/MTBLS79	Mass Calibration & SIM-stitching	Dataset04_CalibrantList.txt	batch01_S05__Dataset05_SPL.zip	MetaboLights	MTBLS79	http://www.ebi.ac.uk/metabolights/MTBLS79	Replicate Filtering	batch01_S05__Dataset06_FPL.zip	MetaboLights	MTBLS79	http://www.ebi.ac.uk/metabolights/MTBLS79	Sample Filtering including TIC-filtering, Blank Filtering and Missing-value Filtering	Dataset07__SFPM.xlsx	MetaboLights	MTBLS79	http://www.ebi.ac.uk/metabolights/MTBLS79	PQN Normalisation	Dataset08a__SFPM_PQN.xlsx	MetaboLights	MTBLS79	http://www.ebi.ac.uk/metabolights/MTBLS79	Batch Correction	Dataset08b__SFPM_PQN_BATCH.xlsx	MetaboLights	MTBLS79
batch01_C07	FT-ICR mass spectrometry	positive	70-590	Thermo Scientific, LTQ FT Ultra	Direct Infusion nanoESI	FT-ICR	MS	1000079	FT-ICR221	batch01_C07__Dataset01_IRF.zip	MetaboLights	MTBLS79	http://www.ebi.ac.uk/metabolights/MTBLS79	Signal processing of mass spectra	Averaged transients	batch01_C07__Dataset02_AT.zip	MetaboLights	MTBLS79	http://www.ebi.ac.uk/metabolights/MTBLS79	Apodisation, Zero-filling & Fourier Transformation	batch01_C07__Dataset03_FS.zip	MetaboLights	MTBLS79	http://www.ebi.ac.uk/metabolights/MTBLS79	Mass Calibration & SIM-stitching	Dataset04_CalibrantList.txt	batch01_C07__Dataset05_SPL.zip	MetaboLights	MTBLS79	http://www.ebi.ac.uk/metabolights/MTBLS79	Replicate Filtering	batch01_C07__Dataset06_FPL.zip	MetaboLights	MTBLS79	http://www.ebi.ac.uk/metabolights/MTBLS79	Sample Filtering including TIC-filtering, Blank Filtering and Missing-value Filtering	Dataset07__SFPM.xlsx	MetaboLights	MTBLS79	http://www.ebi.ac.uk/metabolights/MTBLS79	PQN Normalisation	Dataset08a__SFPM_PQN.xlsx	MetaboLights	MTBLS79	http://www.ebi.ac.uk/metabolights/MTBLS79	Batch Correction	Dataset08b__SFPM_PQN_BATCH.xlsx	MetaboLights	MTBLS79
batch01_S06	FT-ICR mass spectrometry	positive	70-590	Thermo Scientific, LTQ FT Ultra	Direct Infusion nanoESI	FT-ICR	MS	1000079	FT-ICR222	batch01_S06__Dataset01_IRF.zip	MetaboLights	MTBLS79	http://www.ebi.ac.uk/metabolights/MTBLS79	Signal processing of mass spectra	Averaged transients	batch01_S06__Dataset02_AT.zip	MetaboLights	MTBLS79	http://www.ebi.ac.uk/metabolights/MTBLS79	Apodisation, Zero-filling & Fourier Transformation	batch01_S06__Dataset03_FS.zip	MetaboLights	MTBLS79	http://www.ebi.ac.uk/metabolights/MTBLS79	Mass Calibration & SIM-stitching	Dataset04_CalibrantList.txt	batch01_S06__Dataset05_SPL.zip	MetaboLights	MTBLS79	http://www.ebi.ac.uk/metabolights/MTBLS79	Replicate Filtering	batch01_S06__Dataset06_FPL.zip	MetaboLights	MTBLS79	http://www.ebi.ac.uk/metabolights/MTBLS79	Sample Filtering including TIC-filtering, Blank Filtering and Missing-value Filtering	Dataset07__SFPM.xlsx	MetaboLights	MTBLS79	http://www.ebi.ac.uk/metabolights/MTBLS79	PQN Normalisation	Dataset08a__SFPM_PQN.xlsx	MetaboLights	MTBLS79	http://www.ebi.ac.uk/metabolights/MTBLS79	Batch Correction	Dataset08b__SFPM_PQN_BATCH.xlsx	MetaboLights	MTBLS79
batch01_QC05	FT-ICR mass spectrometry	positive	70-590	Thermo Scientific, LTQ FT Ultra	Direct Infusion nanoESI	FT-ICR	MS	1000079	FT-ICR223	batch01_QC05__Dataset01_IRF.zip	MetaboLights	MTBLS79	http://www.ebi.ac.uk/metabolights/MTBLS79	Signal processing of mass spectra	Averaged transients	batch01_QC05__Dataset02_AT.zip	MetaboLights	MTBLS79	http://www.ebi.ac.uk/metabolights/MTBLS79	Apodisation, Zero-filling & Fourier Transformation	batch01_QC05__Dataset03_FS.zip	MetaboLights	MTBLS79	http://www.ebi.ac.uk/metabolights/MTBLS79	Mass Calibration & SIM-stitching	Dataset04_CalibrantList.txt	batch01_QC05__Dataset05_SPL.zip	MetaboLights	MTBLS79	http://www.ebi.ac.uk/metabolights/MTBLS79	Replicate Filtering	batch01_QC05__Dataset06_FPL.zip	MetaboLights	MTBLS79	http://www.ebi.ac.uk/metabolights/MTBLS79	Sample Filtering including TIC-filtering, Blank Filtering and Missing-value Filtering	Dataset07__SFPM.xlsx	MetaboLights	MTBLS79	http://www.ebi.ac.uk/metabolights/MTBLS79	PQN Normalisation	Dataset08a__SFPM_PQN.xlsx	MetaboLights	MTBLS79	http://www.ebi.ac.uk/metabolights/MTBLS79	Batch Correction	Dataset08b__SFPM_PQN_BATCH.xlsx	MetaboLights	MTBLS79
batch01_C08	FT-ICR mass spectrometry	positive	70-590	Thermo Scientific, LTQ FT Ultra	Direct Infusion nanoESI	FT-ICR	MS	1000079	FT-ICR224	batch01_C08__Dataset01_IRF.zip	MetaboLights	MTBLS79	http://www.ebi.ac.uk/metabolights/MTBLS79	Signal processing of mass spectra	Averaged transients	batch01_C08__Dataset02_AT.zip	MetaboLights	MTBLS79	http://www.ebi.ac.uk/metabolights/MTBLS79	Apodisation, Zero-filling & Fourier Transformation	batch01_C08__Dataset03_FS.zip	MetaboLights	MTBLS79	http://www.ebi.ac.uk/metabolights/MTBLS79	Mass Calibration & SIM-stitching	Dataset04_CalibrantList.txt	batch01_C08__Dataset05_SPL.zip	MetaboLights	MTBLS79	http://www.ebi.ac.uk/metabolights/MTBLS79	Replicate Filtering	batch01_C08__Dataset06_FPL.zip	MetaboLights	MTBLS79	http://www.ebi.ac.uk/metabolights/MTBLS79	Sample Filtering including TIC-filtering, Blank Filtering and Missing-value Filtering	Dataset07__SFPM.xlsx	MetaboLights	MTBLS79	http://www.ebi.ac.uk/metabolights/MTBLS79	PQN Normalisation	Dataset08a__SFPM_PQN.xlsx	MetaboLights	MTBLS79	http://www.ebi.ac.uk/metabolights/MTBLS79	Batch Correction	Dataset08b__SFPM_PQN_BATCH.xlsx	MetaboLights	MTBLS79
batch01_C06	FT-ICR mass spectrometry	positive	70-590	Thermo Scientific, LTQ FT Ultra	Direct Infusion nanoESI	FT-ICR	MS	1000079	FT-ICR225	batch01_C06__Dataset01_IRF.zip	MetaboLights	MTBLS79	http://www.ebi.ac.uk/metabolights/MTBLS79	Signal processing of mass spectra	Averaged transients	batch01_C06__Dataset02_AT.zip	MetaboLights	MTBLS79	http://www.ebi.ac.uk/metabolights/MTBLS79	Apodisation, Zero-filling & Fourier Transformation	batch01_C06__Dataset03_FS.zip	MetaboLights	MTBLS79	http://www.ebi.ac.uk/metabolights/MTBLS79	Mass Calibration & SIM-stitching	Dataset04_CalibrantList.txt	batch01_C06__Dataset05_SPL.zip	MetaboLights	MTBLS79	http://www.ebi.ac.uk/metabolights/MTBLS79	Replicate Filtering	batch01_C06__Dataset06_FPL.zip	MetaboLights	MTBLS79	http://www.ebi.ac.uk/metabolights/MTBLS79	Sample Filtering including TIC-filtering, Blank Filtering and Missing-value Filtering	Dataset07__SFPM.xlsx	MetaboLights	MTBLS79	http://www.ebi.ac.uk/metabolights/MTBLS79	PQN Normalisation	Dataset08a__SFPM_PQN.xlsx	MetaboLights	MTBLS79	http://www.ebi.ac.uk/metabolights/MTBLS79	Batch Correction	Dataset08b__SFPM_PQN_BATCH.xlsx	MetaboLights	MTBLS79
batch01_S02	FT-ICR mass spectrometry	positive	70-590	Thermo Scientific, LTQ FT Ultra	Direct Infusion nanoESI	FT-ICR	MS	1000079	FT-ICR226	batch01_S02__Dataset01_IRF.zip	MetaboLights	MTBLS79	http://www.ebi.ac.uk/metabolights/MTBLS79	Signal processing of mass spectra	Averaged transients	batch01_S02__Dataset02_AT.zip	MetaboLights	MTBLS79	http://www.ebi.ac.uk/metabolights/MTBLS79	Apodisation, Zero-filling & Fourier Transformation	batch01_S02__Dataset03_FS.zip	MetaboLights	MTBLS79	http://www.ebi.ac.uk/metabolights/MTBLS79	Mass Calibration & SIM-stitching	Dataset04_CalibrantList.txt	batch01_S02__Dataset05_SPL.zip	MetaboLights	MTBLS79	http://www.ebi.ac.uk/metabolights/MTBLS79	Replicate Filtering	batch01_S02__Dataset06_FPL.zip	MetaboLights	MTBLS79	http://www.ebi.ac.uk/metabolights/MTBLS79	Sample Filtering including TIC-filtering, Blank Filtering and Missing-value Filtering	Dataset07__SFPM.xlsx	MetaboLights	MTBLS79	http://www.ebi.ac.uk/metabolights/MTBLS79	PQN Normalisation	Dataset08a__SFPM_PQN.xlsx	MetaboLights	MTBLS79	http://www.ebi.ac.uk/metabolights/MTBLS79	Batch Correction	Dataset08b__SFPM_PQN_BATCH.xlsx	MetaboLights	MTBLS79
batch01_S09	FT-ICR mass spectrometry	positive	70-590	Thermo Scientific, LTQ FT Ultra	Direct Infusion nanoESI	FT-ICR	MS	1000079	FT-ICR227	batch01_S09__Dataset01_IRF.zip	MetaboLights	MTBLS79	http://www.ebi.ac.uk/metabolights/MTBLS79	Signal processing of mass spectra	Averaged transients	batch01_S09__Dataset02_AT.zip	MetaboLights	MTBLS79	http://www.ebi.ac.uk/metabolights/MTBLS79	Apodisation, Zero-filling & Fourier Transformation	batch01_S09__Dataset03_FS.zip	MetaboLights	MTBLS79	http://www.ebi.ac.uk/metabolights/MTBLS79	Mass Calibration & SIM-stitching	Dataset04_CalibrantList.txt	batch01_S09__Dataset05_SPL.zip	MetaboLights	MTBLS79	http://www.ebi.ac.uk/metabolights/MTBLS79	Replicate Filtering	batch01_S09__Dataset06_FPL.zip	MetaboLights	MTBLS79	http://www.ebi.ac.uk/metabolights/MTBLS79	Sample Filtering including TIC-filtering, Blank Filtering and Missing-value Filtering	Dataset07__SFPM.xlsx	MetaboLights	MTBLS79	http://www.ebi.ac.uk/metabolights/MTBLS79	PQN Normalisation	Dataset08a__SFPM_PQN.xlsx	MetaboLights	MTBLS79	http://www.ebi.ac.uk/metabolights/MTBLS79	Batch Correction	Dataset08b__SFPM_PQN_BATCH.xlsx	MetaboLights	MTBLS79
batch01_C02	FT-ICR mass spectrometry	positive	70-590	Thermo Scientific, LTQ FT Ultra	Direct Infusion nanoESI	FT-ICR	MS	1000079	FT-ICR228	batch01_C02__Dataset01_IRF.zip	MetaboLights	MTBLS79	http://www.ebi.ac.uk/metabolights/MTBLS79	Signal processing of mass spectra	Averaged transients	batch01_C02__Dataset02_AT.zip	MetaboLights	MTBLS79	http://www.ebi.ac.uk/metabolights/MTBLS79	Apodisation, Zero-filling & Fourier Transformation	batch01_C02__Dataset03_FS.zip	MetaboLights	MTBLS79	http://www.ebi.ac.uk/metabolights/MTBLS79	Mass Calibration & SIM-stitching	Dataset04_CalibrantList.txt	batch01_C02__Dataset05_SPL.zip	MetaboLights	MTBLS79	http://www.ebi.ac.uk/metabolights/MTBLS79	Replicate Filtering	batch01_C02__Dataset06_FPL.zip	MetaboLights	MTBLS79	http://www.ebi.ac.uk/metabolights/MTBLS79	Sample Filtering including TIC-filtering, Blank Filtering and Missing-value Filtering	Dataset07__SFPM.xlsx	MetaboLights	MTBLS79	http://www.ebi.ac.uk/metabolights/MTBLS79	PQN Normalisation	Dataset08a__SFPM_PQN.xlsx	MetaboLights	MTBLS79	http://www.ebi.ac.uk/metabolights/MTBLS79	Batch Correction	Dataset08b__SFPM_PQN_BATCH.xlsx	MetaboLights	MTBLS79
batch01_QC06	FT-ICR mass spectrometry	positive	70-590	Thermo Scientific, LTQ FT Ultra	Direct Infusion nanoESI	FT-ICR	MS	1000079	FT-ICR229	batch01_QC06__Dataset01_IRF.zip	MetaboLights	MTBLS79	http://www.ebi.ac.uk/metabolights/MTBLS79	Signal processing of mass spectra	Averaged transients	batch01_QC06__Dataset02_AT.zip	MetaboLights	MTBLS79	http://www.ebi.ac.uk/metabolights/MTBLS79	Apodisation, Zero-filling & Fourier Transformation	batch01_QC06__Dataset03_FS.zip	MetaboLights	MTBLS79	http://www.ebi.ac.uk/metabolights/MTBLS79	Mass Calibration & SIM-stitching	Dataset04_CalibrantList.txt	batch01_QC06__Dataset05_SPL.zip	MetaboLights	MTBLS79	http://www.ebi.ac.uk/metabolights/MTBLS79	Replicate Filtering	batch01_QC06__Dataset06_FPL.zip	MetaboLights	MTBLS79	http://www.ebi.ac.uk/metabolights/MTBLS79	Sample Filtering including TIC-filtering, Blank Filtering and Missing-value Filtering	Dataset07__SFPM.xlsx	MetaboLights	MTBLS79	http://www.ebi.ac.uk/metabolights/MTBLS79	PQN Normalisation	Dataset08a__SFPM_PQN.xlsx	MetaboLights	MTBLS79	http://www.ebi.ac.uk/metabolights/MTBLS79	Batch Correction	Dataset08b__SFPM_PQN_BATCH.xlsx	MetaboLights	MTBLS79
batch01_S04	FT-ICR mass spectrometry	positive	70-590	Thermo Scientific, LTQ FT Ultra	Direct Infusion nanoESI	FT-ICR	MS	1000079	FT-ICR230	batch01_S04__Dataset01_IRF.zip	MetaboLights	MTBLS79	http://www.ebi.ac.uk/metabolights/MTBLS79	Signal processing of mass spectra	Averaged transients	batch01_S04__Dataset02_AT.zip	MetaboLights	MTBLS79	http://www.ebi.ac.uk/metabolights/MTBLS79	Apodisation, Zero-filling & Fourier Transformation	batch01_S04__Dataset03_FS.zip	MetaboLights	MTBLS79	http://www.ebi.ac.uk/metabolights/MTBLS79	Mass Calibration & SIM-stitching	Dataset04_CalibrantList.txt	batch01_S04__Dataset05_SPL.zip	MetaboLights	MTBLS79	http://www.ebi.ac.uk/metabolights/MTBLS79	Replicate Filtering	batch01_S04__Dataset06_FPL.zip	MetaboLights	MTBLS79	http://www.ebi.ac.uk/metabolights/MTBLS79	Sample Filtering including TIC-filtering, Blank Filtering and Missing-value Filtering	Dataset07__SFPM.xlsx	MetaboLights	MTBLS79	http://www.ebi.ac.uk/metabolights/MTBLS79	PQN Normalisation	Dataset08a__SFPM_PQN.xlsx	MetaboLights	MTBLS79	http://www.ebi.ac.uk/metabolights/MTBLS79	Batch Correction	Dataset08b__SFPM_PQN_BATCH.xlsx	MetaboLights	MTBLS79
batch01_S08	FT-ICR mass spectrometry	positive	70-590	Thermo Scientific, LTQ FT Ultra	Direct Infusion nanoESI	FT-ICR	MS	1000079	FT-ICR231	batch01_S08__Dataset01_IRF.zip	MetaboLights	MTBLS79	http://www.ebi.ac.uk/metabolights/MTBLS79	Signal processing of mass spectra	Averaged transients	batch01_S08__Dataset02_AT.zip	MetaboLights	MTBLS79	http://www.ebi.ac.uk/metabolights/MTBLS79	Apodisation, Zero-filling & Fourier Transformation	batch01_S08__Dataset03_FS.zip	MetaboLights	MTBLS79	http://www.ebi.ac.uk/metabolights/MTBLS79	Mass Calibration & SIM-stitching	Dataset04_CalibrantList.txt	batch01_S08__Dataset05_SPL.zip	MetaboLights	MTBLS79	http://www.ebi.ac.uk/metabolights/MTBLS79	Replicate Filtering	batch01_S08__Dataset06_FPL.zip	MetaboLights	MTBLS79	http://www.ebi.ac.uk/metabolights/MTBLS79	Sample Filtering including TIC-filtering, Blank Filtering and Missing-value Filtering	Dataset07__SFPM.xlsx	MetaboLights	MTBLS79	http://www.ebi.ac.uk/metabolights/MTBLS79	PQN Normalisation	Dataset08a__SFPM_PQN.xlsx	MetaboLights	MTBLS79	http://www.ebi.ac.uk/metabolights/MTBLS79	Batch Correction	Dataset08b__SFPM_PQN_BATCH.xlsx	MetaboLights	MTBLS79
batch01_C04	FT-ICR mass spectrometry	positive	70-590	Thermo Scientific, LTQ FT Ultra	Direct Infusion nanoESI	FT-ICR	MS	1000079	FT-ICR232	batch01_C04__Dataset01_IRF.zip	MetaboLights	MTBLS79	http://www.ebi.ac.uk/metabolights/MTBLS79	Signal processing of mass spectra	Averaged transients	batch01_C04__Dataset02_AT.zip	MetaboLights	MTBLS79	http://www.ebi.ac.uk/metabolights/MTBLS79	Apodisation, Zero-filling & Fourier Transformation	batch01_C04__Dataset03_FS.zip	MetaboLights	MTBLS79	http://www.ebi.ac.uk/metabolights/MTBLS79	Mass Calibration & SIM-stitching	Dataset04_CalibrantList.txt	batch01_C04__Dataset05_SPL.zip	MetaboLights	MTBLS79	http://www.ebi.ac.uk/metabolights/MTBLS79	Replicate Filtering	batch01_C04__Dataset06_FPL.zip	MetaboLights	MTBLS79	http://www.ebi.ac.uk/metabolights/MTBLS79	Sample Filtering including TIC-filtering, Blank Filtering and Missing-value Filtering	Dataset07__SFPM.xlsx	MetaboLights	MTBLS79	http://www.ebi.ac.uk/metabolights/MTBLS79	PQN Normalisation	Dataset08a__SFPM_PQN.xlsx	MetaboLights	MTBLS79	http://www.ebi.ac.uk/metabolights/MTBLS79	Batch Correction	Dataset08b__SFPM_PQN_BATCH.xlsx	MetaboLights	MTBLS79
batch01_S10	FT-ICR mass spectrometry	positive	70-590	Thermo Scientific, LTQ FT Ultra	Direct Infusion nanoESI	FT-ICR	MS	1000079	FT-ICR233	batch01_S10__Dataset01_IRF.zip	MetaboLights	MTBLS79	http://www.ebi.ac.uk/metabolights/MTBLS79	Signal processing of mass spectra	Averaged transients	batch01_S10__Dataset02_AT.zip	MetaboLights	MTBLS79	http://www.ebi.ac.uk/metabolights/MTBLS79	Apodisation, Zero-filling & Fourier Transformation	batch01_S10__Dataset03_FS.zip	MetaboLights	MTBLS79	http://www.ebi.ac.uk/metabolights/MTBLS79	Mass Calibration & SIM-stitching	Dataset04_CalibrantList.txt	batch01_S10__Dataset05_SPL.zip	MetaboLights	MTBLS79	http://www.ebi.ac.uk/metabolights/MTBLS79	Replicate Filtering	batch01_S10__Dataset06_FPL.zip	MetaboLights	MTBLS79	http://www.ebi.ac.uk/metabolights/MTBLS79	Sample Filtering including TIC-filtering, Blank Filtering and Missing-value Filtering	Dataset07__SFPM.xlsx	MetaboLights	MTBLS79	http://www.ebi.ac.uk/metabolights/MTBLS79	PQN Normalisation	Dataset08a__SFPM_PQN.xlsx	MetaboLights	MTBLS79	http://www.ebi.ac.uk/metabolights/MTBLS79	Batch Correction	Dataset08b__SFPM_PQN_BATCH.xlsx	MetaboLights	MTBLS79
batch01_C09	FT-ICR mass spectrometry	positive	70-590	Thermo Scientific, LTQ FT Ultra	Direct Infusion nanoESI	FT-ICR	MS	1000079	FT-ICR234	batch01_C09__Dataset01_IRF.zip	MetaboLights	MTBLS79	http://www.ebi.ac.uk/metabolights/MTBLS79	Signal processing of mass spectra	Averaged transients	batch01_C09__Dataset02_AT.zip	MetaboLights	MTBLS79	http://www.ebi.ac.uk/metabolights/MTBLS79	Apodisation, Zero-filling & Fourier Transformation	batch01_C09__Dataset03_FS.zip	MetaboLights	MTBLS79	http://www.ebi.ac.uk/metabolights/MTBLS79	Mass Calibration & SIM-stitching	Dataset04_CalibrantList.txt	batch01_C09__Dataset05_SPL.zip	MetaboLights	MTBLS79	http://www.ebi.ac.uk/metabolights/MTBLS79	Replicate Filtering	batch01_C09__Dataset06_FPL.zip	MetaboLights	MTBLS79	http://www.ebi.ac.uk/metabolights/MTBLS79	Sample Filtering including TIC-filtering, Blank Filtering and Missing-value Filtering	Dataset07__SFPM.xlsx	MetaboLights	MTBLS79	http://www.ebi.ac.uk/metabolights/MTBLS79	PQN Normalisation	Dataset08a__SFPM_PQN.xlsx	MetaboLights	MTBLS79	http://www.ebi.ac.uk/metabolights/MTBLS79	Batch Correction	Dataset08b__SFPM_PQN_BATCH.xlsx	MetaboLights	MTBLS79
batch01_QC07	FT-ICR mass spectrometry	positive	70-590	Thermo Scientific, LTQ FT Ultra	Direct Infusion nanoESI	FT-ICR	MS	1000079	FT-ICR235	batch01_QC07__Dataset01_IRF.zip	MetaboLights	MTBLS79	http://www.ebi.ac.uk/metabolights/MTBLS79	Signal processing of mass spectra	Averaged transients	batch01_QC07__Dataset02_AT.zip	MetaboLights	MTBLS79	http://www.ebi.ac.uk/metabolights/MTBLS79	Apodisation, Zero-filling & Fourier Transformation	batch01_QC07__Dataset03_FS.zip	MetaboLights	MTBLS79	http://www.ebi.ac.uk/metabolights/MTBLS79	Mass Calibration & SIM-stitching	Dataset04_CalibrantList.txt	batch01_QC07__Dataset05_SPL.zip	MetaboLights	MTBLS79	http://www.ebi.ac.uk/metabolights/MTBLS79	Replicate Filtering	batch01_QC07__Dataset06_FPL.zip	MetaboLights	MTBLS79	http://www.ebi.ac.uk/metabolights/MTBLS79	Sample Filtering including TIC-filtering, Blank Filtering and Missing-value Filtering	Dataset07__SFPM.xlsx	MetaboLights	MTBLS79	http://www.ebi.ac.uk/metabolights/MTBLS79	PQN Normalisation	Dataset08a__SFPM_PQN.xlsx	MetaboLights	MTBLS79	http://www.ebi.ac.uk/metabolights/MTBLS79	Batch Correction	Dataset08b__SFPM_PQN_BATCH.xlsx	MetaboLights	MTBLS79
batch02_C05	FT-ICR mass spectrometry	positive	70-590	Thermo Scientific, LTQ FT Ultra	Direct Infusion nanoESI	FT-ICR	MS	1000079	FT-ICR236	batch02_C05__Dataset01_IRF.zip	MetaboLights	MTBLS79	http://www.ebi.ac.uk/metabolights/MTBLS79	Signal processing of mass spectra	Averaged transients	batch02_C05__Dataset02_AT.zip	MetaboLights	MTBLS79	http://www.ebi.ac.uk/metabolights/MTBLS79	Apodisation, Zero-filling & Fourier Transformation	batch02_C05__Dataset03_FS.zip	MetaboLights	MTBLS79	http://www.ebi.ac.uk/metabolights/MTBLS79	Mass Calibration & SIM-stitching	Dataset04_CalibrantList.txt	batch02_C05__Dataset05_SPL.zip	MetaboLights	MTBLS79	http://www.ebi.ac.uk/metabolights/MTBLS79	Replicate Filtering	batch02_C05__Dataset06_FPL.zip	MetaboLights	MTBLS79	http://www.ebi.ac.uk/metabolights/MTBLS79	Sample Filtering including TIC-filtering, Blank Filtering and Missing-value Filtering	Dataset07__SFPM.xlsx	MetaboLights	MTBLS79	http://www.ebi.ac.uk/metabolights/MTBLS79	PQN Normalisation	Dataset08a__SFPM_PQN.xlsx	MetaboLights	MTBLS79	http://www.ebi.ac.uk/metabolights/MTBLS79	Batch Correction	Dataset08b__SFPM_PQN_BATCH.xlsx	MetaboLights	MTBLS79
batch02_S03	FT-ICR mass spectrometry	positive	70-590	Thermo Scientific, LTQ FT Ultra	Direct Infusion nanoESI	FT-ICR	MS	1000079	FT-ICR237	batch02_S03__Dataset01_IRF.zip	MetaboLights	MTBLS79	http://www.ebi.ac.uk/metabolights/MTBLS79	Signal processing of mass spectra	Averaged transients	batch02_S03__Dataset02_AT.zip	MetaboLights	MTBLS79	http://www.ebi.ac.uk/metabolights/MTBLS79	Apodisation, Zero-filling & Fourier Transformation	batch02_S03__Dataset03_FS.zip	MetaboLights	MTBLS79	http://www.ebi.ac.uk/metabolights/MTBLS79	Mass Calibration & SIM-stitching	Dataset04_CalibrantList.txt	batch02_S03__Dataset05_SPL.zip	MetaboLights	MTBLS79	http://www.ebi.ac.uk/metabolights/MTBLS79	Replicate Filtering	batch02_S03__Dataset06_FPL.zip	MetaboLights	MTBLS79	http://www.ebi.ac.uk/metabolights/MTBLS79	Sample Filtering including TIC-filtering, Blank Filtering and Missing-value Filtering	Dataset07__SFPM.xlsx	MetaboLights	MTBLS79	http://www.ebi.ac.uk/metabolights/MTBLS79	PQN Normalisation	Dataset08a__SFPM_PQN.xlsx	MetaboLights	MTBLS79	http://www.ebi.ac.uk/metabolights/MTBLS79	Batch Correction	Dataset08b__SFPM_PQN_BATCH.xlsx	MetaboLights	MTBLS79
batch02_S07	FT-ICR mass spectrometry	positive	70-590	Thermo Scientific, LTQ FT Ultra	Direct Infusion nanoESI	FT-ICR	MS	1000079	FT-ICR238	batch02_S07__Dataset01_IRF.zip	MetaboLights	MTBLS79	http://www.ebi.ac.uk/metabolights/MTBLS79	Signal processing of mass spectra	Averaged transients	batch02_S07__Dataset02_AT.zip	MetaboLights	MTBLS79	http://www.ebi.ac.uk/metabolights/MTBLS79	Apodisation, Zero-filling & Fourier Transformation	batch02_S07__Dataset03_FS.zip	MetaboLights	MTBLS79	http://www.ebi.ac.uk/metabolights/MTBLS79	Mass Calibration & SIM-stitching	Dataset04_CalibrantList.txt	batch02_S07__Dataset05_SPL.zip	MetaboLights	MTBLS79	http://www.ebi.ac.uk/metabolights/MTBLS79	Replicate Filtering	batch02_S07__Dataset06_FPL.zip	MetaboLights	MTBLS79	http://www.ebi.ac.uk/metabolights/MTBLS79	Sample Filtering including TIC-filtering, Blank Filtering and Missing-value Filtering	Dataset07__SFPM.xlsx	MetaboLights	MTBLS79	http://www.ebi.ac.uk/metabolights/MTBLS79	PQN Normalisation	Dataset08a__SFPM_PQN.xlsx	MetaboLights	MTBLS79	http://www.ebi.ac.uk/metabolights/MTBLS79	Batch Correction	Dataset08b__SFPM_PQN_BATCH.xlsx	MetaboLights	MTBLS79
batch02_C01	FT-ICR mass spectrometry	positive	70-590	Thermo Scientific, LTQ FT Ultra	Direct Infusion nanoESI	FT-ICR	MS	1000079	FT-ICR239	batch02_C01__Dataset01_IRF.zip	MetaboLights	MTBLS79	http://www.ebi.ac.uk/metabolights/MTBLS79	Signal processing of mass spectra	Averaged transients	batch02_C01__Dataset02_AT.zip	MetaboLights	MTBLS79	http://www.ebi.ac.uk/metabolights/MTBLS79	Apodisation, Zero-filling & Fourier Transformation	batch02_C01__Dataset03_FS.zip	MetaboLights	MTBLS79	http://www.ebi.ac.uk/metabolights/MTBLS79	Mass Calibration & SIM-stitching	Dataset04_CalibrantList.txt	batch02_C01__Dataset05_SPL.zip	MetaboLights	MTBLS79	http://www.ebi.ac.uk/metabolights/MTBLS79	Replicate Filtering	batch02_C01__Dataset06_FPL.zip	MetaboLights	MTBLS79	http://www.ebi.ac.uk/metabolights/MTBLS79	Sample Filtering including TIC-filtering, Blank Filtering and Missing-value Filtering	Dataset07__SFPM.xlsx	MetaboLights	MTBLS79	http://www.ebi.ac.uk/metabolights/MTBLS79	PQN Normalisation	Dataset08a__SFPM_PQN.xlsx	MetaboLights	MTBLS79	http://www.ebi.ac.uk/metabolights/MTBLS79	Batch Correction	Dataset08b__SFPM_PQN_BATCH.xlsx	MetaboLights	MTBLS79
batch02_C10	FT-ICR mass spectrometry	positive	70-590	Thermo Scientific, LTQ FT Ultra	Direct Infusion nanoESI	FT-ICR	MS	1000079	FT-ICR240	batch02_C10__Dataset01_IRF.zip	MetaboLights	MTBLS79	http://www.ebi.ac.uk/metabolights/MTBLS79	Signal processing of mass spectra	Averaged transients	batch02_C10__Dataset02_AT.zip	MetaboLights	MTBLS79	http://www.ebi.ac.uk/metabolights/MTBLS79	Apodisation, Zero-filling & Fourier Transformation	batch02_C10__Dataset03_FS.zip	MetaboLights	MTBLS79	http://www.ebi.ac.uk/metabolights/MTBLS79	Mass Calibration & SIM-stitching	Dataset04_CalibrantList.txt	batch02_C10__Dataset05_SPL.zip	MetaboLights	MTBLS79	http://www.ebi.ac.uk/metabolights/MTBLS79	Replicate Filtering	batch02_C10__Dataset06_FPL.zip	MetaboLights	MTBLS79	http://www.ebi.ac.uk/metabolights/MTBLS79	Sample Filtering including TIC-filtering, Blank Filtering and Missing-value Filtering	Dataset07__SFPM.xlsx	MetaboLights	MTBLS79	http://www.ebi.ac.uk/metabolights/MTBLS79	PQN Normalisation	Dataset08a__SFPM_PQN.xlsx	MetaboLights	MTBLS79	http://www.ebi.ac.uk/metabolights/MTBLS79	Batch Correction	Dataset08b__SFPM_PQN_BATCH.xlsx	MetaboLights	MTBLS79
batch02_QC08	FT-ICR mass spectrometry	positive	70-590	Thermo Scientific, LTQ FT Ultra	Direct Infusion nanoESI	FT-ICR	MS	1000079	FT-ICR241	batch02_QC08__Dataset01_IRF.zip	MetaboLights	MTBLS79	http://www.ebi.ac.uk/metabolights/MTBLS79	Signal processing of mass spectra	Averaged transients	batch02_QC08__Dataset02_AT.zip	MetaboLights	MTBLS79	http://www.ebi.ac.uk/metabolights/MTBLS79	Apodisation, Zero-filling & Fourier Transformation	batch02_QC08__Dataset03_FS.zip	MetaboLights	MTBLS79	http://www.ebi.ac.uk/metabolights/MTBLS79	Mass Calibration & SIM-stitching	Dataset04_CalibrantList.txt	batch02_QC08__Dataset05_SPL.zip	MetaboLights	MTBLS79	http://www.ebi.ac.uk/metabolights/MTBLS79	Replicate Filtering	batch02_QC08__Dataset06_FPL.zip	MetaboLights	MTBLS79	http://www.ebi.ac.uk/metabolights/MTBLS79	Sample Filtering including TIC-filtering, Blank Filtering and Missing-value Filtering	Dataset07__SFPM.xlsx	MetaboLights	MTBLS79	http://www.ebi.ac.uk/metabolights/MTBLS79	PQN Normalisation	Dataset08a__SFPM_PQN.xlsx	MetaboLights	MTBLS79	http://www.ebi.ac.uk/metabolights/MTBLS79	Batch Correction	Dataset08b__SFPM_PQN_BATCH.xlsx	MetaboLights	MTBLS79
batch02_S01	FT-ICR mass spectrometry	positive	70-590	Thermo Scientific, LTQ FT Ultra	Direct Infusion nanoESI	FT-ICR	MS	1000079	FT-ICR242	batch02_S01__Dataset01_IRF.zip	MetaboLights	MTBLS79	http://www.ebi.ac.uk/metabolights/MTBLS79	Signal processing of mass spectra	Averaged transients	batch02_S01__Dataset02_AT.zip	MetaboLights	MTBLS79	http://www.ebi.ac.uk/metabolights/MTBLS79	Apodisation, Zero-filling & Fourier Transformation	batch02_S01__Dataset03_FS.zip	MetaboLights	MTBLS79	http://www.ebi.ac.uk/metabolights/MTBLS79	Mass Calibration & SIM-stitching	Dataset04_CalibrantList.txt	batch02_S01__Dataset05_SPL.zip	MetaboLights	MTBLS79	http://www.ebi.ac.uk/metabolights/MTBLS79	Replicate Filtering	batch02_S01__Dataset06_FPL.zip	MetaboLights	MTBLS79	http://www.ebi.ac.uk/metabolights/MTBLS79	Sample Filtering including TIC-filtering, Blank Filtering and Missing-value Filtering	Dataset07__SFPM.xlsx	MetaboLights	MTBLS79	http://www.ebi.ac.uk/metabolights/MTBLS79	PQN Normalisation	Dataset08a__SFPM_PQN.xlsx	MetaboLights	MTBLS79	http://www.ebi.ac.uk/metabolights/MTBLS79	Batch Correction	Dataset08b__SFPM_PQN_BATCH.xlsx	MetaboLights	MTBLS79
batch02_C03	FT-ICR mass spectrometry	positive	70-590	Thermo Scientific, LTQ FT Ultra	Direct Infusion nanoESI	FT-ICR	MS	1000079	FT-ICR243	batch02_C03__Dataset01_IRF.zip	MetaboLights	MTBLS79	http://www.ebi.ac.uk/metabolights/MTBLS79	Signal processing of mass spectra	Averaged transients	batch02_C03__Dataset02_AT.zip	MetaboLights	MTBLS79	http://www.ebi.ac.uk/metabolights/MTBLS79	Apodisation, Zero-filling & Fourier Transformation	batch02_C03__Dataset03_FS.zip	MetaboLights	MTBLS79	http://www.ebi.ac.uk/metabolights/MTBLS79	Mass Calibration & SIM-stitching	Dataset04_CalibrantList.txt	batch02_C03__Dataset05_SPL.zip	MetaboLights	MTBLS79	http://www.ebi.ac.uk/metabolights/MTBLS79	Replicate Filtering	batch02_C03__Dataset06_FPL.zip	MetaboLights	MTBLS79	http://www.ebi.ac.uk/metabolights/MTBLS79	Sample Filtering including TIC-filtering, Blank Filtering and Missing-value Filtering	Dataset07__SFPM.xlsx	MetaboLights	MTBLS79	http://www.ebi.ac.uk/metabolights/MTBLS79	PQN Normalisation	Dataset08a__SFPM_PQN.xlsx	MetaboLights	MTBLS79	http://www.ebi.ac.uk/metabolights/MTBLS79	Batch Correction	Dataset08b__SFPM_PQN_BATCH.xlsx	MetaboLights	MTBLS79
batch02_S05	FT-ICR mass spectrometry	positive	70-590	Thermo Scientific, LTQ FT Ultra	Direct Infusion nanoESI	FT-ICR	MS	1000079	FT-ICR244	batch02_S05__Dataset01_IRF.zip	MetaboLights	MTBLS79	http://www.ebi.ac.uk/metabolights/MTBLS79	Signal processing of mass spectra	Averaged transients	batch02_S05__Dataset02_AT.zip	MetaboLights	MTBLS79	http://www.ebi.ac.uk/metabolights/MTBLS79	Apodisation, Zero-filling & Fourier Transformation	batch02_S05__Dataset03_FS.zip	MetaboLights	MTBLS79	http://www.ebi.ac.uk/metabolights/MTBLS79	Mass Calibration & SIM-stitching	Dataset04_CalibrantList.txt	batch02_S05__Dataset05_SPL.zip	MetaboLights	MTBLS79	http://www.ebi.ac.uk/metabolights/MTBLS79	Replicate Filtering	batch02_S05__Dataset06_FPL.zip	MetaboLights	MTBLS79	http://www.ebi.ac.uk/metabolights/MTBLS79	Sample Filtering including TIC-filtering, Blank Filtering and Missing-value Filtering	Dataset07__SFPM.xlsx	MetaboLights	MTBLS79	http://www.ebi.ac.uk/metabolights/MTBLS79	PQN Normalisation	Dataset08a__SFPM_PQN.xlsx	MetaboLights	MTBLS79	http://www.ebi.ac.uk/metabolights/MTBLS79	Batch Correction	Dataset08b__SFPM_PQN_BATCH.xlsx	MetaboLights	MTBLS79
batch02_C07	FT-ICR mass spectrometry	positive	70-590	Thermo Scientific, LTQ FT Ultra	Direct Infusion nanoESI	FT-ICR	MS	1000079	FT-ICR245	batch02_C07__Dataset01_IRF.zip	MetaboLights	MTBLS79	http://www.ebi.ac.uk/metabolights/MTBLS79	Signal processing of mass spectra	Averaged transients	batch02_C07__Dataset02_AT.zip	MetaboLights	MTBLS79	http://www.ebi.ac.uk/metabolights/MTBLS79	Apodisation, Zero-filling & Fourier Transformation	batch02_C07__Dataset03_FS.zip	MetaboLights	MTBLS79	http://www.ebi.ac.uk/metabolights/MTBLS79	Mass Calibration & SIM-stitching	Dataset04_CalibrantList.txt	batch02_C07__Dataset05_SPL.zip	MetaboLights	MTBLS79	http://www.ebi.ac.uk/metabolights/MTBLS79	Replicate Filtering	batch02_C07__Dataset06_FPL.zip	MetaboLights	MTBLS79	http://www.ebi.ac.uk/metabolights/MTBLS79	Sample Filtering including TIC-filtering, Blank Filtering and Missing-value Filtering	Dataset07__SFPM.xlsx	MetaboLights	MTBLS79	http://www.ebi.ac.uk/metabolights/MTBLS79	PQN Normalisation	Dataset08a__SFPM_PQN.xlsx	MetaboLights	MTBLS79	http://www.ebi.ac.uk/metabolights/MTBLS79	Batch Correction	Dataset08b__SFPM_PQN_BATCH.xlsx	MetaboLights	MTBLS79
batch02_S06	FT-ICR mass spectrometry	positive	70-590	Thermo Scientific, LTQ FT Ultra	Direct Infusion nanoESI	FT-ICR	MS	1000079	FT-ICR246	batch02_S06__Dataset01_IRF.zip	MetaboLights	MTBLS79	http://www.ebi.ac.uk/metabolights/MTBLS79	Signal processing of mass spectra	Averaged transients	batch02_S06__Dataset02_AT.zip	MetaboLights	MTBLS79	http://www.ebi.ac.uk/metabolights/MTBLS79	Apodisation, Zero-filling & Fourier Transformation	batch02_S06__Dataset03_FS.zip	MetaboLights	MTBLS79	http://www.ebi.ac.uk/metabolights/MTBLS79	Mass Calibration & SIM-stitching	Dataset04_CalibrantList.txt	batch02_S06__Dataset05_SPL.zip	MetaboLights	MTBLS79	http://www.ebi.ac.uk/metabolights/MTBLS79	Replicate Filtering	batch02_S06__Dataset06_FPL.zip	MetaboLights	MTBLS79	http://www.ebi.ac.uk/metabolights/MTBLS79	Sample Filtering including TIC-filtering, Blank Filtering and Missing-value Filtering	Dataset07__SFPM.xlsx	MetaboLights	MTBLS79	http://www.ebi.ac.uk/metabolights/MTBLS79	PQN Normalisation	Dataset08a__SFPM_PQN.xlsx	MetaboLights	MTBLS79	http://www.ebi.ac.uk/metabolights/MTBLS79	Batch Correction	Dataset08b__SFPM_PQN_BATCH.xlsx	MetaboLights	MTBLS79
batch02_QC09	FT-ICR mass spectrometry	positive	70-590	Thermo Scientific, LTQ FT Ultra	Direct Infusion nanoESI	FT-ICR	MS	1000079	FT-ICR247	batch02_QC09__Dataset01_IRF.zip	MetaboLights	MTBLS79	http://www.ebi.ac.uk/metabolights/MTBLS79	Signal processing of mass spectra	Averaged transients	batch02_QC09__Dataset02_AT.zip	MetaboLights	MTBLS79	http://www.ebi.ac.uk/metabolights/MTBLS79	Apodisation, Zero-filling & Fourier Transformation	batch02_QC09__Dataset03_FS.zip	MetaboLights	MTBLS79	http://www.ebi.ac.uk/metabolights/MTBLS79	Mass Calibration & SIM-stitching	Dataset04_CalibrantList.txt	batch02_QC09__Dataset05_SPL.zip	MetaboLights	MTBLS79	http://www.ebi.ac.uk/metabolights/MTBLS79	Replicate Filtering	batch02_QC09__Dataset06_FPL.zip	MetaboLights	MTBLS79	http://www.ebi.ac.uk/metabolights/MTBLS79	Sample Filtering including TIC-filtering, Blank Filtering and Missing-value Filtering	Dataset07__SFPM.xlsx	MetaboLights	MTBLS79	http://www.ebi.ac.uk/metabolights/MTBLS79	PQN Normalisation	Dataset08a__SFPM_PQN.xlsx	MetaboLights	MTBLS79	http://www.ebi.ac.uk/metabolights/MTBLS79	Batch Correction	Dataset08b__SFPM_PQN_BATCH.xlsx	MetaboLights	MTBLS79
batch02_C08	FT-ICR mass spectrometry	positive	70-590	Thermo Scientific, LTQ FT Ultra	Direct Infusion nanoESI	FT-ICR	MS	1000079	FT-ICR248	batch02_C08__Dataset01_IRF.zip	MetaboLights	MTBLS79	http://www.ebi.ac.uk/metabolights/MTBLS79	Signal processing of mass spectra	Averaged transients	batch02_C08__Dataset02_AT.zip	MetaboLights	MTBLS79	http://www.ebi.ac.uk/metabolights/MTBLS79	Apodisation, Zero-filling & Fourier Transformation	batch02_C08__Dataset03_FS.zip	MetaboLights	MTBLS79	http://www.ebi.ac.uk/metabolights/MTBLS79	Mass Calibration & SIM-stitching	Dataset04_CalibrantList.txt	batch02_C08__Dataset05_SPL.zip	MetaboLights	MTBLS79	http://www.ebi.ac.uk/metabolights/MTBLS79	Replicate Filtering	batch02_C08__Dataset06_FPL.zip	MetaboLights	MTBLS79	http://www.ebi.ac.uk/metabolights/MTBLS79	Sample Filtering including TIC-filtering, Blank Filtering and Missing-value Filtering	Dataset07__SFPM.xlsx	MetaboLights	MTBLS79	http://www.ebi.ac.uk/metabolights/MTBLS79	PQN Normalisation	Dataset08a__SFPM_PQN.xlsx	MetaboLights	MTBLS79	http://www.ebi.ac.uk/metabolights/MTBLS79	Batch Correction	Dataset08b__SFPM_PQN_BATCH.xlsx	MetaboLights	MTBLS79
batch02_C06	FT-ICR mass spectrometry	positive	70-590	Thermo Scientific, LTQ FT Ultra	Direct Infusion nanoESI	FT-ICR	MS	1000079	FT-ICR249	batch02_C06__Dataset01_IRF.zip	MetaboLights	MTBLS79	http://www.ebi.ac.uk/metabolights/MTBLS79	Signal processing of mass spectra	Averaged transients	batch02_C06__Dataset02_AT.zip	MetaboLights	MTBLS79	http://www.ebi.ac.uk/metabolights/MTBLS79	Apodisation, Zero-filling & Fourier Transformation	batch02_C06__Dataset03_FS.zip	MetaboLights	MTBLS79	http://www.ebi.ac.uk/metabolights/MTBLS79	Mass Calibration & SIM-stitching	Dataset04_CalibrantList.txt	batch02_C06__Dataset05_SPL.zip	MetaboLights	MTBLS79	http://www.ebi.ac.uk/metabolights/MTBLS79	Replicate Filtering	batch02_C06__Dataset06_FPL.zip	MetaboLights	MTBLS79	http://www.ebi.ac.uk/metabolights/MTBLS79	Sample Filtering including TIC-filtering, Blank Filtering and Missing-value Filtering	Dataset07__SFPM.xlsx	MetaboLights	MTBLS79	http://www.ebi.ac.uk/metabolights/MTBLS79	PQN Normalisation	Dataset08a__SFPM_PQN.xlsx	MetaboLights	MTBLS79	http://www.ebi.ac.uk/metabolights/MTBLS79	Batch Correction	Dataset08b__SFPM_PQN_BATCH.xlsx	MetaboLights	MTBLS79
batch02_S02	FT-ICR mass spectrometry	positive	70-590	Thermo Scientific, LTQ FT Ultra	Direct Infusion nanoESI	FT-ICR	MS	1000079	FT-ICR250	batch02_S02__Dataset01_IRF.zip	MetaboLights	MTBLS79	http://www.ebi.ac.uk/metabolights/MTBLS79	Signal processing of mass spectra	Averaged transients	batch02_S02__Dataset02_AT.zip	MetaboLights	MTBLS79	http://www.ebi.ac.uk/metabolights/MTBLS79	Apodisation, Zero-filling & Fourier Transformation	batch02_S02__Dataset03_FS.zip	MetaboLights	MTBLS79	http://www.ebi.ac.uk/metabolights/MTBLS79	Mass Calibration & SIM-stitching	Dataset04_CalibrantList.txt	batch02_S02__Dataset05_SPL.zip	MetaboLights	MTBLS79	http://www.ebi.ac.uk/metabolights/MTBLS79	Replicate Filtering	batch02_S02__Dataset06_FPL.zip	MetaboLights	MTBLS79	http://www.ebi.ac.uk/metabolights/MTBLS79	Sample Filtering including TIC-filtering, Blank Filtering and Missing-value Filtering	Dataset07__SFPM.xlsx	MetaboLights	MTBLS79	http://www.ebi.ac.uk/metabolights/MTBLS79	PQN Normalisation	Dataset08a__SFPM_PQN.xlsx	MetaboLights	MTBLS79	http://www.ebi.ac.uk/metabolights/MTBLS79	Batch Correction	Dataset08b__SFPM_PQN_BATCH.xlsx	MetaboLights	MTBLS79
batch02_S09	FT-ICR mass spectrometry	positive	70-590	Thermo Scientific, LTQ FT Ultra	Direct Infusion nanoESI	FT-ICR	MS	1000079	FT-ICR251	batch02_S09__Dataset01_IRF.zip	MetaboLights	MTBLS79	http://www.ebi.ac.uk/metabolights/MTBLS79	Signal processing of mass spectra	Averaged transients	batch02_S09__Dataset02_AT.zip	MetaboLights	MTBLS79	http://www.ebi.ac.uk/metabolights/MTBLS79	Apodisation, Zero-filling & Fourier Transformation	batch02_S09__Dataset03_FS.zip	MetaboLights	MTBLS79	http://www.ebi.ac.uk/metabolights/MTBLS79	Mass Calibration & SIM-stitching	Dataset04_CalibrantList.txt	batch02_S09__Dataset05_SPL.zip	MetaboLights	MTBLS79	http://www.ebi.ac.uk/metabolights/MTBLS79	Replicate Filtering	batch02_S09__Dataset06_FPL.zip	MetaboLights	MTBLS79	http://www.ebi.ac.uk/metabolights/MTBLS79	Sample Filtering including TIC-filtering, Blank Filtering and Missing-value Filtering	Dataset07__SFPM.xlsx	MetaboLights	MTBLS79	http://www.ebi.ac.uk/metabolights/MTBLS79	PQN Normalisation	Dataset08a__SFPM_PQN.xlsx	MetaboLights	MTBLS79	http://www.ebi.ac.uk/metabolights/MTBLS79	Batch Correction	Dataset08b__SFPM_PQN_BATCH.xlsx	MetaboLights	MTBLS79
batch02_C02	FT-ICR mass spectrometry	positive	70-590	Thermo Scientific, LTQ FT Ultra	Direct Infusion nanoESI	FT-ICR	MS	1000079	FT-ICR252	batch02_C02__Dataset01_IRF.zip	MetaboLights	MTBLS79	http://www.ebi.ac.uk/metabolights/MTBLS79	Signal processing of mass spectra	Averaged transients	batch02_C02__Dataset02_AT.zip	MetaboLights	MTBLS79	http://www.ebi.ac.uk/metabolights/MTBLS79	Apodisation, Zero-filling & Fourier Transformation	batch02_C02__Dataset03_FS.zip	MetaboLights	MTBLS79	http://www.ebi.ac.uk/metabolights/MTBLS79	Mass Calibration & SIM-stitching	Dataset04_CalibrantList.txt	batch02_C02__Dataset05_SPL.zip	MetaboLights	MTBLS79	http://www.ebi.ac.uk/metabolights/MTBLS79	Replicate Filtering	batch02_C02__Dataset06_FPL.zip	MetaboLights	MTBLS79	http://www.ebi.ac.uk/metabolights/MTBLS79	Sample Filtering including TIC-filtering, Blank Filtering and Missing-value Filtering	Dataset07__SFPM.xlsx	MetaboLights	MTBLS79	http://www.ebi.ac.uk/metabolights/MTBLS79	PQN Normalisation	Dataset08a__SFPM_PQN.xlsx	MetaboLights	MTBLS79	http://www.ebi.ac.uk/metabolights/MTBLS79	Batch Correction	Dataset08b__SFPM_PQN_BATCH.xlsx	MetaboLights	MTBLS79
batch02_QC10	FT-ICR mass spectrometry	positive	70-590	Thermo Scientific, LTQ FT Ultra	Direct Infusion nanoESI	FT-ICR	MS	1000079	FT-ICR253	batch02_QC10__Dataset01_IRF.zip	MetaboLights	MTBLS79	http://www.ebi.ac.uk/metabolights/MTBLS79	Signal processing of mass spectra	Averaged transients	batch02_QC10__Dataset02_AT.zip	MetaboLights	MTBLS79	http://www.ebi.ac.uk/metabolights/MTBLS79	Apodisation, Zero-filling & Fourier Transformation	batch02_QC10__Dataset03_FS.zip	MetaboLights	MTBLS79	http://www.ebi.ac.uk/metabolights/MTBLS79	Mass Calibration & SIM-stitching	Dataset04_CalibrantList.txt	batch02_QC10__Dataset05_SPL.zip	MetaboLights	MTBLS79	http://www.ebi.ac.uk/metabolights/MTBLS79	Replicate Filtering	batch02_QC10__Dataset06_FPL.zip	MetaboLights	MTBLS79	http://www.ebi.ac.uk/metabolights/MTBLS79	Sample Filtering including TIC-filtering, Blank Filtering and Missing-value Filtering	Dataset07__SFPM.xlsx	MetaboLights	MTBLS79	http://www.ebi.ac.uk/metabolights/MTBLS79	PQN Normalisation	Dataset08a__SFPM_PQN.xlsx	MetaboLights	MTBLS79	http://www.ebi.ac.uk/metabolights/MTBLS79	Batch Correction	Dataset08b__SFPM_PQN_BATCH.xlsx	MetaboLights	MTBLS79
batch02_S04	FT-ICR mass spectrometry	positive	70-590	Thermo Scientific, LTQ FT Ultra	Direct Infusion nanoESI	FT-ICR	MS	1000079	FT-ICR254	batch02_S04__Dataset01_IRF.zip	MetaboLights	MTBLS79	http://www.ebi.ac.uk/metabolights/MTBLS79	Signal processing of mass spectra	Averaged transients	batch02_S04__Dataset02_AT.zip	MetaboLights	MTBLS79	http://www.ebi.ac.uk/metabolights/MTBLS79	Apodisation, Zero-filling & Fourier Transformation	batch02_S04__Dataset03_FS.zip	MetaboLights	MTBLS79	http://www.ebi.ac.uk/metabolights/MTBLS79	Mass Calibration & SIM-stitching	Dataset04_CalibrantList.txt	batch02_S04__Dataset05_SPL.zip	MetaboLights	MTBLS79	http://www.ebi.ac.uk/metabolights/MTBLS79	Replicate Filtering	batch02_S04__Dataset06_FPL.zip	MetaboLights	MTBLS79	http://www.ebi.ac.uk/metabolights/MTBLS79	Sample Filtering including TIC-filtering, Blank Filtering and Missing-value Filtering	Dataset07__SFPM.xlsx	MetaboLights	MTBLS79	http://www.ebi.ac.uk/metabolights/MTBLS79	PQN Normalisation	Dataset08a__SFPM_PQN.xlsx	MetaboLights	MTBLS79	http://www.ebi.ac.uk/metabolights/MTBLS79	Batch Correction	Dataset08b__SFPM_PQN_BATCH.xlsx	MetaboLights	MTBLS79
batch02_S08	FT-ICR mass spectrometry	positive	70-590	Thermo Scientific, LTQ FT Ultra	Direct Infusion nanoESI	FT-ICR	MS	1000079	FT-ICR255	batch02_S08__Dataset01_IRF.zip	MetaboLights	MTBLS79	http://www.ebi.ac.uk/metabolights/MTBLS79	Signal processing of mass spectra	Averaged transients	batch02_S08__Dataset02_AT.zip	MetaboLights	MTBLS79	http://www.ebi.ac.uk/metabolights/MTBLS79	Apodisation, Zero-filling & Fourier Transformation	batch02_S08__Dataset03_FS.zip	MetaboLights	MTBLS79	http://www.ebi.ac.uk/metabolights/MTBLS79	Mass Calibration & SIM-stitching	Dataset04_CalibrantList.txt	batch02_S08__Dataset05_SPL.zip	MetaboLights	MTBLS79	http://www.ebi.ac.uk/metabolights/MTBLS79	Replicate Filtering	batch02_S08__Dataset06_FPL.zip	MetaboLights	MTBLS79	http://www.ebi.ac.uk/metabolights/MTBLS79	Sample Filtering including TIC-filtering, Blank Filtering and Missing-value Filtering	Dataset07__SFPM.xlsx	MetaboLights	MTBLS79	http://www.ebi.ac.uk/metabolights/MTBLS79	PQN Normalisation	Dataset08a__SFPM_PQN.xlsx	MetaboLights	MTBLS79	http://www.ebi.ac.uk/metabolights/MTBLS79	Batch Correction	Dataset08b__SFPM_PQN_BATCH.xlsx	MetaboLights	MTBLS79
batch02_C04	FT-ICR mass spectrometry	positive	70-590	Thermo Scientific, LTQ FT Ultra	Direct Infusion nanoESI	FT-ICR	MS	1000079	FT-ICR256	batch02_C04__Dataset01_IRF.zip	MetaboLights	MTBLS79	http://www.ebi.ac.uk/metabolights/MTBLS79	Signal processing of mass spectra	Averaged transients	batch02_C04__Dataset02_AT.zip	MetaboLights	MTBLS79	http://www.ebi.ac.uk/metabolights/MTBLS79	Apodisation, Zero-filling & Fourier Transformation	batch02_C04__Dataset03_FS.zip	MetaboLights	MTBLS79	http://www.ebi.ac.uk/metabolights/MTBLS79	Mass Calibration & SIM-stitching	Dataset04_CalibrantList.txt	batch02_C04__Dataset05_SPL.zip	MetaboLights	MTBLS79	http://www.ebi.ac.uk/metabolights/MTBLS79	Replicate Filtering	batch02_C04__Dataset06_FPL.zip	MetaboLights	MTBLS79	http://www.ebi.ac.uk/metabolights/MTBLS79	Sample Filtering including TIC-filtering, Blank Filtering and Missing-value Filtering	Dataset07__SFPM.xlsx	MetaboLights	MTBLS79	http://www.ebi.ac.uk/metabolights/MTBLS79	PQN Normalisation	Dataset08a__SFPM_PQN.xlsx	MetaboLights	MTBLS79	http://www.ebi.ac.uk/metabolights/MTBLS79	Batch Correction	Dataset08b__SFPM_PQN_BATCH.xlsx	MetaboLights	MTBLS79
batch02_S10	FT-ICR mass spectrometry	positive	70-590	Thermo Scientific, LTQ FT Ultra	Direct Infusion nanoESI	FT-ICR	MS	1000079	FT-ICR257	batch02_S10__Dataset01_IRF.zip	MetaboLights	MTBLS79	http://www.ebi.ac.uk/metabolights/MTBLS79	Signal processing of mass spectra	Averaged transients	batch02_S10__Dataset02_AT.zip	MetaboLights	MTBLS79	http://www.ebi.ac.uk/metabolights/MTBLS79	Apodisation, Zero-filling & Fourier Transformation	batch02_S10__Dataset03_FS.zip	MetaboLights	MTBLS79	http://www.ebi.ac.uk/metabolights/MTBLS79	Mass Calibration & SIM-stitching	Dataset04_CalibrantList.txt	batch02_S10__Dataset05_SPL.zip	MetaboLights	MTBLS79	http://www.ebi.ac.uk/metabolights/MTBLS79	Replicate Filtering	batch02_S10__Dataset06_FPL.zip	MetaboLights	MTBLS79	http://www.ebi.ac.uk/metabolights/MTBLS79	Sample Filtering including TIC-filtering, Blank Filtering and Missing-value Filtering	Dataset07__SFPM.xlsx	MetaboLights	MTBLS79	http://www.ebi.ac.uk/metabolights/MTBLS79	PQN Normalisation	Dataset08a__SFPM_PQN.xlsx	MetaboLights	MTBLS79	http://www.ebi.ac.uk/metabolights/MTBLS79	Batch Correction	Dataset08b__SFPM_PQN_BATCH.xlsx	MetaboLights	MTBLS79
batch02_C09	FT-ICR mass spectrometry	positive	70-590	Thermo Scientific, LTQ FT Ultra	Direct Infusion nanoESI	FT-ICR	MS	1000079	FT-ICR258	batch02_C09__Dataset01_IRF.zip	MetaboLights	MTBLS79	http://www.ebi.ac.uk/metabolights/MTBLS79	Signal processing of mass spectra	Averaged transients	batch02_C09__Dataset02_AT.zip	MetaboLights	MTBLS79	http://www.ebi.ac.uk/metabolights/MTBLS79	Apodisation, Zero-filling & Fourier Transformation	batch02_C09__Dataset03_FS.zip	MetaboLights	MTBLS79	http://www.ebi.ac.uk/metabolights/MTBLS79	Mass Calibration & SIM-stitching	Dataset04_CalibrantList.txt	batch02_C09__Dataset05_SPL.zip	MetaboLights	MTBLS79	http://www.ebi.ac.uk/metabolights/MTBLS79	Replicate Filtering	batch02_C09__Dataset06_FPL.zip	MetaboLights	MTBLS79	http://www.ebi.ac.uk/metabolights/MTBLS79	Sample Filtering including TIC-filtering, Blank Filtering and Missing-value Filtering	Dataset07__SFPM.xlsx	MetaboLights	MTBLS79	http://www.ebi.ac.uk/metabolights/MTBLS79	PQN Normalisation	Dataset08a__SFPM_PQN.xlsx	MetaboLights	MTBLS79	http://www.ebi.ac.uk/metabolights/MTBLS79	Batch Correction	Dataset08b__SFPM_PQN_BATCH.xlsx	MetaboLights	MTBLS79
batch02_QC11	FT-ICR mass spectrometry	positive	70-590	Thermo Scientific, LTQ FT Ultra	Direct Infusion nanoESI	FT-ICR	MS	1000079	FT-ICR259	batch02_QC11__Dataset01_IRF.zip	MetaboLights	MTBLS79	http://www.ebi.ac.uk/metabolights/MTBLS79	Signal processing of mass spectra	Averaged transients	batch02_QC11__Dataset02_AT.zip	MetaboLights	MTBLS79	http://www.ebi.ac.uk/metabolights/MTBLS79	Apodisation, Zero-filling & Fourier Transformation	batch02_QC11__Dataset03_FS.zip	MetaboLights	MTBLS79	http://www.ebi.ac.uk/metabolights/MTBLS79	Mass Calibration & SIM-stitching	Dataset04_CalibrantList.txt	batch02_QC11__Dataset05_SPL.zip	MetaboLights	MTBLS79	http://www.ebi.ac.uk/metabolights/MTBLS79	Replicate Filtering	batch02_QC11__Dataset06_FPL.zip	MetaboLights	MTBLS79	http://www.ebi.ac.uk/metabolights/MTBLS79	Sample Filtering including TIC-filtering, Blank Filtering and Missing-value Filtering	Dataset07__SFPM.xlsx	MetaboLights	MTBLS79	http://www.ebi.ac.uk/metabolights/MTBLS79	PQN Normalisation	Dataset08a__SFPM_PQN.xlsx	MetaboLights	MTBLS79	http://www.ebi.ac.uk/metabolights/MTBLS79	Batch Correction	Dataset08b__SFPM_PQN_BATCH.xlsx	MetaboLights	MTBLS79
batch03_C05	FT-ICR mass spectrometry	positive	70-590	Thermo Scientific, LTQ FT Ultra	Direct Infusion nanoESI	FT-ICR	MS	1000079	FT-ICR260	batch03_C05__Dataset01_IRF.zip	MetaboLights	MTBLS79	http://www.ebi.ac.uk/metabolights/MTBLS79	Signal processing of mass spectra	Averaged transients	batch03_C05__Dataset02_AT.zip	MetaboLights	MTBLS79	http://www.ebi.ac.uk/metabolights/MTBLS79	Apodisation, Zero-filling & Fourier Transformation	batch03_C05__Dataset03_FS.zip	MetaboLights	MTBLS79	http://www.ebi.ac.uk/metabolights/MTBLS79	Mass Calibration & SIM-stitching	Dataset04_CalibrantList.txt	batch03_C05__Dataset05_SPL.zip	MetaboLights	MTBLS79	http://www.ebi.ac.uk/metabolights/MTBLS79	Replicate Filtering	batch03_C05__Dataset06_FPL.zip	MetaboLights	MTBLS79	http://www.ebi.ac.uk/metabolights/MTBLS79	Sample Filtering including TIC-filtering, Blank Filtering and Missing-value Filtering	Dataset07__SFPM.xlsx	MetaboLights	MTBLS79	http://www.ebi.ac.uk/metabolights/MTBLS79	PQN Normalisation	Dataset08a__SFPM_PQN.xlsx	MetaboLights	MTBLS79	http://www.ebi.ac.uk/metabolights/MTBLS79	Batch Correction	Dataset08b__SFPM_PQN_BATCH.xlsx	MetaboLights	MTBLS79
batch03_S03	FT-ICR mass spectrometry	positive	70-590	Thermo Scientific, LTQ FT Ultra	Direct Infusion nanoESI	FT-ICR	MS	1000079	FT-ICR261	batch03_S03__Dataset01_IRF.zip	MetaboLights	MTBLS79	http://www.ebi.ac.uk/metabolights/MTBLS79	Signal processing of mass spectra	Averaged transients	batch03_S03__Dataset02_AT.zip	MetaboLights	MTBLS79	http://www.ebi.ac.uk/metabolights/MTBLS79	Apodisation, Zero-filling & Fourier Transformation	batch03_S03__Dataset03_FS.zip	MetaboLights	MTBLS79	http://www.ebi.ac.uk/metabolights/MTBLS79	Mass Calibration & SIM-stitching	Dataset04_CalibrantList.txt	batch03_S03__Dataset05_SPL.zip	MetaboLights	MTBLS79	http://www.ebi.ac.uk/metabolights/MTBLS79	Replicate Filtering	batch03_S03__Dataset06_FPL.zip	MetaboLights	MTBLS79	http://www.ebi.ac.uk/metabolights/MTBLS79	Sample Filtering including TIC-filtering, Blank Filtering and Missing-value Filtering	Dataset07__SFPM.xlsx	MetaboLights	MTBLS79	http://www.ebi.ac.uk/metabolights/MTBLS79	PQN Normalisation	Dataset08a__SFPM_PQN.xlsx	MetaboLights	MTBLS79	http://www.ebi.ac.uk/metabolights/MTBLS79	Batch Correction	Dataset08b__SFPM_PQN_BATCH.xlsx	MetaboLights	MTBLS79
batch03_S07	FT-ICR mass spectrometry	positive	70-590	Thermo Scientific, LTQ FT Ultra	Direct Infusion nanoESI	FT-ICR	MS	1000079	FT-ICR262	batch03_S07__Dataset01_IRF.zip	MetaboLights	MTBLS79	http://www.ebi.ac.uk/metabolights/MTBLS79	Signal processing of mass spectra	Averaged transients	batch03_S07__Dataset02_AT.zip	MetaboLights	MTBLS79	http://www.ebi.ac.uk/metabolights/MTBLS79	Apodisation, Zero-filling & Fourier Transformation	batch03_S07__Dataset03_FS.zip	MetaboLights	MTBLS79	http://www.ebi.ac.uk/metabolights/MTBLS79	Mass Calibration & SIM-stitching	Dataset04_CalibrantList.txt	batch03_S07__Dataset05_SPL.zip	MetaboLights	MTBLS79	http://www.ebi.ac.uk/metabolights/MTBLS79	Replicate Filtering	batch03_S07__Dataset06_FPL.zip	MetaboLights	MTBLS79	http://www.ebi.ac.uk/metabolights/MTBLS79	Sample Filtering including TIC-filtering, Blank Filtering and Missing-value Filtering	Dataset07__SFPM.xlsx	MetaboLights	MTBLS79	http://www.ebi.ac.uk/metabolights/MTBLS79	PQN Normalisation	Dataset08a__SFPM_PQN.xlsx	MetaboLights	MTBLS79	http://www.ebi.ac.uk/metabolights/MTBLS79	Batch Correction	Dataset08b__SFPM_PQN_BATCH.xlsx	MetaboLights	MTBLS79
batch03_C01	FT-ICR mass spectrometry	positive	70-590	Thermo Scientific, LTQ FT Ultra	Direct Infusion nanoESI	FT-ICR	MS	1000079	FT-ICR263	batch03_C01__Dataset01_IRF.zip	MetaboLights	MTBLS79	http://www.ebi.ac.uk/metabolights/MTBLS79	Signal processing of mass spectra	Averaged transients	batch03_C01__Dataset02_AT.zip	MetaboLights	MTBLS79	http://www.ebi.ac.uk/metabolights/MTBLS79	Apodisation, Zero-filling & Fourier Transformation	batch03_C01__Dataset03_FS.zip	MetaboLights	MTBLS79	http://www.ebi.ac.uk/metabolights/MTBLS79	Mass Calibration & SIM-stitching	Dataset04_CalibrantList.txt	batch03_C01__Dataset05_SPL.zip	MetaboLights	MTBLS79	http://www.ebi.ac.uk/metabolights/MTBLS79	Replicate Filtering	batch03_C01__Dataset06_FPL.zip	MetaboLights	MTBLS79	http://www.ebi.ac.uk/metabolights/MTBLS79	Sample Filtering including TIC-filtering, Blank Filtering and Missing-value Filtering	Dataset07__SFPM.xlsx	MetaboLights	MTBLS79	http://www.ebi.ac.uk/metabolights/MTBLS79	PQN Normalisation	Dataset08a__SFPM_PQN.xlsx	MetaboLights	MTBLS79	http://www.ebi.ac.uk/metabolights/MTBLS79	Batch Correction	Dataset08b__SFPM_PQN_BATCH.xlsx	MetaboLights	MTBLS79
batch03_C10	FT-ICR mass spectrometry	positive	70-590	Thermo Scientific, LTQ FT Ultra	Direct Infusion nanoESI	FT-ICR	MS	1000079	FT-ICR264	batch03_C10__Dataset01_IRF.zip	MetaboLights	MTBLS79	http://www.ebi.ac.uk/metabolights/MTBLS79	Signal processing of mass spectra	Averaged transients	batch03_C10__Dataset02_AT.zip	MetaboLights	MTBLS79	http://www.ebi.ac.uk/metabolights/MTBLS79	Apodisation, Zero-filling & Fourier Transformation	batch03_C10__Dataset03_FS.zip	MetaboLights	MTBLS79	http://www.ebi.ac.uk/metabolights/MTBLS79	Mass Calibration & SIM-stitching	Dataset04_CalibrantList.txt	batch03_C10__Dataset05_SPL.zip	MetaboLights	MTBLS79	http://www.ebi.ac.uk/metabolights/MTBLS79	Replicate Filtering	batch03_C10__Dataset06_FPL.zip	MetaboLights	MTBLS79	http://www.ebi.ac.uk/metabolights/MTBLS79	Sample Filtering including TIC-filtering, Blank Filtering and Missing-value Filtering	Dataset07__SFPM.xlsx	MetaboLights	MTBLS79	http://www.ebi.ac.uk/metabolights/MTBLS79	PQN Normalisation	Dataset08a__SFPM_PQN.xlsx	MetaboLights	MTBLS79	http://www.ebi.ac.uk/metabolights/MTBLS79	Batch Correction	Dataset08b__SFPM_PQN_BATCH.xlsx	MetaboLights	MTBLS79
batch03_QC12	FT-ICR mass spectrometry	positive	70-590	Thermo Scientific, LTQ FT Ultra	Direct Infusion nanoESI	FT-ICR	MS	1000079	FT-ICR265	batch03_QC12__Dataset01_IRF.zip	MetaboLights	MTBLS79	http://www.ebi.ac.uk/metabolights/MTBLS79	Signal processing of mass spectra	Averaged transients	batch03_QC12__Dataset02_AT.zip	MetaboLights	MTBLS79	http://www.ebi.ac.uk/metabolights/MTBLS79	Apodisation, Zero-filling & Fourier Transformation	batch03_QC12__Dataset03_FS.zip	MetaboLights	MTBLS79	http://www.ebi.ac.uk/metabolights/MTBLS79	Mass Calibration & SIM-stitching	Dataset04_CalibrantList.txt	batch03_QC12__Dataset05_SPL.zip	MetaboLights	MTBLS79	http://www.ebi.ac.uk/metabolights/MTBLS79	Replicate Filtering	batch03_QC12__Dataset06_FPL.zip	MetaboLights	MTBLS79	http://www.ebi.ac.uk/metabolights/MTBLS79	Sample Filtering including TIC-filtering, Blank Filtering and Missing-value Filtering	Dataset07__SFPM.xlsx	MetaboLights	MTBLS79	http://www.ebi.ac.uk/metabolights/MTBLS79	PQN Normalisation	Dataset08a__SFPM_PQN.xlsx	MetaboLights	MTBLS79	http://www.ebi.ac.uk/metabolights/MTBLS79	Batch Correction	Dataset08b__SFPM_PQN_BATCH.xlsx	MetaboLights	MTBLS79
batch03_S01	FT-ICR mass spectrometry	positive	70-590	Thermo Scientific, LTQ FT Ultra	Direct Infusion nanoESI	FT-ICR	MS	1000079	FT-ICR266	batch03_S01__Dataset01_IRF.zip	MetaboLights	MTBLS79	http://www.ebi.ac.uk/metabolights/MTBLS79	Signal processing of mass spectra	Averaged transients	batch03_S01__Dataset02_AT.zip	MetaboLights	MTBLS79	http://www.ebi.ac.uk/metabolights/MTBLS79	Apodisation, Zero-filling & Fourier Transformation	batch03_S01__Dataset03_FS.zip	MetaboLights	MTBLS79	http://www.ebi.ac.uk/metabolights/MTBLS79	Mass Calibration & SIM-stitching	Dataset04_CalibrantList.txt	batch03_S01__Dataset05_SPL.zip	MetaboLights	MTBLS79	http://www.ebi.ac.uk/metabolights/MTBLS79	Replicate Filtering	batch03_S01__Dataset06_FPL.zip	MetaboLights	MTBLS79	http://www.ebi.ac.uk/metabolights/MTBLS79	Sample Filtering including TIC-filtering, Blank Filtering and Missing-value Filtering	Dataset07__SFPM.xlsx	MetaboLights	MTBLS79	http://www.ebi.ac.uk/metabolights/MTBLS79	PQN Normalisation	Dataset08a__SFPM_PQN.xlsx	MetaboLights	MTBLS79	http://www.ebi.ac.uk/metabolights/MTBLS79	Batch Correction	Dataset08b__SFPM_PQN_BATCH.xlsx	MetaboLights	MTBLS79
batch03_C03	FT-ICR mass spectrometry	positive	70-590	Thermo Scientific, LTQ FT Ultra	Direct Infusion nanoESI	FT-ICR	MS	1000079	FT-ICR267	batch03_C03__Dataset01_IRF.zip	MetaboLights	MTBLS79	http://www.ebi.ac.uk/metabolights/MTBLS79	Signal processing of mass spectra	Averaged transients	batch03_C03__Dataset02_AT.zip	MetaboLights	MTBLS79	http://www.ebi.ac.uk/metabolights/MTBLS79	Apodisation, Zero-filling & Fourier Transformation	batch03_C03__Dataset03_FS.zip	MetaboLights	MTBLS79	http://www.ebi.ac.uk/metabolights/MTBLS79	Mass Calibration & SIM-stitching	Dataset04_CalibrantList.txt	batch03_C03__Dataset05_SPL.zip	MetaboLights	MTBLS79	http://www.ebi.ac.uk/metabolights/MTBLS79	Replicate Filtering	batch03_C03__Dataset06_FPL.zip	MetaboLights	MTBLS79	http://www.ebi.ac.uk/metabolights/MTBLS79	Sample Filtering including TIC-filtering, Blank Filtering and Missing-value Filtering	Dataset07__SFPM.xlsx	MetaboLights	MTBLS79	http://www.ebi.ac.uk/metabolights/MTBLS79	PQN Normalisation	Dataset08a__SFPM_PQN.xlsx	MetaboLights	MTBLS79	http://www.ebi.ac.uk/metabolights/MTBLS79	Batch Correction	Dataset08b__SFPM_PQN_BATCH.xlsx	MetaboLights	MTBLS79
batch03_S05	FT-ICR mass spectrometry	positive	70-590	Thermo Scientific, LTQ FT Ultra	Direct Infusion nanoESI	FT-ICR	MS	1000079	FT-ICR268	batch03_S05__Dataset01_IRF.zip	MetaboLights	MTBLS79	http://www.ebi.ac.uk/metabolights/MTBLS79	Signal processing of mass spectra	Averaged transients	batch03_S05__Dataset02_AT.zip	MetaboLights	MTBLS79	http://www.ebi.ac.uk/metabolights/MTBLS79	Apodisation, Zero-filling & Fourier Transformation	batch03_S05__Dataset03_FS.zip	MetaboLights	MTBLS79	http://www.ebi.ac.uk/metabolights/MTBLS79	Mass Calibration & SIM-stitching	Dataset04_CalibrantList.txt	batch03_S05__Dataset05_SPL.zip	MetaboLights	MTBLS79	http://www.ebi.ac.uk/metabolights/MTBLS79	Replicate Filtering	batch03_S05__Dataset06_FPL.zip	MetaboLights	MTBLS79	http://www.ebi.ac.uk/metabolights/MTBLS79	Sample Filtering including TIC-filtering, Blank Filtering and Missing-value Filtering	Dataset07__SFPM.xlsx	MetaboLights	MTBLS79	http://www.ebi.ac.uk/metabolights/MTBLS79	PQN Normalisation	Dataset08a__SFPM_PQN.xlsx	MetaboLights	MTBLS79	http://www.ebi.ac.uk/metabolights/MTBLS79	Batch Correction	Dataset08b__SFPM_PQN_BATCH.xlsx	MetaboLights	MTBLS79
batch03_C07	FT-ICR mass spectrometry	positive	70-590	Thermo Scientific, LTQ FT Ultra	Direct Infusion nanoESI	FT-ICR	MS	1000079	FT-ICR269	batch03_C07__Dataset01_IRF.zip	MetaboLights	MTBLS79	http://www.ebi.ac.uk/metabolights/MTBLS79	Signal processing of mass spectra	Averaged transients	batch03_C07__Dataset02_AT.zip	MetaboLights	MTBLS79	http://www.ebi.ac.uk/metabolights/MTBLS79	Apodisation, Zero-filling & Fourier Transformation	batch03_C07__Dataset03_FS.zip	MetaboLights	MTBLS79	http://www.ebi.ac.uk/metabolights/MTBLS79	Mass Calibration & SIM-stitching	Dataset04_CalibrantList.txt	batch03_C07__Dataset05_SPL.zip	MetaboLights	MTBLS79	http://www.ebi.ac.uk/metabolights/MTBLS79	Replicate Filtering	batch03_C07__Dataset06_FPL.zip	MetaboLights	MTBLS79	http://www.ebi.ac.uk/metabolights/MTBLS79	Sample Filtering including TIC-filtering, Blank Filtering and Missing-value Filtering	Dataset07__SFPM.xlsx	MetaboLights	MTBLS79	http://www.ebi.ac.uk/metabolights/MTBLS79	PQN Normalisation	Dataset08a__SFPM_PQN.xlsx	MetaboLights	MTBLS79	http://www.ebi.ac.uk/metabolights/MTBLS79	Batch Correction	Dataset08b__SFPM_PQN_BATCH.xlsx	MetaboLights	MTBLS79
batch03_S06	FT-ICR mass spectrometry	positive	70-590	Thermo Scientific, LTQ FT Ultra	Direct Infusion nanoESI	FT-ICR	MS	1000079	FT-ICR270	batch03_S06__Dataset01_IRF.zip	MetaboLights	MTBLS79	http://www.ebi.ac.uk/metabolights/MTBLS79	Signal processing of mass spectra	Averaged transients	batch03_S06__Dataset02_AT.zip	MetaboLights	MTBLS79	http://www.ebi.ac.uk/metabolights/MTBLS79	Apodisation, Zero-filling & Fourier Transformation	batch03_S06__Dataset03_FS.zip	MetaboLights	MTBLS79	http://www.ebi.ac.uk/metabolights/MTBLS79	Mass Calibration & SIM-stitching	Dataset04_CalibrantList.txt	batch03_S06__Dataset05_SPL.zip	MetaboLights	MTBLS79	http://www.ebi.ac.uk/metabolights/MTBLS79	Replicate Filtering	batch03_S06__Dataset06_FPL.zip	MetaboLights	MTBLS79	http://www.ebi.ac.uk/metabolights/MTBLS79	Sample Filtering including TIC-filtering, Blank Filtering and Missing-value Filtering	Dataset07__SFPM.xlsx	MetaboLights	MTBLS79	http://www.ebi.ac.uk/metabolights/MTBLS79	PQN Normalisation	Dataset08a__SFPM_PQN.xlsx	MetaboLights	MTBLS79	http://www.ebi.ac.uk/metabolights/MTBLS79	Batch Correction	Dataset08b__SFPM_PQN_BATCH.xlsx	MetaboLights	MTBLS79
batch03_QC13	FT-ICR mass spectrometry	positive	70-590	Thermo Scientific, LTQ FT Ultra	Direct Infusion nanoESI	FT-ICR	MS	1000079	FT-ICR271	batch03_QC13__Dataset01_IRF.zip	MetaboLights	MTBLS79	http://www.ebi.ac.uk/metabolights/MTBLS79	Signal processing of mass spectra	Averaged transients	batch03_QC13__Dataset02_AT.zip	MetaboLights	MTBLS79	http://www.ebi.ac.uk/metabolights/MTBLS79	Apodisation, Zero-filling & Fourier Transformation	batch03_QC13__Dataset03_FS.zip	MetaboLights	MTBLS79	http://www.ebi.ac.uk/metabolights/MTBLS79	Mass Calibration & SIM-stitching	Dataset04_CalibrantList.txt	batch03_QC13__Dataset05_SPL.zip	MetaboLights	MTBLS79	http://www.ebi.ac.uk/metabolights/MTBLS79	Replicate Filtering	batch03_QC13__Dataset06_FPL.zip	MetaboLights	MTBLS79	http://www.ebi.ac.uk/metabolights/MTBLS79	Sample Filtering including TIC-filtering, Blank Filtering and Missing-value Filtering	Dataset07__SFPM.xlsx	MetaboLights	MTBLS79	http://www.ebi.ac.uk/metabolights/MTBLS79	PQN Normalisation	Dataset08a__SFPM_PQN.xlsx	MetaboLights	MTBLS79	http://www.ebi.ac.uk/metabolights/MTBLS79	Batch Correction	Dataset08b__SFPM_PQN_BATCH.xlsx	MetaboLights	MTBLS79
batch03_C08	FT-ICR mass spectrometry	positive	70-590	Thermo Scientific, LTQ FT Ultra	Direct Infusion nanoESI	FT-ICR	MS	1000079	FT-ICR272	batch03_C08__Dataset01_IRF.zip	MetaboLights	MTBLS79	http://www.ebi.ac.uk/metabolights/MTBLS79	Signal processing of mass spectra	Averaged transients	batch03_C08__Dataset02_AT.zip	MetaboLights	MTBLS79	http://www.ebi.ac.uk/metabolights/MTBLS79	Apodisation, Zero-filling & Fourier Transformation	batch03_C08__Dataset03_FS.zip	MetaboLights	MTBLS79	http://www.ebi.ac.uk/metabolights/MTBLS79	Mass Calibration & SIM-stitching	Dataset04_CalibrantList.txt	batch03_C08__Dataset05_SPL.zip	MetaboLights	MTBLS79	http://www.ebi.ac.uk/metabolights/MTBLS79	Replicate Filtering	batch03_C08__Dataset06_FPL.zip	MetaboLights	MTBLS79	http://www.ebi.ac.uk/metabolights/MTBLS79	Sample Filtering including TIC-filtering, Blank Filtering and Missing-value Filtering	Dataset07__SFPM.xlsx	MetaboLights	MTBLS79	http://www.ebi.ac.uk/metabolights/MTBLS79	PQN Normalisation	Dataset08a__SFPM_PQN.xlsx	MetaboLights	MTBLS79	http://www.ebi.ac.uk/metabolights/MTBLS79	Batch Correction	Dataset08b__SFPM_PQN_BATCH.xlsx	MetaboLights	MTBLS79
batch03_C06	FT-ICR mass spectrometry	positive	70-590	Thermo Scientific, LTQ FT Ultra	Direct Infusion nanoESI	FT-ICR	MS	1000079	FT-ICR273	batch03_C06__Dataset01_IRF.zip	MetaboLights	MTBLS79	http://www.ebi.ac.uk/metabolights/MTBLS79	Signal processing of mass spectra	Averaged transients	batch03_C06__Dataset02_AT.zip	MetaboLights	MTBLS79	http://www.ebi.ac.uk/metabolights/MTBLS79	Apodisation, Zero-filling & Fourier Transformation	batch03_C06__Dataset03_FS.zip	MetaboLights	MTBLS79	http://www.ebi.ac.uk/metabolights/MTBLS79	Mass Calibration & SIM-stitching	Dataset04_CalibrantList.txt	batch03_C06__Dataset05_SPL.zip	MetaboLights	MTBLS79	http://www.ebi.ac.uk/metabolights/MTBLS79	Replicate Filtering	batch03_C06__Dataset06_FPL.zip	MetaboLights	MTBLS79	http://www.ebi.ac.uk/metabolights/MTBLS79	Sample Filtering including TIC-filtering, Blank Filtering and Missing-value Filtering	Dataset07__SFPM.xlsx	MetaboLights	MTBLS79	http://www.ebi.ac.uk/metabolights/MTBLS79	PQN Normalisation	Dataset08a__SFPM_PQN.xlsx	MetaboLights	MTBLS79	http://www.ebi.ac.uk/metabolights/MTBLS79	Batch Correction	Dataset08b__SFPM_PQN_BATCH.xlsx	MetaboLights	MTBLS79
batch03_S02	FT-ICR mass spectrometry	positive	70-590	Thermo Scientific, LTQ FT Ultra	Direct Infusion nanoESI	FT-ICR	MS	1000079	FT-ICR274	batch03_S02__Dataset01_IRF.zip	MetaboLights	MTBLS79	http://www.ebi.ac.uk/metabolights/MTBLS79	Signal processing of mass spectra	Averaged transients	batch03_S02__Dataset02_AT.zip	MetaboLights	MTBLS79	http://www.ebi.ac.uk/metabolights/MTBLS79	Apodisation, Zero-filling & Fourier Transformation	batch03_S02__Dataset03_FS.zip	MetaboLights	MTBLS79	http://www.ebi.ac.uk/metabolights/MTBLS79	Mass Calibration & SIM-stitching	Dataset04_CalibrantList.txt	batch03_S02__Dataset05_SPL.zip	MetaboLights	MTBLS79	http://www.ebi.ac.uk/metabolights/MTBLS79	Replicate Filtering	batch03_S02__Dataset06_FPL.zip	MetaboLights	MTBLS79	http://www.ebi.ac.uk/metabolights/MTBLS79	Sample Filtering including TIC-filtering, Blank Filtering and Missing-value Filtering	Dataset07__SFPM.xlsx	MetaboLights	MTBLS79	http://www.ebi.ac.uk/metabolights/MTBLS79	PQN Normalisation	Dataset08a__SFPM_PQN.xlsx	MetaboLights	MTBLS79	http://www.ebi.ac.uk/metabolights/MTBLS79	Batch Correction	Dataset08b__SFPM_PQN_BATCH.xlsx	MetaboLights	MTBLS79
batch03_S09	FT-ICR mass spectrometry	positive	70-590	Thermo Scientific, LTQ FT Ultra	Direct Infusion nanoESI	FT-ICR	MS	1000079	FT-ICR275	batch03_S09__Dataset01_IRF.zip	MetaboLights	MTBLS79	http://www.ebi.ac.uk/metabolights/MTBLS79	Signal processing of mass spectra	Averaged transients	batch03_S09__Dataset02_AT.zip	MetaboLights	MTBLS79	http://www.ebi.ac.uk/metabolights/MTBLS79	Apodisation, Zero-filling & Fourier Transformation	batch03_S09__Dataset03_FS.zip	MetaboLights	MTBLS79	http://www.ebi.ac.uk/metabolights/MTBLS79	Mass Calibration & SIM-stitching	Dataset04_CalibrantList.txt	batch03_S09__Dataset05_SPL.zip	MetaboLights	MTBLS79	http://www.ebi.ac.uk/metabolights/MTBLS79	Replicate Filtering	batch03_S09__Dataset06_FPL.zip	MetaboLights	MTBLS79	http://www.ebi.ac.uk/metabolights/MTBLS79	Sample Filtering including TIC-filtering, Blank Filtering and Missing-value Filtering	Dataset07__SFPM.xlsx	MetaboLights	MTBLS79	http://www.ebi.ac.uk/metabolights/MTBLS79	PQN Normalisation	Dataset08a__SFPM_PQN.xlsx	MetaboLights	MTBLS79	http://www.ebi.ac.uk/metabolights/MTBLS79	Batch Correction	Dataset08b__SFPM_PQN_BATCH.xlsx	MetaboLights	MTBLS79
batch03_C02	FT-ICR mass spectrometry	positive	70-590	Thermo Scientific, LTQ FT Ultra	Direct Infusion nanoESI	FT-ICR	MS	1000079	FT-ICR276	batch03_C02__Dataset01_IRF.zip	MetaboLights	MTBLS79	http://www.ebi.ac.uk/metabolights/MTBLS79	Signal processing of mass spectra	Averaged transients	batch03_C02__Dataset02_AT.zip	MetaboLights	MTBLS79	http://www.ebi.ac.uk/metabolights/MTBLS79	Apodisation, Zero-filling & Fourier Transformation	batch03_C02__Dataset03_FS.zip	MetaboLights	MTBLS79	http://www.ebi.ac.uk/metabolights/MTBLS79	Mass Calibration & SIM-stitching	Dataset04_CalibrantList.txt	batch03_C02__Dataset05_SPL.zip	MetaboLights	MTBLS79	http://www.ebi.ac.uk/metabolights/MTBLS79	Replicate Filtering	batch03_C02__Dataset06_FPL.zip	MetaboLights	MTBLS79	http://www.ebi.ac.uk/metabolights/MTBLS79	Sample Filtering including TIC-filtering, Blank Filtering and Missing-value Filtering	Dataset07__SFPM.xlsx	MetaboLights	MTBLS79	http://www.ebi.ac.uk/metabolights/MTBLS79	PQN Normalisation	Dataset08a__SFPM_PQN.xlsx	MetaboLights	MTBLS79	http://www.ebi.ac.uk/metabolights/MTBLS79	Batch Correction	Dataset08b__SFPM_PQN_BATCH.xlsx	MetaboLights	MTBLS79
batch03_QC14	FT-ICR mass spectrometry	positive	70-590	Thermo Scientific, LTQ FT Ultra	Direct Infusion nanoESI	FT-ICR	MS	1000079	FT-ICR277	batch03_QC14__Dataset01_IRF.zip	MetaboLights	MTBLS79	http://www.ebi.ac.uk/metabolights/MTBLS79	Signal processing of mass spectra	Averaged transients	batch03_QC14__Dataset02_AT.zip	MetaboLights	MTBLS79	http://www.ebi.ac.uk/metabolights/MTBLS79	Apodisation, Zero-filling & Fourier Transformation	batch03_QC14__Dataset03_FS.zip	MetaboLights	MTBLS79	http://www.ebi.ac.uk/metabolights/MTBLS79	Mass Calibration & SIM-stitching	Dataset04_CalibrantList.txt	batch03_QC14__Dataset05_SPL.zip	MetaboLights	MTBLS79	http://www.ebi.ac.uk/metabolights/MTBLS79	Replicate Filtering	batch03_QC14__Dataset06_FPL.zip	MetaboLights	MTBLS79	http://www.ebi.ac.uk/metabolights/MTBLS79	Sample Filtering including TIC-filtering, Blank Filtering and Missing-value Filtering	Dataset07__SFPM.xlsx	MetaboLights	MTBLS79	http://www.ebi.ac.uk/metabolights/MTBLS79	PQN Normalisation	Dataset08a__SFPM_PQN.xlsx	MetaboLights	MTBLS79	http://www.ebi.ac.uk/metabolights/MTBLS79	Batch Correction	Dataset08b__SFPM_PQN_BATCH.xlsx	MetaboLights	MTBLS79
batch03_S04	FT-ICR mass spectrometry	positive	70-590	Thermo Scientific, LTQ FT Ultra	Direct Infusion nanoESI	FT-ICR	MS	1000079	FT-ICR278	batch03_S04__Dataset01_IRF.zip	MetaboLights	MTBLS79	http://www.ebi.ac.uk/metabolights/MTBLS79	Signal processing of mass spectra	Averaged transients	batch03_S04__Dataset02_AT.zip	MetaboLights	MTBLS79	http://www.ebi.ac.uk/metabolights/MTBLS79	Apodisation, Zero-filling & Fourier Transformation	batch03_S04__Dataset03_FS.zip	MetaboLights	MTBLS79	http://www.ebi.ac.uk/metabolights/MTBLS79	Mass Calibration & SIM-stitching	Dataset04_CalibrantList.txt	batch03_S04__Dataset05_SPL.zip	MetaboLights	MTBLS79	http://www.ebi.ac.uk/metabolights/MTBLS79	Replicate Filtering	batch03_S04__Dataset06_FPL.zip	MetaboLights	MTBLS79	http://www.ebi.ac.uk/metabolights/MTBLS79	Sample Filtering including TIC-filtering, Blank Filtering and Missing-value Filtering	Dataset07__SFPM.xlsx	MetaboLights	MTBLS79	http://www.ebi.ac.uk/metabolights/MTBLS79	PQN Normalisation	Dataset08a__SFPM_PQN.xlsx	MetaboLights	MTBLS79	http://www.ebi.ac.uk/metabolights/MTBLS79	Batch Correction	Dataset08b__SFPM_PQN_BATCH.xlsx	MetaboLights	MTBLS79
batch03_S08	FT-ICR mass spectrometry	positive	70-590	Thermo Scientific, LTQ FT Ultra	Direct Infusion nanoESI	FT-ICR	MS	1000079	FT-ICR279	batch03_S08__Dataset01_IRF.zip	MetaboLights	MTBLS79	http://www.ebi.ac.uk/metabolights/MTBLS79	Signal processing of mass spectra	Averaged transients	batch03_S08__Dataset02_AT.zip	MetaboLights	MTBLS79	http://www.ebi.ac.uk/metabolights/MTBLS79	Apodisation, Zero-filling & Fourier Transformation	batch03_S08__Dataset03_FS.zip	MetaboLights	MTBLS79	http://www.ebi.ac.uk/metabolights/MTBLS79	Mass Calibration & SIM-stitching	Dataset04_CalibrantList.txt	batch03_S08__Dataset05_SPL.zip	MetaboLights	MTBLS79	http://www.ebi.ac.uk/metabolights/MTBLS79	Replicate Filtering	batch03_S08__Dataset06_FPL.zip	MetaboLights	MTBLS79	http://www.ebi.ac.uk/metabolights/MTBLS79	Sample Filtering including TIC-filtering, Blank Filtering and Missing-value Filtering	Dataset07__SFPM.xlsx	MetaboLights	MTBLS79	http://www.ebi.ac.uk/metabolights/MTBLS79	PQN Normalisation	Dataset08a__SFPM_PQN.xlsx	MetaboLights	MTBLS79	http://www.ebi.ac.uk/metabolights/MTBLS79	Batch Correction	Dataset08b__SFPM_PQN_BATCH.xlsx	MetaboLights	MTBLS79
batch03_C04	FT-ICR mass spectrometry	positive	70-590	Thermo Scientific, LTQ FT Ultra	Direct Infusion nanoESI	FT-ICR	MS	1000079	FT-ICR280	batch03_C04__Dataset01_IRF.zip	MetaboLights	MTBLS79	http://www.ebi.ac.uk/metabolights/MTBLS79	Signal processing of mass spectra	Averaged transients	batch03_C04__Dataset02_AT.zip	MetaboLights	MTBLS79	http://www.ebi.ac.uk/metabolights/MTBLS79	Apodisation, Zero-filling & Fourier Transformation	batch03_C04__Dataset03_FS.zip	MetaboLights	MTBLS79	http://www.ebi.ac.uk/metabolights/MTBLS79	Mass Calibration & SIM-stitching	Dataset04_CalibrantList.txt	batch03_C04__Dataset05_SPL.zip	MetaboLights	MTBLS79	http://www.ebi.ac.uk/metabolights/MTBLS79	Replicate Filtering	batch03_C04__Dataset06_FPL.zip	MetaboLights	MTBLS79	http://www.ebi.ac.uk/metabolights/MTBLS79	Sample Filtering including TIC-filtering, Blank Filtering and Missing-value Filtering	Dataset07__SFPM.xlsx	MetaboLights	MTBLS79	http://www.ebi.ac.uk/metabolights/MTBLS79	PQN Normalisation	Dataset08a__SFPM_PQN.xlsx	MetaboLights	MTBLS79	http://www.ebi.ac.uk/metabolights/MTBLS79	Batch Correction	Dataset08b__SFPM_PQN_BATCH.xlsx	MetaboLights	MTBLS79
batch03_S10	FT-ICR mass spectrometry	positive	70-590	Thermo Scientific, LTQ FT Ultra	Direct Infusion nanoESI	FT-ICR	MS	1000079	FT-ICR281	batch03_S10__Dataset01_IRF.zip	MetaboLights	MTBLS79	http://www.ebi.ac.uk/metabolights/MTBLS79	Signal processing of mass spectra	Averaged transients	batch03_S10__Dataset02_AT.zip	MetaboLights	MTBLS79	http://www.ebi.ac.uk/metabolights/MTBLS79	Apodisation, Zero-filling & Fourier Transformation	batch03_S10__Dataset03_FS.zip	MetaboLights	MTBLS79	http://www.ebi.ac.uk/metabolights/MTBLS79	Mass Calibration & SIM-stitching	Dataset04_CalibrantList.txt	batch03_S10__Dataset05_SPL.zip	MetaboLights	MTBLS79	http://www.ebi.ac.uk/metabolights/MTBLS79	Replicate Filtering	batch03_S10__Dataset06_FPL.zip	MetaboLights	MTBLS79	http://www.ebi.ac.uk/metabolights/MTBLS79	Sample Filtering including TIC-filtering, Blank Filtering and Missing-value Filtering	Dataset07__SFPM.xlsx	MetaboLights	MTBLS79	http://www.ebi.ac.uk/metabolights/MTBLS79	PQN Normalisation	Dataset08a__SFPM_PQN.xlsx	MetaboLights	MTBLS79	http://www.ebi.ac.uk/metabolights/MTBLS79	Batch Correction	Dataset08b__SFPM_PQN_BATCH.xlsx	MetaboLights	MTBLS79
batch03_C09	FT-ICR mass spectrometry	positive	70-590	Thermo Scientific, LTQ FT Ultra	Direct Infusion nanoESI	FT-ICR	MS	1000079	FT-ICR282	batch03_C09__Dataset01_IRF.zip	MetaboLights	MTBLS79	http://www.ebi.ac.uk/metabolights/MTBLS79	Signal processing of mass spectra	Averaged transients	batch03_C09__Dataset02_AT.zip	MetaboLights	MTBLS79	http://www.ebi.ac.uk/metabolights/MTBLS79	Apodisation, Zero-filling & Fourier Transformation	batch03_C09__Dataset03_FS.zip	MetaboLights	MTBLS79	http://www.ebi.ac.uk/metabolights/MTBLS79	Mass Calibration & SIM-stitching	Dataset04_CalibrantList.txt	batch03_C09__Dataset05_SPL.zip	MetaboLights	MTBLS79	http://www.ebi.ac.uk/metabolights/MTBLS79	Replicate Filtering	batch03_C09__Dataset06_FPL.zip	MetaboLights	MTBLS79	http://www.ebi.ac.uk/metabolights/MTBLS79	Sample Filtering including TIC-filtering, Blank Filtering and Missing-value Filtering	Dataset07__SFPM.xlsx	MetaboLights	MTBLS79	http://www.ebi.ac.uk/metabolights/MTBLS79	PQN Normalisation	Dataset08a__SFPM_PQN.xlsx	MetaboLights	MTBLS79	http://www.ebi.ac.uk/metabolights/MTBLS79	Batch Correction	Dataset08b__SFPM_PQN_BATCH.xlsx	MetaboLights	MTBLS79
batch03_QC15	FT-ICR mass spectrometry	positive	70-590	Thermo Scientific, LTQ FT Ultra	Direct Infusion nanoESI	FT-ICR	MS	1000079	FT-ICR283	batch03_QC15__Dataset01_IRF.zip	MetaboLights	MTBLS79	http://www.ebi.ac.uk/metabolights/MTBLS79	Signal processing of mass spectra	Averaged transients	batch03_QC15__Dataset02_AT.zip	MetaboLights	MTBLS79	http://www.ebi.ac.uk/metabolights/MTBLS79	Apodisation, Zero-filling & Fourier Transformation	batch03_QC15__Dataset03_FS.zip	MetaboLights	MTBLS79	http://www.ebi.ac.uk/metabolights/MTBLS79	Mass Calibration & SIM-stitching	Dataset04_CalibrantList.txt	batch03_QC15__Dataset05_SPL.zip	MetaboLights	MTBLS79	http://www.ebi.ac.uk/metabolights/MTBLS79	Replicate Filtering	batch03_QC15__Dataset06_FPL.zip	MetaboLights	MTBLS79	http://www.ebi.ac.uk/metabolights/MTBLS79	Sample Filtering including TIC-filtering, Blank Filtering and Missing-value Filtering	Dataset07__SFPM.xlsx	MetaboLights	MTBLS79	http://www.ebi.ac.uk/metabolights/MTBLS79	PQN Normalisation	Dataset08a__SFPM_PQN.xlsx	MetaboLights	MTBLS79	http://www.ebi.ac.uk/metabolights/MTBLS79	Batch Correction	Dataset08b__SFPM_PQN_BATCH.xlsx	MetaboLights	MTBLS79
batch04_C05	FT-ICR mass spectrometry	positive	70-590	Thermo Scientific, LTQ FT Ultra	Direct Infusion nanoESI	FT-ICR	MS	1000079	FT-ICR284	batch04_C05__Dataset01_IRF.zip	MetaboLights	MTBLS79	http://www.ebi.ac.uk/metabolights/MTBLS79	Signal processing of mass spectra	Averaged transients	batch04_C05__Dataset02_AT.zip	MetaboLights	MTBLS79	http://www.ebi.ac.uk/metabolights/MTBLS79	Apodisation, Zero-filling & Fourier Transformation	batch04_C05__Dataset03_FS.zip	MetaboLights	MTBLS79	http://www.ebi.ac.uk/metabolights/MTBLS79	Mass Calibration & SIM-stitching	Dataset04_CalibrantList.txt	batch04_C05__Dataset05_SPL.zip	MetaboLights	MTBLS79	http://www.ebi.ac.uk/metabolights/MTBLS79	Replicate Filtering	batch04_C05__Dataset06_FPL.zip	MetaboLights	MTBLS79	http://www.ebi.ac.uk/metabolights/MTBLS79	Sample Filtering including TIC-filtering, Blank Filtering and Missing-value Filtering	Dataset07__SFPM.xlsx	MetaboLights	MTBLS79	http://www.ebi.ac.uk/metabolights/MTBLS79	PQN Normalisation	Dataset08a__SFPM_PQN.xlsx	MetaboLights	MTBLS79	http://www.ebi.ac.uk/metabolights/MTBLS79	Batch Correction	Dataset08b__SFPM_PQN_BATCH.xlsx	MetaboLights	MTBLS79
batch04_S03	FT-ICR mass spectrometry	positive	70-590	Thermo Scientific, LTQ FT Ultra	Direct Infusion nanoESI	FT-ICR	MS	1000079	FT-ICR285	batch04_S03__Dataset01_IRF.zip	MetaboLights	MTBLS79	http://www.ebi.ac.uk/metabolights/MTBLS79	Signal processing of mass spectra	Averaged transients	batch04_S03__Dataset02_AT.zip	MetaboLights	MTBLS79	http://www.ebi.ac.uk/metabolights/MTBLS79	Apodisation, Zero-filling & Fourier Transformation	batch04_S03__Dataset03_FS.zip	MetaboLights	MTBLS79	http://www.ebi.ac.uk/metabolights/MTBLS79	Mass Calibration & SIM-stitching	Dataset04_CalibrantList.txt	batch04_S03__Dataset05_SPL.zip	MetaboLights	MTBLS79	http://www.ebi.ac.uk/metabolights/MTBLS79	Replicate Filtering	batch04_S03__Dataset06_FPL.zip	MetaboLights	MTBLS79	http://www.ebi.ac.uk/metabolights/MTBLS79	Sample Filtering including TIC-filtering, Blank Filtering and Missing-value Filtering	Dataset07__SFPM.xlsx	MetaboLights	MTBLS79	http://www.ebi.ac.uk/metabolights/MTBLS79	PQN Normalisation	Dataset08a__SFPM_PQN.xlsx	MetaboLights	MTBLS79	http://www.ebi.ac.uk/metabolights/MTBLS79	Batch Correction	Dataset08b__SFPM_PQN_BATCH.xlsx	MetaboLights	MTBLS79
batch04_S07	FT-ICR mass spectrometry	positive	70-590	Thermo Scientific, LTQ FT Ultra	Direct Infusion nanoESI	FT-ICR	MS	1000079	FT-ICR286	batch04_S07__Dataset01_IRF.zip	MetaboLights	MTBLS79	http://www.ebi.ac.uk/metabolights/MTBLS79	Signal processing of mass spectra	Averaged transients	batch04_S07__Dataset02_AT.zip	MetaboLights	MTBLS79	http://www.ebi.ac.uk/metabolights/MTBLS79	Apodisation, Zero-filling & Fourier Transformation	batch04_S07__Dataset03_FS.zip	MetaboLights	MTBLS79	http://www.ebi.ac.uk/metabolights/MTBLS79	Mass Calibration & SIM-stitching	Dataset04_CalibrantList.txt	batch04_S07__Dataset05_SPL.zip	MetaboLights	MTBLS79	http://www.ebi.ac.uk/metabolights/MTBLS79	Replicate Filtering	batch04_S07__Dataset06_FPL.zip	MetaboLights	MTBLS79	http://www.ebi.ac.uk/metabolights/MTBLS79	Sample Filtering including TIC-filtering, Blank Filtering and Missing-value Filtering	Dataset07__SFPM.xlsx	MetaboLights	MTBLS79	http://www.ebi.ac.uk/metabolights/MTBLS79	PQN Normalisation	Dataset08a__SFPM_PQN.xlsx	MetaboLights	MTBLS79	http://www.ebi.ac.uk/metabolights/MTBLS79	Batch Correction	Dataset08b__SFPM_PQN_BATCH.xlsx	MetaboLights	MTBLS79
batch04_C01	FT-ICR mass spectrometry	positive	70-590	Thermo Scientific, LTQ FT Ultra	Direct Infusion nanoESI	FT-ICR	MS	1000079	FT-ICR287	batch04_C01__Dataset01_IRF.zip	MetaboLights	MTBLS79	http://www.ebi.ac.uk/metabolights/MTBLS79	Signal processing of mass spectra	Averaged transients	batch04_C01__Dataset02_AT.zip	MetaboLights	MTBLS79	http://www.ebi.ac.uk/metabolights/MTBLS79	Apodisation, Zero-filling & Fourier Transformation	batch04_C01__Dataset03_FS.zip	MetaboLights	MTBLS79	http://www.ebi.ac.uk/metabolights/MTBLS79	Mass Calibration & SIM-stitching	Dataset04_CalibrantList.txt	batch04_C01__Dataset05_SPL.zip	MetaboLights	MTBLS79	http://www.ebi.ac.uk/metabolights/MTBLS79	Replicate Filtering	batch04_C01__Dataset06_FPL.zip	MetaboLights	MTBLS79	http://www.ebi.ac.uk/metabolights/MTBLS79	Sample Filtering including TIC-filtering, Blank Filtering and Missing-value Filtering	Dataset07__SFPM.xlsx	MetaboLights	MTBLS79	http://www.ebi.ac.uk/metabolights/MTBLS79	PQN Normalisation	Dataset08a__SFPM_PQN.xlsx	MetaboLights	MTBLS79	http://www.ebi.ac.uk/metabolights/MTBLS79	Batch Correction	Dataset08b__SFPM_PQN_BATCH.xlsx	MetaboLights	MTBLS79
batch04_C10	FT-ICR mass spectrometry	positive	70-590	Thermo Scientific, LTQ FT Ultra	Direct Infusion nanoESI	FT-ICR	MS	1000079	FT-ICR288	batch04_C10__Dataset01_IRF.zip	MetaboLights	MTBLS79	http://www.ebi.ac.uk/metabolights/MTBLS79	Signal processing of mass spectra	Averaged transients	batch04_C10__Dataset02_AT.zip	MetaboLights	MTBLS79	http://www.ebi.ac.uk/metabolights/MTBLS79	Apodisation, Zero-filling & Fourier Transformation	batch04_C10__Dataset03_FS.zip	MetaboLights	MTBLS79	http://www.ebi.ac.uk/metabolights/MTBLS79	Mass Calibration & SIM-stitching	Dataset04_CalibrantList.txt	batch04_C10__Dataset05_SPL.zip	MetaboLights	MTBLS79	http://www.ebi.ac.uk/metabolights/MTBLS79	Replicate Filtering	batch04_C10__Dataset06_FPL.zip	MetaboLights	MTBLS79	http://www.ebi.ac.uk/metabolights/MTBLS79	Sample Filtering including TIC-filtering, Blank Filtering and Missing-value Filtering	Dataset07__SFPM.xlsx	MetaboLights	MTBLS79	http://www.ebi.ac.uk/metabolights/MTBLS79	PQN Normalisation	Dataset08a__SFPM_PQN.xlsx	MetaboLights	MTBLS79	http://www.ebi.ac.uk/metabolights/MTBLS79	Batch Correction	Dataset08b__SFPM_PQN_BATCH.xlsx	MetaboLights	MTBLS79
batch04_QC16	FT-ICR mass spectrometry	positive	70-590	Thermo Scientific, LTQ FT Ultra	Direct Infusion nanoESI	FT-ICR	MS	1000079	FT-ICR289	batch04_QC16__Dataset01_IRF.zip	MetaboLights	MTBLS79	http://www.ebi.ac.uk/metabolights/MTBLS79	Signal processing of mass spectra	Averaged transients	batch04_QC16__Dataset02_AT.zip	MetaboLights	MTBLS79	http://www.ebi.ac.uk/metabolights/MTBLS79	Apodisation, Zero-filling & Fourier Transformation	batch04_QC16__Dataset03_FS.zip	MetaboLights	MTBLS79	http://www.ebi.ac.uk/metabolights/MTBLS79	Mass Calibration & SIM-stitching	Dataset04_CalibrantList.txt	batch04_QC16__Dataset05_SPL.zip	MetaboLights	MTBLS79	http://www.ebi.ac.uk/metabolights/MTBLS79	Replicate Filtering	batch04_QC16__Dataset06_FPL.zip	MetaboLights	MTBLS79	http://www.ebi.ac.uk/metabolights/MTBLS79	Sample Filtering including TIC-filtering, Blank Filtering and Missing-value Filtering	Dataset07__SFPM.xlsx	MetaboLights	MTBLS79	http://www.ebi.ac.uk/metabolights/MTBLS79	PQN Normalisation	Dataset08a__SFPM_PQN.xlsx	MetaboLights	MTBLS79	http://www.ebi.ac.uk/metabolights/MTBLS79	Batch Correction	Dataset08b__SFPM_PQN_BATCH.xlsx	MetaboLights	MTBLS79
batch04_S01	FT-ICR mass spectrometry	positive	70-590	Thermo Scientific, LTQ FT Ultra	Direct Infusion nanoESI	FT-ICR	MS	1000079	FT-ICR290	batch04_S01__Dataset01_IRF.zip	MetaboLights	MTBLS79	http://www.ebi.ac.uk/metabolights/MTBLS79	Signal processing of mass spectra	Averaged transients	batch04_S01__Dataset02_AT.zip	MetaboLights	MTBLS79	http://www.ebi.ac.uk/metabolights/MTBLS79	Apodisation, Zero-filling & Fourier Transformation	batch04_S01__Dataset03_FS.zip	MetaboLights	MTBLS79	http://www.ebi.ac.uk/metabolights/MTBLS79	Mass Calibration & SIM-stitching	Dataset04_CalibrantList.txt	batch04_S01__Dataset05_SPL.zip	MetaboLights	MTBLS79	http://www.ebi.ac.uk/metabolights/MTBLS79	Replicate Filtering	batch04_S01__Dataset06_FPL.zip	MetaboLights	MTBLS79	http://www.ebi.ac.uk/metabolights/MTBLS79	Sample Filtering including TIC-filtering, Blank Filtering and Missing-value Filtering	Dataset07__SFPM.xlsx	MetaboLights	MTBLS79	http://www.ebi.ac.uk/metabolights/MTBLS79	PQN Normalisation	Dataset08a__SFPM_PQN.xlsx	MetaboLights	MTBLS79	http://www.ebi.ac.uk/metabolights/MTBLS79	Batch Correction	Dataset08b__SFPM_PQN_BATCH.xlsx	MetaboLights	MTBLS79
batch04_C03	FT-ICR mass spectrometry	positive	70-590	Thermo Scientific, LTQ FT Ultra	Direct Infusion nanoESI	FT-ICR	MS	1000079	FT-ICR291	batch04_C03__Dataset01_IRF.zip	MetaboLights	MTBLS79	http://www.ebi.ac.uk/metabolights/MTBLS79	Signal processing of mass spectra	Averaged transients	batch04_C03__Dataset02_AT.zip	MetaboLights	MTBLS79	http://www.ebi.ac.uk/metabolights/MTBLS79	Apodisation, Zero-filling & Fourier Transformation	batch04_C03__Dataset03_FS.zip	MetaboLights	MTBLS79	http://www.ebi.ac.uk/metabolights/MTBLS79	Mass Calibration & SIM-stitching	Dataset04_CalibrantList.txt	batch04_C03__Dataset05_SPL.zip	MetaboLights	MTBLS79	http://www.ebi.ac.uk/metabolights/MTBLS79	Replicate Filtering	batch04_C03__Dataset06_FPL.zip	MetaboLights	MTBLS79	http://www.ebi.ac.uk/metabolights/MTBLS79	Sample Filtering including TIC-filtering, Blank Filtering and Missing-value Filtering	Dataset07__SFPM.xlsx	MetaboLights	MTBLS79	http://www.ebi.ac.uk/metabolights/MTBLS79	PQN Normalisation	Dataset08a__SFPM_PQN.xlsx	MetaboLights	MTBLS79	http://www.ebi.ac.uk/metabolights/MTBLS79	Batch Correction	Dataset08b__SFPM_PQN_BATCH.xlsx	MetaboLights	MTBLS79
batch04_S05	FT-ICR mass spectrometry	positive	70-590	Thermo Scientific, LTQ FT Ultra	Direct Infusion nanoESI	FT-ICR	MS	1000079	FT-ICR292	batch04_S05__Dataset01_IRF.zip	MetaboLights	MTBLS79	http://www.ebi.ac.uk/metabolights/MTBLS79	Signal processing of mass spectra	Averaged transients	batch04_S05__Dataset02_AT.zip	MetaboLights	MTBLS79	http://www.ebi.ac.uk/metabolights/MTBLS79	Apodisation, Zero-filling & Fourier Transformation	batch04_S05__Dataset03_FS.zip	MetaboLights	MTBLS79	http://www.ebi.ac.uk/metabolights/MTBLS79	Mass Calibration & SIM-stitching	Dataset04_CalibrantList.txt	batch04_S05__Dataset05_SPL.zip	MetaboLights	MTBLS79	http://www.ebi.ac.uk/metabolights/MTBLS79	Replicate Filtering	batch04_S05__Dataset06_FPL.zip	MetaboLights	MTBLS79	http://www.ebi.ac.uk/metabolights/MTBLS79	Sample Filtering including TIC-filtering, Blank Filtering and Missing-value Filtering	Dataset07__SFPM.xlsx	MetaboLights	MTBLS79	http://www.ebi.ac.uk/metabolights/MTBLS79	PQN Normalisation	Dataset08a__SFPM_PQN.xlsx	MetaboLights	MTBLS79	http://www.ebi.ac.uk/metabolights/MTBLS79	Batch Correction	Dataset08b__SFPM_PQN_BATCH.xlsx	MetaboLights	MTBLS79
batch04_C07	FT-ICR mass spectrometry	positive	70-590	Thermo Scientific, LTQ FT Ultra	Direct Infusion nanoESI	FT-ICR	MS	1000079	FT-ICR293	batch04_C07__Dataset01_IRF.zip	MetaboLights	MTBLS79	http://www.ebi.ac.uk/metabolights/MTBLS79	Signal processing of mass spectra	Averaged transients	batch04_C07__Dataset02_AT.zip	MetaboLights	MTBLS79	http://www.ebi.ac.uk/metabolights/MTBLS79	Apodisation, Zero-filling & Fourier Transformation	batch04_C07__Dataset03_FS.zip	MetaboLights	MTBLS79	http://www.ebi.ac.uk/metabolights/MTBLS79	Mass Calibration & SIM-stitching	Dataset04_CalibrantList.txt	batch04_C07__Dataset05_SPL.zip	MetaboLights	MTBLS79	http://www.ebi.ac.uk/metabolights/MTBLS79	Replicate Filtering	batch04_C07__Dataset06_FPL.zip	MetaboLights	MTBLS79	http://www.ebi.ac.uk/metabolights/MTBLS79	Sample Filtering including TIC-filtering, Blank Filtering and Missing-value Filtering	Dataset07__SFPM.xlsx	MetaboLights	MTBLS79	http://www.ebi.ac.uk/metabolights/MTBLS79	PQN Normalisation	Dataset08a__SFPM_PQN.xlsx	MetaboLights	MTBLS79	http://www.ebi.ac.uk/metabolights/MTBLS79	Batch Correction	Dataset08b__SFPM_PQN_BATCH.xlsx	MetaboLights	MTBLS79
batch04_S06	FT-ICR mass spectrometry	positive	70-590	Thermo Scientific, LTQ FT Ultra	Direct Infusion nanoESI	FT-ICR	MS	1000079	FT-ICR294	batch04_S06__Dataset01_IRF.zip	MetaboLights	MTBLS79	http://www.ebi.ac.uk/metabolights/MTBLS79	Signal processing of mass spectra	Averaged transients	batch04_S06__Dataset02_AT.zip	MetaboLights	MTBLS79	http://www.ebi.ac.uk/metabolights/MTBLS79	Apodisation, Zero-filling & Fourier Transformation	batch04_S06__Dataset03_FS.zip	MetaboLights	MTBLS79	http://www.ebi.ac.uk/metabolights/MTBLS79	Mass Calibration & SIM-stitching	Dataset04_CalibrantList.txt	batch04_S06__Dataset05_SPL.zip	MetaboLights	MTBLS79	http://www.ebi.ac.uk/metabolights/MTBLS79	Replicate Filtering	batch04_S06__Dataset06_FPL.zip	MetaboLights	MTBLS79	http://www.ebi.ac.uk/metabolights/MTBLS79	Sample Filtering including TIC-filtering, Blank Filtering and Missing-value Filtering	Dataset07__SFPM.xlsx	MetaboLights	MTBLS79	http://www.ebi.ac.uk/metabolights/MTBLS79	PQN Normalisation	Dataset08a__SFPM_PQN.xlsx	MetaboLights	MTBLS79	http://www.ebi.ac.uk/metabolights/MTBLS79	Batch Correction	Dataset08b__SFPM_PQN_BATCH.xlsx	MetaboLights	MTBLS79
batch04_QC17	FT-ICR mass spectrometry	positive	70-590	Thermo Scientific, LTQ FT Ultra	Direct Infusion nanoESI	FT-ICR	MS	1000079	FT-ICR295	batch04_QC17__Dataset01_IRF.zip	MetaboLights	MTBLS79	http://www.ebi.ac.uk/metabolights/MTBLS79	Signal processing of mass spectra	Averaged transients	batch04_QC17__Dataset02_AT.zip	MetaboLights	MTBLS79	http://www.ebi.ac.uk/metabolights/MTBLS79	Apodisation, Zero-filling & Fourier Transformation	batch04_QC17__Dataset03_FS.zip	MetaboLights	MTBLS79	http://www.ebi.ac.uk/metabolights/MTBLS79	Mass Calibration & SIM-stitching	Dataset04_CalibrantList.txt	batch04_QC17__Dataset05_SPL.zip	MetaboLights	MTBLS79	http://www.ebi.ac.uk/metabolights/MTBLS79	Replicate Filtering	batch04_QC17__Dataset06_FPL.zip	MetaboLights	MTBLS79	http://www.ebi.ac.uk/metabolights/MTBLS79	Sample Filtering including TIC-filtering, Blank Filtering and Missing-value Filtering	Dataset07__SFPM.xlsx	MetaboLights	MTBLS79	http://www.ebi.ac.uk/metabolights/MTBLS79	PQN Normalisation	Dataset08a__SFPM_PQN.xlsx	MetaboLights	MTBLS79	http://www.ebi.ac.uk/metabolights/MTBLS79	Batch Correction	Dataset08b__SFPM_PQN_BATCH.xlsx	MetaboLights	MTBLS79
batch04_C08	FT-ICR mass spectrometry	positive	70-590	Thermo Scientific, LTQ FT Ultra	Direct Infusion nanoESI	FT-ICR	MS	1000079	FT-ICR296	batch04_C08__Dataset01_IRF.zip	MetaboLights	MTBLS79	http://www.ebi.ac.uk/metabolights/MTBLS79	Signal processing of mass spectra	Averaged transients	batch04_C08__Dataset02_AT.zip	MetaboLights	MTBLS79	http://www.ebi.ac.uk/metabolights/MTBLS79	Apodisation, Zero-filling & Fourier Transformation	batch04_C08__Dataset03_FS.zip	MetaboLights	MTBLS79	http://www.ebi.ac.uk/metabolights/MTBLS79	Mass Calibration & SIM-stitching	Dataset04_CalibrantList.txt	batch04_C08__Dataset05_SPL.zip	MetaboLights	MTBLS79	http://www.ebi.ac.uk/metabolights/MTBLS79	Replicate Filtering	batch04_C08__Dataset06_FPL.zip	MetaboLights	MTBLS79	http://www.ebi.ac.uk/metabolights/MTBLS79	Sample Filtering including TIC-filtering, Blank Filtering and Missing-value Filtering	Dataset07__SFPM.xlsx	MetaboLights	MTBLS79	http://www.ebi.ac.uk/metabolights/MTBLS79	PQN Normalisation	Dataset08a__SFPM_PQN.xlsx	MetaboLights	MTBLS79	http://www.ebi.ac.uk/metabolights/MTBLS79	Batch Correction	Dataset08b__SFPM_PQN_BATCH.xlsx	MetaboLights	MTBLS79
batch04_C06	FT-ICR mass spectrometry	positive	70-590	Thermo Scientific, LTQ FT Ultra	Direct Infusion nanoESI	FT-ICR	MS	1000079	FT-ICR297	batch04_C06__Dataset01_IRF.zip	MetaboLights	MTBLS79	http://www.ebi.ac.uk/metabolights/MTBLS79	Signal processing of mass spectra	Averaged transients	batch04_C06__Dataset02_AT.zip	MetaboLights	MTBLS79	http://www.ebi.ac.uk/metabolights/MTBLS79	Apodisation, Zero-filling & Fourier Transformation	batch04_C06__Dataset03_FS.zip	MetaboLights	MTBLS79	http://www.ebi.ac.uk/metabolights/MTBLS79	Mass Calibration & SIM-stitching	Dataset04_CalibrantList.txt	batch04_C06__Dataset05_SPL.zip	MetaboLights	MTBLS79	http://www.ebi.ac.uk/metabolights/MTBLS79	Replicate Filtering	batch04_C06__Dataset06_FPL.zip	MetaboLights	MTBLS79	http://www.ebi.ac.uk/metabolights/MTBLS79	Sample Filtering including TIC-filtering, Blank Filtering and Missing-value Filtering	Dataset07__SFPM.xlsx	MetaboLights	MTBLS79	http://www.ebi.ac.uk/metabolights/MTBLS79	PQN Normalisation	Dataset08a__SFPM_PQN.xlsx	MetaboLights	MTBLS79	http://www.ebi.ac.uk/metabolights/MTBLS79	Batch Correction	Dataset08b__SFPM_PQN_BATCH.xlsx	MetaboLights	MTBLS79
batch04_S02	FT-ICR mass spectrometry	positive	70-590	Thermo Scientific, LTQ FT Ultra	Direct Infusion nanoESI	FT-ICR	MS	1000079	FT-ICR298	batch04_S02__Dataset01_IRF.zip	MetaboLights	MTBLS79	http://www.ebi.ac.uk/metabolights/MTBLS79	Signal processing of mass spectra	Averaged transients	batch04_S02__Dataset02_AT.zip	MetaboLights	MTBLS79	http://www.ebi.ac.uk/metabolights/MTBLS79	Apodisation, Zero-filling & Fourier Transformation	batch04_S02__Dataset03_FS.zip	MetaboLights	MTBLS79	http://www.ebi.ac.uk/metabolights/MTBLS79	Mass Calibration & SIM-stitching	Dataset04_CalibrantList.txt	batch04_S02__Dataset05_SPL.zip	MetaboLights	MTBLS79	http://www.ebi.ac.uk/metabolights/MTBLS79	Replicate Filtering	batch04_S02__Dataset06_FPL.zip	MetaboLights	MTBLS79	http://www.ebi.ac.uk/metabolights/MTBLS79	Sample Filtering including TIC-filtering, Blank Filtering and Missing-value Filtering	Dataset07__SFPM.xlsx	MetaboLights	MTBLS79	http://www.ebi.ac.uk/metabolights/MTBLS79	PQN Normalisation	Dataset08a__SFPM_PQN.xlsx	MetaboLights	MTBLS79	http://www.ebi.ac.uk/metabolights/MTBLS79	Batch Correction	Dataset08b__SFPM_PQN_BATCH.xlsx	MetaboLights	MTBLS79
batch04_S09	FT-ICR mass spectrometry	positive	70-590	Thermo Scientific, LTQ FT Ultra	Direct Infusion nanoESI	FT-ICR	MS	1000079	FT-ICR299	batch04_S09__Dataset01_IRF.zip	MetaboLights	MTBLS79	http://www.ebi.ac.uk/metabolights/MTBLS79	Signal processing of mass spectra	Averaged transients	batch04_S09__Dataset02_AT.zip	MetaboLights	MTBLS79	http://www.ebi.ac.uk/metabolights/MTBLS79	Apodisation, Zero-filling & Fourier Transformation	batch04_S09__Dataset03_FS.zip	MetaboLights	MTBLS79	http://www.ebi.ac.uk/metabolights/MTBLS79	Mass Calibration & SIM-stitching	Dataset04_CalibrantList.txt	batch04_S09__Dataset05_SPL.zip	MetaboLights	MTBLS79	http://www.ebi.ac.uk/metabolights/MTBLS79	Replicate Filtering	batch04_S09__Dataset06_FPL.zip	MetaboLights	MTBLS79	http://www.ebi.ac.uk/metabolights/MTBLS79	Sample Filtering including TIC-filtering, Blank Filtering and Missing-value Filtering	Dataset07__SFPM.xlsx	MetaboLights	MTBLS79	http://www.ebi.ac.uk/metabolights/MTBLS79	PQN Normalisation	Dataset08a__SFPM_PQN.xlsx	MetaboLights	MTBLS79	http://www.ebi.ac.uk/metabolights/MTBLS79	Batch Correction	Dataset08b__SFPM_PQN_BATCH.xlsx	MetaboLights	MTBLS79
batch04_C02	FT-ICR mass spectrometry	positive	70-590	Thermo Scientific, LTQ FT Ultra	Direct Infusion nanoESI	FT-ICR	MS	1000079	FT-ICR300	batch04_C02__Dataset01_IRF.zip	MetaboLights	MTBLS79	http://www.ebi.ac.uk/metabolights/MTBLS79	Signal processing of mass spectra	Averaged transients	batch04_C02__Dataset02_AT.zip	MetaboLights	MTBLS79	http://www.ebi.ac.uk/metabolights/MTBLS79	Apodisation, Zero-filling & Fourier Transformation	batch04_C02__Dataset03_FS.zip	MetaboLights	MTBLS79	http://www.ebi.ac.uk/metabolights/MTBLS79	Mass Calibration & SIM-stitching	Dataset04_CalibrantList.txt	batch04_C02__Dataset05_SPL.zip	MetaboLights	MTBLS79	http://www.ebi.ac.uk/metabolights/MTBLS79	Replicate Filtering	batch04_C02__Dataset06_FPL.zip	MetaboLights	MTBLS79	http://www.ebi.ac.uk/metabolights/MTBLS79	Sample Filtering including TIC-filtering, Blank Filtering and Missing-value Filtering	Dataset07__SFPM.xlsx	MetaboLights	MTBLS79	http://www.ebi.ac.uk/metabolights/MTBLS79	PQN Normalisation	Dataset08a__SFPM_PQN.xlsx	MetaboLights	MTBLS79	http://www.ebi.ac.uk/metabolights/MTBLS79	Batch Correction	Dataset08b__SFPM_PQN_BATCH.xlsx	MetaboLights	MTBLS79
batch04_QC18	FT-ICR mass spectrometry	positive	70-590	Thermo Scientific, LTQ FT Ultra	Direct Infusion nanoESI	FT-ICR	MS	1000079	FT-ICR301	batch04_QC18__Dataset01_IRF.zip	MetaboLights	MTBLS79	http://www.ebi.ac.uk/metabolights/MTBLS79	Signal processing of mass spectra	Averaged transients	batch04_QC18__Dataset02_AT.zip	MetaboLights	MTBLS79	http://www.ebi.ac.uk/metabolights/MTBLS79	Apodisation, Zero-filling & Fourier Transformation	batch04_QC18__Dataset03_FS.zip	MetaboLights	MTBLS79	http://www.ebi.ac.uk/metabolights/MTBLS79	Mass Calibration & SIM-stitching	Dataset04_CalibrantList.txt	batch04_QC18__Dataset05_SPL.zip	MetaboLights	MTBLS79	http://www.ebi.ac.uk/metabolights/MTBLS79	Replicate Filtering	batch04_QC18__Dataset06_FPL.zip	MetaboLights	MTBLS79	http://www.ebi.ac.uk/metabolights/MTBLS79	Sample Filtering including TIC-filtering, Blank Filtering and Missing-value Filtering	Dataset07__SFPM.xlsx	MetaboLights	MTBLS79	http://www.ebi.ac.uk/metabolights/MTBLS79	PQN Normalisation	Dataset08a__SFPM_PQN.xlsx	MetaboLights	MTBLS79	http://www.ebi.ac.uk/metabolights/MTBLS79	Batch Correction	Dataset08b__SFPM_PQN_BATCH.xlsx	MetaboLights	MTBLS79
batch04_S04	FT-ICR mass spectrometry	positive	70-590	Thermo Scientific, LTQ FT Ultra	Direct Infusion nanoESI	FT-ICR	MS	1000079	FT-ICR302	batch04_S04__Dataset01_IRF.zip	MetaboLights	MTBLS79	http://www.ebi.ac.uk/metabolights/MTBLS79	Signal processing of mass spectra	Averaged transients		MetaboLights	MTBLS79	http://www.ebi.ac.uk/metabolights/MTBLS79	Apodisation, Zero-filling & Fourier Transformation		MetaboLights	MTBLS79	http://www.ebi.ac.uk/metabolights/MTBLS79	Mass Calibration & SIM-stitching	Dataset04_CalibrantList.txt		MetaboLights	MTBLS79	http://www.ebi.ac.uk/metabolights/MTBLS79	Replicate Filtering		MetaboLights	MTBLS79	http://www.ebi.ac.uk/metabolights/MTBLS79	Sample Filtering including TIC-filtering, Blank Filtering and Missing-value Filtering		MetaboLights	MTBLS79	http://www.ebi.ac.uk/metabolights/MTBLS79	PQN Normalisation		MetaboLights	MTBLS79	http://www.ebi.ac.uk/metabolights/MTBLS79	Batch Correction		MetaboLights	MTBLS79
batch04_S08	FT-ICR mass spectrometry	positive	70-590	Thermo Scientific, LTQ FT Ultra	Direct Infusion nanoESI	FT-ICR	MS	1000079	FT-ICR303	batch04_S08__Dataset01_IRF.zip	MetaboLights	MTBLS79	http://www.ebi.ac.uk/metabolights/MTBLS79	Signal processing of mass spectra	Averaged transients	batch04_S08__Dataset02_AT.zip	MetaboLights	MTBLS79	http://www.ebi.ac.uk/metabolights/MTBLS79	Apodisation, Zero-filling & Fourier Transformation	batch04_S08__Dataset03_FS.zip	MetaboLights	MTBLS79	http://www.ebi.ac.uk/metabolights/MTBLS79	Mass Calibration & SIM-stitching	Dataset04_CalibrantList.txt	batch04_S08__Dataset05_SPL.zip	MetaboLights	MTBLS79	http://www.ebi.ac.uk/metabolights/MTBLS79	Replicate Filtering	batch04_S08__Dataset06_FPL.zip	MetaboLights	MTBLS79	http://www.ebi.ac.uk/metabolights/MTBLS79	Sample Filtering including TIC-filtering, Blank Filtering and Missing-value Filtering	Dataset07__SFPM.xlsx	MetaboLights	MTBLS79	http://www.ebi.ac.uk/metabolights/MTBLS79	PQN Normalisation	Dataset08a__SFPM_PQN.xlsx	MetaboLights	MTBLS79	http://www.ebi.ac.uk/metabolights/MTBLS79	Batch Correction	Dataset08b__SFPM_PQN_BATCH.xlsx	MetaboLights	MTBLS79
batch04_C04	FT-ICR mass spectrometry	positive	70-590	Thermo Scientific, LTQ FT Ultra	Direct Infusion nanoESI	FT-ICR	MS	1000079	FT-ICR304	batch04_C04__Dataset01_IRF.zip	MetaboLights	MTBLS79	http://www.ebi.ac.uk/metabolights/MTBLS79	Signal processing of mass spectra	Averaged transients	batch04_C04__Dataset02_AT.zip	MetaboLights	MTBLS79	http://www.ebi.ac.uk/metabolights/MTBLS79	Apodisation, Zero-filling & Fourier Transformation	batch04_C04__Dataset03_FS.zip	MetaboLights	MTBLS79	http://www.ebi.ac.uk/metabolights/MTBLS79	Mass Calibration & SIM-stitching	Dataset04_CalibrantList.txt	batch04_C04__Dataset05_SPL.zip	MetaboLights	MTBLS79	http://www.ebi.ac.uk/metabolights/MTBLS79	Replicate Filtering	batch04_C04__Dataset06_FPL.zip	MetaboLights	MTBLS79	http://www.ebi.ac.uk/metabolights/MTBLS79	Sample Filtering including TIC-filtering, Blank Filtering and Missing-value Filtering	Dataset07__SFPM.xlsx	MetaboLights	MTBLS79	http://www.ebi.ac.uk/metabolights/MTBLS79	PQN Normalisation	Dataset08a__SFPM_PQN.xlsx	MetaboLights	MTBLS79	http://www.ebi.ac.uk/metabolights/MTBLS79	Batch Correction	Dataset08b__SFPM_PQN_BATCH.xlsx	MetaboLights	MTBLS79
batch04_S10	FT-ICR mass spectrometry	positive	70-590	Thermo Scientific, LTQ FT Ultra	Direct Infusion nanoESI	FT-ICR	MS	1000079	FT-ICR305	batch04_S10__Dataset01_IRF.zip	MetaboLights	MTBLS79	http://www.ebi.ac.uk/metabolights/MTBLS79	Signal processing of mass spectra	Averaged transients	batch04_S10__Dataset02_AT.zip	MetaboLights	MTBLS79	http://www.ebi.ac.uk/metabolights/MTBLS79	Apodisation, Zero-filling & Fourier Transformation	batch04_S10__Dataset03_FS.zip	MetaboLights	MTBLS79	http://www.ebi.ac.uk/metabolights/MTBLS79	Mass Calibration & SIM-stitching	Dataset04_CalibrantList.txt	batch04_S10__Dataset05_SPL.zip	MetaboLights	MTBLS79	http://www.ebi.ac.uk/metabolights/MTBLS79	Replicate Filtering	batch04_S10__Dataset06_FPL.zip	MetaboLights	MTBLS79	http://www.ebi.ac.uk/metabolights/MTBLS79	Sample Filtering including TIC-filtering, Blank Filtering and Missing-value Filtering	Dataset07__SFPM.xlsx	MetaboLights	MTBLS79	http://www.ebi.ac.uk/metabolights/MTBLS79	PQN Normalisation	Dataset08a__SFPM_PQN.xlsx	MetaboLights	MTBLS79	http://www.ebi.ac.uk/metabolights/MTBLS79	Batch Correction	Dataset08b__SFPM_PQN_BATCH.xlsx	MetaboLights	MTBLS79
batch04_C09	FT-ICR mass spectrometry	positive	70-590	Thermo Scientific, LTQ FT Ultra	Direct Infusion nanoESI	FT-ICR	MS	1000079	FT-ICR306	batch04_C09__Dataset01_IRF.zip	MetaboLights	MTBLS79	http://www.ebi.ac.uk/metabolights/MTBLS79	Signal processing of mass spectra	Averaged transients		MetaboLights	MTBLS79	http://www.ebi.ac.uk/metabolights/MTBLS79	Apodisation, Zero-filling & Fourier Transformation		MetaboLights	MTBLS79	http://www.ebi.ac.uk/metabolights/MTBLS79	Mass Calibration & SIM-stitching	Dataset04_CalibrantList.txt		MetaboLights	MTBLS79	http://www.ebi.ac.uk/metabolights/MTBLS79	Replicate Filtering		MetaboLights	MTBLS79	http://www.ebi.ac.uk/metabolights/MTBLS79	Sample Filtering including TIC-filtering, Blank Filtering and Missing-value Filtering		MetaboLights	MTBLS79	http://www.ebi.ac.uk/metabolights/MTBLS79	PQN Normalisation		MetaboLights	MTBLS79	http://www.ebi.ac.uk/metabolights/MTBLS79	Batch Correction		MetaboLights	MTBLS79
batch04_QC19	FT-ICR mass spectrometry	positive	70-590	Thermo Scientific, LTQ FT Ultra	Direct Infusion nanoESI	FT-ICR	MS	1000079	FT-ICR307	batch04_QC19__Dataset01_IRF.zip	MetaboLights	MTBLS79	http://www.ebi.ac.uk/metabolights/MTBLS79	Signal processing of mass spectra	Averaged transients	batch04_QC19__Dataset02_AT.zip	MetaboLights	MTBLS79	http://www.ebi.ac.uk/metabolights/MTBLS79	Apodisation, Zero-filling & Fourier Transformation	batch04_QC19__Dataset03_FS.zip	MetaboLights	MTBLS79	http://www.ebi.ac.uk/metabolights/MTBLS79	Mass Calibration & SIM-stitching	Dataset04_CalibrantList.txt	batch04_QC19__Dataset05_SPL.zip	MetaboLights	MTBLS79	http://www.ebi.ac.uk/metabolights/MTBLS79	Replicate Filtering	batch04_QC19__Dataset06_FPL.zip	MetaboLights	MTBLS79	http://www.ebi.ac.uk/metabolights/MTBLS79	Sample Filtering including TIC-filtering, Blank Filtering and Missing-value Filtering	Dataset07__SFPM.xlsx	MetaboLights	MTBLS79	http://www.ebi.ac.uk/metabolights/MTBLS79	PQN Normalisation	Dataset08a__SFPM_PQN.xlsx	MetaboLights	MTBLS79	http://www.ebi.ac.uk/metabolights/MTBLS79	Batch Correction	Dataset08b__SFPM_PQN_BATCH.xlsx	MetaboLights	MTBLS79
batch04_B02	FT-ICR mass spectrometry	positive	70-590	Thermo Scientific, LTQ FT Ultra	Direct Infusion nanoESI	FT-ICR	MS	1000079	FT-ICR308	batch04_B02__Dataset01_IRF.zip	MetaboLights	MTBLS79	http://www.ebi.ac.uk/metabolights/MTBLS79	Signal processing of mass spectra	Averaged transients	batch04_B02__Dataset02_AT.zip	MetaboLights	MTBLS79	http://www.ebi.ac.uk/metabolights/MTBLS79	Apodisation, Zero-filling & Fourier Transformation	batch04_B02__Dataset03_FS.zip	MetaboLights	MTBLS79	http://www.ebi.ac.uk/metabolights/MTBLS79	Mass Calibration & SIM-stitching	Dataset04_CalibrantList.txt	batch04_B02__Dataset05_SPL.zip	MetaboLights	MTBLS79	http://www.ebi.ac.uk/metabolights/MTBLS79	Replicate Filtering	batch04_B02__Dataset06_FPL.zip	MetaboLights	MTBLS79	http://www.ebi.ac.uk/metabolights/MTBLS79	Sample Filtering including TIC-filtering, Blank Filtering and Missing-value Filtering	Dataset07__SFPM.xlsx	MetaboLights	MTBLS79	http://www.ebi.ac.uk/metabolights/MTBLS79	PQN Normalisation	Dataset08a__SFPM_PQN.xlsx	MetaboLights	MTBLS79	http://www.ebi.ac.uk/metabolights/MTBLS79	Batch Correction	Dataset08b__SFPM_PQN_BATCH.xlsx	MetaboLights	MTBLS79
batch05_B03	FT-ICR mass spectrometry	positive	70-590	Thermo Scientific, LTQ FT Ultra	Direct Infusion nanoESI	FT-ICR	MS	1000079	FT-ICR309	batch05_B03__Dataset01_IRF.zip	MetaboLights	MTBLS79	http://www.ebi.ac.uk/metabolights/MTBLS79	Signal processing of mass spectra	Averaged transients	batch05_B03__Dataset02_AT.zip	MetaboLights	MTBLS79	http://www.ebi.ac.uk/metabolights/MTBLS79	Apodisation, Zero-filling & Fourier Transformation	batch05_B03__Dataset03_FS.zip	MetaboLights	MTBLS79	http://www.ebi.ac.uk/metabolights/MTBLS79	Mass Calibration & SIM-stitching	Dataset04_CalibrantList.txt	batch05_B03__Dataset05_SPL.zip	MetaboLights	MTBLS79	http://www.ebi.ac.uk/metabolights/MTBLS79	Replicate Filtering	batch05_B03__Dataset06_FPL.zip	MetaboLights	MTBLS79	http://www.ebi.ac.uk/metabolights/MTBLS79	Sample Filtering including TIC-filtering, Blank Filtering and Missing-value Filtering	Dataset07__SFPM.xlsx	MetaboLights	MTBLS79	http://www.ebi.ac.uk/metabolights/MTBLS79	PQN Normalisation	Dataset08a__SFPM_PQN.xlsx	MetaboLights	MTBLS79	http://www.ebi.ac.uk/metabolights/MTBLS79	Batch Correction	Dataset08b__SFPM_PQN_BATCH.xlsx	MetaboLights	MTBLS79
batch05_QC20	FT-ICR mass spectrometry	positive	70-590	Thermo Scientific, LTQ FT Ultra	Direct Infusion nanoESI	FT-ICR	MS	1000079	FT-ICR310	batch05_QC20__Dataset01_IRF.zip	MetaboLights	MTBLS79	http://www.ebi.ac.uk/metabolights/MTBLS79	Signal processing of mass spectra	Averaged transients	batch05_QC20__Dataset02_AT.zip	MetaboLights	MTBLS79	http://www.ebi.ac.uk/metabolights/MTBLS79	Apodisation, Zero-filling & Fourier Transformation	batch05_QC20__Dataset03_FS.zip	MetaboLights	MTBLS79	http://www.ebi.ac.uk/metabolights/MTBLS79	Mass Calibration & SIM-stitching	Dataset04_CalibrantList.txt	batch05_QC20__Dataset05_SPL.zip	MetaboLights	MTBLS79	http://www.ebi.ac.uk/metabolights/MTBLS79	Replicate Filtering	batch05_QC20__Dataset06_FPL.zip	MetaboLights	MTBLS79	http://www.ebi.ac.uk/metabolights/MTBLS79	Sample Filtering including TIC-filtering, Blank Filtering and Missing-value Filtering	Dataset07__SFPM.xlsx	MetaboLights	MTBLS79	http://www.ebi.ac.uk/metabolights/MTBLS79	PQN Normalisation	Dataset08a__SFPM_PQN.xlsx	MetaboLights	MTBLS79	http://www.ebi.ac.uk/metabolights/MTBLS79	Batch Correction	Dataset08b__SFPM_PQN_BATCH.xlsx	MetaboLights	MTBLS79
batch05_C05	FT-ICR mass spectrometry	positive	70-590	Thermo Scientific, LTQ FT Ultra	Direct Infusion nanoESI	FT-ICR	MS	1000079	FT-ICR311	batch05_C05__Dataset01_IRF.zip	MetaboLights	MTBLS79	http://www.ebi.ac.uk/metabolights/MTBLS79	Signal processing of mass spectra	Averaged transients		MetaboLights	MTBLS79	http://www.ebi.ac.uk/metabolights/MTBLS79	Apodisation, Zero-filling & Fourier Transformation		MetaboLights	MTBLS79	http://www.ebi.ac.uk/metabolights/MTBLS79	Mass Calibration & SIM-stitching	Dataset04_CalibrantList.txt		MetaboLights	MTBLS79	http://www.ebi.ac.uk/metabolights/MTBLS79	Replicate Filtering		MetaboLights	MTBLS79	http://www.ebi.ac.uk/metabolights/MTBLS79	Sample Filtering including TIC-filtering, Blank Filtering and Missing-value Filtering		MetaboLights	MTBLS79	http://www.ebi.ac.uk/metabolights/MTBLS79	PQN Normalisation		MetaboLights	MTBLS79	http://www.ebi.ac.uk/metabolights/MTBLS79	Batch Correction		MetaboLights	MTBLS79
batch05_S03	FT-ICR mass spectrometry	positive	70-590	Thermo Scientific, LTQ FT Ultra	Direct Infusion nanoESI	FT-ICR	MS	1000079	FT-ICR312	batch05_S03__Dataset01_IRF.zip	MetaboLights	MTBLS79	http://www.ebi.ac.uk/metabolights/MTBLS79	Signal processing of mass spectra	Averaged transients	batch05_S03__Dataset02_AT.zip	MetaboLights	MTBLS79	http://www.ebi.ac.uk/metabolights/MTBLS79	Apodisation, Zero-filling & Fourier Transformation	batch05_S03__Dataset03_FS.zip	MetaboLights	MTBLS79	http://www.ebi.ac.uk/metabolights/MTBLS79	Mass Calibration & SIM-stitching	Dataset04_CalibrantList.txt	batch05_S03__Dataset05_SPL.zip	MetaboLights	MTBLS79	http://www.ebi.ac.uk/metabolights/MTBLS79	Replicate Filtering	batch05_S03__Dataset06_FPL.zip	MetaboLights	MTBLS79	http://www.ebi.ac.uk/metabolights/MTBLS79	Sample Filtering including TIC-filtering, Blank Filtering and Missing-value Filtering	Dataset07__SFPM.xlsx	MetaboLights	MTBLS79	http://www.ebi.ac.uk/metabolights/MTBLS79	PQN Normalisation	Dataset08a__SFPM_PQN.xlsx	MetaboLights	MTBLS79	http://www.ebi.ac.uk/metabolights/MTBLS79	Batch Correction	Dataset08b__SFPM_PQN_BATCH.xlsx	MetaboLights	MTBLS79
batch05_S07	FT-ICR mass spectrometry	positive	70-590	Thermo Scientific, LTQ FT Ultra	Direct Infusion nanoESI	FT-ICR	MS	1000079	FT-ICR313	batch05_S07__Dataset01_IRF.zip	MetaboLights	MTBLS79	http://www.ebi.ac.uk/metabolights/MTBLS79	Signal processing of mass spectra	Averaged transients	batch05_S07__Dataset02_AT.zip	MetaboLights	MTBLS79	http://www.ebi.ac.uk/metabolights/MTBLS79	Apodisation, Zero-filling & Fourier Transformation	batch05_S07__Dataset03_FS.zip	MetaboLights	MTBLS79	http://www.ebi.ac.uk/metabolights/MTBLS79	Mass Calibration & SIM-stitching	Dataset04_CalibrantList.txt	batch05_S07__Dataset05_SPL.zip	MetaboLights	MTBLS79	http://www.ebi.ac.uk/metabolights/MTBLS79	Replicate Filtering	batch05_S07__Dataset06_FPL.zip	MetaboLights	MTBLS79	http://www.ebi.ac.uk/metabolights/MTBLS79	Sample Filtering including TIC-filtering, Blank Filtering and Missing-value Filtering	Dataset07__SFPM.xlsx	MetaboLights	MTBLS79	http://www.ebi.ac.uk/metabolights/MTBLS79	PQN Normalisation	Dataset08a__SFPM_PQN.xlsx	MetaboLights	MTBLS79	http://www.ebi.ac.uk/metabolights/MTBLS79	Batch Correction	Dataset08b__SFPM_PQN_BATCH.xlsx	MetaboLights	MTBLS79
batch05_C01	FT-ICR mass spectrometry	positive	70-590	Thermo Scientific, LTQ FT Ultra	Direct Infusion nanoESI	FT-ICR	MS	1000079	FT-ICR314	batch05_C01__Dataset01_IRF.zip	MetaboLights	MTBLS79	http://www.ebi.ac.uk/metabolights/MTBLS79	Signal processing of mass spectra	Averaged transients	batch05_C01__Dataset02_AT.zip	MetaboLights	MTBLS79	http://www.ebi.ac.uk/metabolights/MTBLS79	Apodisation, Zero-filling & Fourier Transformation	batch05_C01__Dataset03_FS.zip	MetaboLights	MTBLS79	http://www.ebi.ac.uk/metabolights/MTBLS79	Mass Calibration & SIM-stitching	Dataset04_CalibrantList.txt	batch05_C01__Dataset05_SPL.zip	MetaboLights	MTBLS79	http://www.ebi.ac.uk/metabolights/MTBLS79	Replicate Filtering	batch05_C01__Dataset06_FPL.zip	MetaboLights	MTBLS79	http://www.ebi.ac.uk/metabolights/MTBLS79	Sample Filtering including TIC-filtering, Blank Filtering and Missing-value Filtering	Dataset07__SFPM.xlsx	MetaboLights	MTBLS79	http://www.ebi.ac.uk/metabolights/MTBLS79	PQN Normalisation	Dataset08a__SFPM_PQN.xlsx	MetaboLights	MTBLS79	http://www.ebi.ac.uk/metabolights/MTBLS79	Batch Correction	Dataset08b__SFPM_PQN_BATCH.xlsx	MetaboLights	MTBLS79
batch05_C10	FT-ICR mass spectrometry	positive	70-590	Thermo Scientific, LTQ FT Ultra	Direct Infusion nanoESI	FT-ICR	MS	1000079	FT-ICR315	batch05_C10__Dataset01_IRF.zip	MetaboLights	MTBLS79	http://www.ebi.ac.uk/metabolights/MTBLS79	Signal processing of mass spectra	Averaged transients	batch05_C10__Dataset02_AT.zip	MetaboLights	MTBLS79	http://www.ebi.ac.uk/metabolights/MTBLS79	Apodisation, Zero-filling & Fourier Transformation	batch05_C10__Dataset03_FS.zip	MetaboLights	MTBLS79	http://www.ebi.ac.uk/metabolights/MTBLS79	Mass Calibration & SIM-stitching	Dataset04_CalibrantList.txt	batch05_C10__Dataset05_SPL.zip	MetaboLights	MTBLS79	http://www.ebi.ac.uk/metabolights/MTBLS79	Replicate Filtering	batch05_C10__Dataset06_FPL.zip	MetaboLights	MTBLS79	http://www.ebi.ac.uk/metabolights/MTBLS79	Sample Filtering including TIC-filtering, Blank Filtering and Missing-value Filtering	Dataset07__SFPM.xlsx	MetaboLights	MTBLS79	http://www.ebi.ac.uk/metabolights/MTBLS79	PQN Normalisation	Dataset08a__SFPM_PQN.xlsx	MetaboLights	MTBLS79	http://www.ebi.ac.uk/metabolights/MTBLS79	Batch Correction	Dataset08b__SFPM_PQN_BATCH.xlsx	MetaboLights	MTBLS79
batch05_QC21	FT-ICR mass spectrometry	positive	70-590	Thermo Scientific, LTQ FT Ultra	Direct Infusion nanoESI	FT-ICR	MS	1000079	FT-ICR316	batch05_QC21__Dataset01_IRF.zip	MetaboLights	MTBLS79	http://www.ebi.ac.uk/metabolights/MTBLS79	Signal processing of mass spectra	Averaged transients	batch05_QC21__Dataset02_AT.zip	MetaboLights	MTBLS79	http://www.ebi.ac.uk/metabolights/MTBLS79	Apodisation, Zero-filling & Fourier Transformation	batch05_QC21__Dataset03_FS.zip	MetaboLights	MTBLS79	http://www.ebi.ac.uk/metabolights/MTBLS79	Mass Calibration & SIM-stitching	Dataset04_CalibrantList.txt	batch05_QC21__Dataset05_SPL.zip	MetaboLights	MTBLS79	http://www.ebi.ac.uk/metabolights/MTBLS79	Replicate Filtering	batch05_QC21__Dataset06_FPL.zip	MetaboLights	MTBLS79	http://www.ebi.ac.uk/metabolights/MTBLS79	Sample Filtering including TIC-filtering, Blank Filtering and Missing-value Filtering	Dataset07__SFPM.xlsx	MetaboLights	MTBLS79	http://www.ebi.ac.uk/metabolights/MTBLS79	PQN Normalisation	Dataset08a__SFPM_PQN.xlsx	MetaboLights	MTBLS79	http://www.ebi.ac.uk/metabolights/MTBLS79	Batch Correction	Dataset08b__SFPM_PQN_BATCH.xlsx	MetaboLights	MTBLS79
batch05_S01	FT-ICR mass spectrometry	positive	70-590	Thermo Scientific, LTQ FT Ultra	Direct Infusion nanoESI	FT-ICR	MS	1000079	FT-ICR317	batch05_S01__Dataset01_IRF.zip	MetaboLights	MTBLS79	http://www.ebi.ac.uk/metabolights/MTBLS79	Signal processing of mass spectra	Averaged transients	batch05_S01__Dataset02_AT.zip	MetaboLights	MTBLS79	http://www.ebi.ac.uk/metabolights/MTBLS79	Apodisation, Zero-filling & Fourier Transformation	batch05_S01__Dataset03_FS.zip	MetaboLights	MTBLS79	http://www.ebi.ac.uk/metabolights/MTBLS79	Mass Calibration & SIM-stitching	Dataset04_CalibrantList.txt	batch05_S01__Dataset05_SPL.zip	MetaboLights	MTBLS79	http://www.ebi.ac.uk/metabolights/MTBLS79	Replicate Filtering	batch05_S01__Dataset06_FPL.zip	MetaboLights	MTBLS79	http://www.ebi.ac.uk/metabolights/MTBLS79	Sample Filtering including TIC-filtering, Blank Filtering and Missing-value Filtering	Dataset07__SFPM.xlsx	MetaboLights	MTBLS79	http://www.ebi.ac.uk/metabolights/MTBLS79	PQN Normalisation	Dataset08a__SFPM_PQN.xlsx	MetaboLights	MTBLS79	http://www.ebi.ac.uk/metabolights/MTBLS79	Batch Correction	Dataset08b__SFPM_PQN_BATCH.xlsx	MetaboLights	MTBLS79
batch05_C03	FT-ICR mass spectrometry	positive	70-590	Thermo Scientific, LTQ FT Ultra	Direct Infusion nanoESI	FT-ICR	MS	1000079	FT-ICR318	batch05_C03__Dataset01_IRF.zip	MetaboLights	MTBLS79	http://www.ebi.ac.uk/metabolights/MTBLS79	Signal processing of mass spectra	Averaged transients	batch05_C03__Dataset02_AT.zip	MetaboLights	MTBLS79	http://www.ebi.ac.uk/metabolights/MTBLS79	Apodisation, Zero-filling & Fourier Transformation	batch05_C03__Dataset03_FS.zip	MetaboLights	MTBLS79	http://www.ebi.ac.uk/metabolights/MTBLS79	Mass Calibration & SIM-stitching	Dataset04_CalibrantList.txt	batch05_C03__Dataset05_SPL.zip	MetaboLights	MTBLS79	http://www.ebi.ac.uk/metabolights/MTBLS79	Replicate Filtering	batch05_C03__Dataset06_FPL.zip	MetaboLights	MTBLS79	http://www.ebi.ac.uk/metabolights/MTBLS79	Sample Filtering including TIC-filtering, Blank Filtering and Missing-value Filtering	Dataset07__SFPM.xlsx	MetaboLights	MTBLS79	http://www.ebi.ac.uk/metabolights/MTBLS79	PQN Normalisation	Dataset08a__SFPM_PQN.xlsx	MetaboLights	MTBLS79	http://www.ebi.ac.uk/metabolights/MTBLS79	Batch Correction	Dataset08b__SFPM_PQN_BATCH.xlsx	MetaboLights	MTBLS79
batch05_S05	FT-ICR mass spectrometry	positive	70-590	Thermo Scientific, LTQ FT Ultra	Direct Infusion nanoESI	FT-ICR	MS	1000079	FT-ICR319	batch05_S05__Dataset01_IRF.zip	MetaboLights	MTBLS79	http://www.ebi.ac.uk/metabolights/MTBLS79	Signal processing of mass spectra	Averaged transients	batch05_S05__Dataset02_AT.zip	MetaboLights	MTBLS79	http://www.ebi.ac.uk/metabolights/MTBLS79	Apodisation, Zero-filling & Fourier Transformation	batch05_S05__Dataset03_FS.zip	MetaboLights	MTBLS79	http://www.ebi.ac.uk/metabolights/MTBLS79	Mass Calibration & SIM-stitching	Dataset04_CalibrantList.txt	batch05_S05__Dataset05_SPL.zip	MetaboLights	MTBLS79	http://www.ebi.ac.uk/metabolights/MTBLS79	Replicate Filtering	batch05_S05__Dataset06_FPL.zip	MetaboLights	MTBLS79	http://www.ebi.ac.uk/metabolights/MTBLS79	Sample Filtering including TIC-filtering, Blank Filtering and Missing-value Filtering	Dataset07__SFPM.xlsx	MetaboLights	MTBLS79	http://www.ebi.ac.uk/metabolights/MTBLS79	PQN Normalisation	Dataset08a__SFPM_PQN.xlsx	MetaboLights	MTBLS79	http://www.ebi.ac.uk/metabolights/MTBLS79	Batch Correction	Dataset08b__SFPM_PQN_BATCH.xlsx	MetaboLights	MTBLS79
batch05_C07	FT-ICR mass spectrometry	positive	70-590	Thermo Scientific, LTQ FT Ultra	Direct Infusion nanoESI	FT-ICR	MS	1000079	FT-ICR320	batch05_C07__Dataset01_IRF.zip	MetaboLights	MTBLS79	http://www.ebi.ac.uk/metabolights/MTBLS79	Signal processing of mass spectra	Averaged transients	batch05_C07__Dataset02_AT.zip	MetaboLights	MTBLS79	http://www.ebi.ac.uk/metabolights/MTBLS79	Apodisation, Zero-filling & Fourier Transformation	batch05_C07__Dataset03_FS.zip	MetaboLights	MTBLS79	http://www.ebi.ac.uk/metabolights/MTBLS79	Mass Calibration & SIM-stitching	Dataset04_CalibrantList.txt	batch05_C07__Dataset05_SPL.zip	MetaboLights	MTBLS79	http://www.ebi.ac.uk/metabolights/MTBLS79	Replicate Filtering	batch05_C07__Dataset06_FPL.zip	MetaboLights	MTBLS79	http://www.ebi.ac.uk/metabolights/MTBLS79	Sample Filtering including TIC-filtering, Blank Filtering and Missing-value Filtering	Dataset07__SFPM.xlsx	MetaboLights	MTBLS79	http://www.ebi.ac.uk/metabolights/MTBLS79	PQN Normalisation	Dataset08a__SFPM_PQN.xlsx	MetaboLights	MTBLS79	http://www.ebi.ac.uk/metabolights/MTBLS79	Batch Correction	Dataset08b__SFPM_PQN_BATCH.xlsx	MetaboLights	MTBLS79
batch05_S06	FT-ICR mass spectrometry	positive	70-590	Thermo Scientific, LTQ FT Ultra	Direct Infusion nanoESI	FT-ICR	MS	1000079	FT-ICR321	batch05_S06__Dataset01_IRF.zip	MetaboLights	MTBLS79	http://www.ebi.ac.uk/metabolights/MTBLS79	Signal processing of mass spectra	Averaged transients	batch05_S06__Dataset02_AT.zip	MetaboLights	MTBLS79	http://www.ebi.ac.uk/metabolights/MTBLS79	Apodisation, Zero-filling & Fourier Transformation	batch05_S06__Dataset03_FS.zip	MetaboLights	MTBLS79	http://www.ebi.ac.uk/metabolights/MTBLS79	Mass Calibration & SIM-stitching	Dataset04_CalibrantList.txt	batch05_S06__Dataset05_SPL.zip	MetaboLights	MTBLS79	http://www.ebi.ac.uk/metabolights/MTBLS79	Replicate Filtering	batch05_S06__Dataset06_FPL.zip	MetaboLights	MTBLS79	http://www.ebi.ac.uk/metabolights/MTBLS79	Sample Filtering including TIC-filtering, Blank Filtering and Missing-value Filtering	Dataset07__SFPM.xlsx	MetaboLights	MTBLS79	http://www.ebi.ac.uk/metabolights/MTBLS79	PQN Normalisation	Dataset08a__SFPM_PQN.xlsx	MetaboLights	MTBLS79	http://www.ebi.ac.uk/metabolights/MTBLS79	Batch Correction	Dataset08b__SFPM_PQN_BATCH.xlsx	MetaboLights	MTBLS79
batch05_QC22	FT-ICR mass spectrometry	positive	70-590	Thermo Scientific, LTQ FT Ultra	Direct Infusion nanoESI	FT-ICR	MS	1000079	FT-ICR322	batch05_QC22__Dataset01_IRF.zip	MetaboLights	MTBLS79	http://www.ebi.ac.uk/metabolights/MTBLS79	Signal processing of mass spectra	Averaged transients	batch05_QC22__Dataset02_AT.zip	MetaboLights	MTBLS79	http://www.ebi.ac.uk/metabolights/MTBLS79	Apodisation, Zero-filling & Fourier Transformation	batch05_QC22__Dataset03_FS.zip	MetaboLights	MTBLS79	http://www.ebi.ac.uk/metabolights/MTBLS79	Mass Calibration & SIM-stitching	Dataset04_CalibrantList.txt	batch05_QC22__Dataset05_SPL.zip	MetaboLights	MTBLS79	http://www.ebi.ac.uk/metabolights/MTBLS79	Replicate Filtering	batch05_QC22__Dataset06_FPL.zip	MetaboLights	MTBLS79	http://www.ebi.ac.uk/metabolights/MTBLS79	Sample Filtering including TIC-filtering, Blank Filtering and Missing-value Filtering	Dataset07__SFPM.xlsx	MetaboLights	MTBLS79	http://www.ebi.ac.uk/metabolights/MTBLS79	PQN Normalisation	Dataset08a__SFPM_PQN.xlsx	MetaboLights	MTBLS79	http://www.ebi.ac.uk/metabolights/MTBLS79	Batch Correction	Dataset08b__SFPM_PQN_BATCH.xlsx	MetaboLights	MTBLS79
batch05_C08	FT-ICR mass spectrometry	positive	70-590	Thermo Scientific, LTQ FT Ultra	Direct Infusion nanoESI	FT-ICR	MS	1000079	FT-ICR323	batch05_C08__Dataset01_IRF.zip	MetaboLights	MTBLS79	http://www.ebi.ac.uk/metabolights/MTBLS79	Signal processing of mass spectra	Averaged transients	batch05_C08__Dataset02_AT.zip	MetaboLights	MTBLS79	http://www.ebi.ac.uk/metabolights/MTBLS79	Apodisation, Zero-filling & Fourier Transformation	batch05_C08__Dataset03_FS.zip	MetaboLights	MTBLS79	http://www.ebi.ac.uk/metabolights/MTBLS79	Mass Calibration & SIM-stitching	Dataset04_CalibrantList.txt	batch05_C08__Dataset05_SPL.zip	MetaboLights	MTBLS79	http://www.ebi.ac.uk/metabolights/MTBLS79	Replicate Filtering	batch05_C08__Dataset06_FPL.zip	MetaboLights	MTBLS79	http://www.ebi.ac.uk/metabolights/MTBLS79	Sample Filtering including TIC-filtering, Blank Filtering and Missing-value Filtering	Dataset07__SFPM.xlsx	MetaboLights	MTBLS79	http://www.ebi.ac.uk/metabolights/MTBLS79	PQN Normalisation	Dataset08a__SFPM_PQN.xlsx	MetaboLights	MTBLS79	http://www.ebi.ac.uk/metabolights/MTBLS79	Batch Correction	Dataset08b__SFPM_PQN_BATCH.xlsx	MetaboLights	MTBLS79
batch05_C06	FT-ICR mass spectrometry	positive	70-590	Thermo Scientific, LTQ FT Ultra	Direct Infusion nanoESI	FT-ICR	MS	1000079	FT-ICR324	batch05_C06__Dataset01_IRF.zip	MetaboLights	MTBLS79	http://www.ebi.ac.uk/metabolights/MTBLS79	Signal processing of mass spectra	Averaged transients	batch05_C06__Dataset02_AT.zip	MetaboLights	MTBLS79	http://www.ebi.ac.uk/metabolights/MTBLS79	Apodisation, Zero-filling & Fourier Transformation	batch05_C06__Dataset03_FS.zip	MetaboLights	MTBLS79	http://www.ebi.ac.uk/metabolights/MTBLS79	Mass Calibration & SIM-stitching	Dataset04_CalibrantList.txt	batch05_C06__Dataset05_SPL.zip	MetaboLights	MTBLS79	http://www.ebi.ac.uk/metabolights/MTBLS79	Replicate Filtering	batch05_C06__Dataset06_FPL.zip	MetaboLights	MTBLS79	http://www.ebi.ac.uk/metabolights/MTBLS79	Sample Filtering including TIC-filtering, Blank Filtering and Missing-value Filtering	Dataset07__SFPM.xlsx	MetaboLights	MTBLS79	http://www.ebi.ac.uk/metabolights/MTBLS79	PQN Normalisation	Dataset08a__SFPM_PQN.xlsx	MetaboLights	MTBLS79	http://www.ebi.ac.uk/metabolights/MTBLS79	Batch Correction	Dataset08b__SFPM_PQN_BATCH.xlsx	MetaboLights	MTBLS79
batch05_S02	FT-ICR mass spectrometry	positive	70-590	Thermo Scientific, LTQ FT Ultra	Direct Infusion nanoESI	FT-ICR	MS	1000079	FT-ICR325	batch05_S02__Dataset01_IRF.zip	MetaboLights	MTBLS79	http://www.ebi.ac.uk/metabolights/MTBLS79	Signal processing of mass spectra	Averaged transients	batch05_S02__Dataset02_AT.zip	MetaboLights	MTBLS79	http://www.ebi.ac.uk/metabolights/MTBLS79	Apodisation, Zero-filling & Fourier Transformation	batch05_S02__Dataset03_FS.zip	MetaboLights	MTBLS79	http://www.ebi.ac.uk/metabolights/MTBLS79	Mass Calibration & SIM-stitching	Dataset04_CalibrantList.txt	batch05_S02__Dataset05_SPL.zip	MetaboLights	MTBLS79	http://www.ebi.ac.uk/metabolights/MTBLS79	Replicate Filtering	batch05_S02__Dataset06_FPL.zip	MetaboLights	MTBLS79	http://www.ebi.ac.uk/metabolights/MTBLS79	Sample Filtering including TIC-filtering, Blank Filtering and Missing-value Filtering	Dataset07__SFPM.xlsx	MetaboLights	MTBLS79	http://www.ebi.ac.uk/metabolights/MTBLS79	PQN Normalisation	Dataset08a__SFPM_PQN.xlsx	MetaboLights	MTBLS79	http://www.ebi.ac.uk/metabolights/MTBLS79	Batch Correction	Dataset08b__SFPM_PQN_BATCH.xlsx	MetaboLights	MTBLS79
batch05_S09	FT-ICR mass spectrometry	positive	70-590	Thermo Scientific, LTQ FT Ultra	Direct Infusion nanoESI	FT-ICR	MS	1000079	FT-ICR326	batch05_S09__Dataset01_IRF.zip	MetaboLights	MTBLS79	http://www.ebi.ac.uk/metabolights/MTBLS79	Signal processing of mass spectra	Averaged transients	batch05_S09__Dataset02_AT.zip	MetaboLights	MTBLS79	http://www.ebi.ac.uk/metabolights/MTBLS79	Apodisation, Zero-filling & Fourier Transformation	batch05_S09__Dataset03_FS.zip	MetaboLights	MTBLS79	http://www.ebi.ac.uk/metabolights/MTBLS79	Mass Calibration & SIM-stitching	Dataset04_CalibrantList.txt	batch05_S09__Dataset05_SPL.zip	MetaboLights	MTBLS79	http://www.ebi.ac.uk/metabolights/MTBLS79	Replicate Filtering	batch05_S09__Dataset06_FPL.zip	MetaboLights	MTBLS79	http://www.ebi.ac.uk/metabolights/MTBLS79	Sample Filtering including TIC-filtering, Blank Filtering and Missing-value Filtering	Dataset07__SFPM.xlsx	MetaboLights	MTBLS79	http://www.ebi.ac.uk/metabolights/MTBLS79	PQN Normalisation	Dataset08a__SFPM_PQN.xlsx	MetaboLights	MTBLS79	http://www.ebi.ac.uk/metabolights/MTBLS79	Batch Correction	Dataset08b__SFPM_PQN_BATCH.xlsx	MetaboLights	MTBLS79
batch05_C02	FT-ICR mass spectrometry	positive	70-590	Thermo Scientific, LTQ FT Ultra	Direct Infusion nanoESI	FT-ICR	MS	1000079	FT-ICR327	batch05_C02__Dataset01_IRF.zip	MetaboLights	MTBLS79	http://www.ebi.ac.uk/metabolights/MTBLS79	Signal processing of mass spectra	Averaged transients	batch05_C02__Dataset02_AT.zip	MetaboLights	MTBLS79	http://www.ebi.ac.uk/metabolights/MTBLS79	Apodisation, Zero-filling & Fourier Transformation	batch05_C02__Dataset03_FS.zip	MetaboLights	MTBLS79	http://www.ebi.ac.uk/metabolights/MTBLS79	Mass Calibration & SIM-stitching	Dataset04_CalibrantList.txt	batch05_C02__Dataset05_SPL.zip	MetaboLights	MTBLS79	http://www.ebi.ac.uk/metabolights/MTBLS79	Replicate Filtering	batch05_C02__Dataset06_FPL.zip	MetaboLights	MTBLS79	http://www.ebi.ac.uk/metabolights/MTBLS79	Sample Filtering including TIC-filtering, Blank Filtering and Missing-value Filtering	Dataset07__SFPM.xlsx	MetaboLights	MTBLS79	http://www.ebi.ac.uk/metabolights/MTBLS79	PQN Normalisation	Dataset08a__SFPM_PQN.xlsx	MetaboLights	MTBLS79	http://www.ebi.ac.uk/metabolights/MTBLS79	Batch Correction	Dataset08b__SFPM_PQN_BATCH.xlsx	MetaboLights	MTBLS79
batch05_QC23	FT-ICR mass spectrometry	positive	70-590	Thermo Scientific, LTQ FT Ultra	Direct Infusion nanoESI	FT-ICR	MS	1000079	FT-ICR328	batch05_QC23__Dataset01_IRF.zip	MetaboLights	MTBLS79	http://www.ebi.ac.uk/metabolights/MTBLS79	Signal processing of mass spectra	Averaged transients	batch05_QC23__Dataset02_AT.zip	MetaboLights	MTBLS79	http://www.ebi.ac.uk/metabolights/MTBLS79	Apodisation, Zero-filling & Fourier Transformation	batch05_QC23__Dataset03_FS.zip	MetaboLights	MTBLS79	http://www.ebi.ac.uk/metabolights/MTBLS79	Mass Calibration & SIM-stitching	Dataset04_CalibrantList.txt	batch05_QC23__Dataset05_SPL.zip	MetaboLights	MTBLS79	http://www.ebi.ac.uk/metabolights/MTBLS79	Replicate Filtering	batch05_QC23__Dataset06_FPL.zip	MetaboLights	MTBLS79	http://www.ebi.ac.uk/metabolights/MTBLS79	Sample Filtering including TIC-filtering, Blank Filtering and Missing-value Filtering	Dataset07__SFPM.xlsx	MetaboLights	MTBLS79	http://www.ebi.ac.uk/metabolights/MTBLS79	PQN Normalisation	Dataset08a__SFPM_PQN.xlsx	MetaboLights	MTBLS79	http://www.ebi.ac.uk/metabolights/MTBLS79	Batch Correction	Dataset08b__SFPM_PQN_BATCH.xlsx	MetaboLights	MTBLS79
batch05_S04	FT-ICR mass spectrometry	positive	70-590	Thermo Scientific, LTQ FT Ultra	Direct Infusion nanoESI	FT-ICR	MS	1000079	FT-ICR329	batch05_S04__Dataset01_IRF.zip	MetaboLights	MTBLS79	http://www.ebi.ac.uk/metabolights/MTBLS79	Signal processing of mass spectra	Averaged transients	batch05_S04__Dataset02_AT.zip	MetaboLights	MTBLS79	http://www.ebi.ac.uk/metabolights/MTBLS79	Apodisation, Zero-filling & Fourier Transformation	batch05_S04__Dataset03_FS.zip	MetaboLights	MTBLS79	http://www.ebi.ac.uk/metabolights/MTBLS79	Mass Calibration & SIM-stitching	Dataset04_CalibrantList.txt	batch05_S04__Dataset05_SPL.zip	MetaboLights	MTBLS79	http://www.ebi.ac.uk/metabolights/MTBLS79	Replicate Filtering	batch05_S04__Dataset06_FPL.zip	MetaboLights	MTBLS79	http://www.ebi.ac.uk/metabolights/MTBLS79	Sample Filtering including TIC-filtering, Blank Filtering and Missing-value Filtering	Dataset07__SFPM.xlsx	MetaboLights	MTBLS79	http://www.ebi.ac.uk/metabolights/MTBLS79	PQN Normalisation	Dataset08a__SFPM_PQN.xlsx	MetaboLights	MTBLS79	http://www.ebi.ac.uk/metabolights/MTBLS79	Batch Correction	Dataset08b__SFPM_PQN_BATCH.xlsx	MetaboLights	MTBLS79
batch05_S08	FT-ICR mass spectrometry	positive	70-590	Thermo Scientific, LTQ FT Ultra	Direct Infusion nanoESI	FT-ICR	MS	1000079	FT-ICR330	batch05_S08__Dataset01_IRF.zip	MetaboLights	MTBLS79	http://www.ebi.ac.uk/metabolights/MTBLS79	Signal processing of mass spectra	Averaged transients	batch05_S08__Dataset02_AT.zip	MetaboLights	MTBLS79	http://www.ebi.ac.uk/metabolights/MTBLS79	Apodisation, Zero-filling & Fourier Transformation	batch05_S08__Dataset03_FS.zip	MetaboLights	MTBLS79	http://www.ebi.ac.uk/metabolights/MTBLS79	Mass Calibration & SIM-stitching	Dataset04_CalibrantList.txt	batch05_S08__Dataset05_SPL.zip	MetaboLights	MTBLS79	http://www.ebi.ac.uk/metabolights/MTBLS79	Replicate Filtering	batch05_S08__Dataset06_FPL.zip	MetaboLights	MTBLS79	http://www.ebi.ac.uk/metabolights/MTBLS79	Sample Filtering including TIC-filtering, Blank Filtering and Missing-value Filtering	Dataset07__SFPM.xlsx	MetaboLights	MTBLS79	http://www.ebi.ac.uk/metabolights/MTBLS79	PQN Normalisation	Dataset08a__SFPM_PQN.xlsx	MetaboLights	MTBLS79	http://www.ebi.ac.uk/metabolights/MTBLS79	Batch Correction	Dataset08b__SFPM_PQN_BATCH.xlsx	MetaboLights	MTBLS79
batch05_C04	FT-ICR mass spectrometry	positive	70-590	Thermo Scientific, LTQ FT Ultra	Direct Infusion nanoESI	FT-ICR	MS	1000079	FT-ICR331	batch05_C04__Dataset01_IRF.zip	MetaboLights	MTBLS79	http://www.ebi.ac.uk/metabolights/MTBLS79	Signal processing of mass spectra	Averaged transients	batch05_C04__Dataset02_AT.zip	MetaboLights	MTBLS79	http://www.ebi.ac.uk/metabolights/MTBLS79	Apodisation, Zero-filling & Fourier Transformation	batch05_C04__Dataset03_FS.zip	MetaboLights	MTBLS79	http://www.ebi.ac.uk/metabolights/MTBLS79	Mass Calibration & SIM-stitching	Dataset04_CalibrantList.txt	batch05_C04__Dataset05_SPL.zip	MetaboLights	MTBLS79	http://www.ebi.ac.uk/metabolights/MTBLS79	Replicate Filtering	batch05_C04__Dataset06_FPL.zip	MetaboLights	MTBLS79	http://www.ebi.ac.uk/metabolights/MTBLS79	Sample Filtering including TIC-filtering, Blank Filtering and Missing-value Filtering	Dataset07__SFPM.xlsx	MetaboLights	MTBLS79	http://www.ebi.ac.uk/metabolights/MTBLS79	PQN Normalisation	Dataset08a__SFPM_PQN.xlsx	MetaboLights	MTBLS79	http://www.ebi.ac.uk/metabolights/MTBLS79	Batch Correction	Dataset08b__SFPM_PQN_BATCH.xlsx	MetaboLights	MTBLS79
batch05_S10	FT-ICR mass spectrometry	positive	70-590	Thermo Scientific, LTQ FT Ultra	Direct Infusion nanoESI	FT-ICR	MS	1000079	FT-ICR332	batch05_S10__Dataset01_IRF.zip	MetaboLights	MTBLS79	http://www.ebi.ac.uk/metabolights/MTBLS79	Signal processing of mass spectra	Averaged transients		MetaboLights	MTBLS79	http://www.ebi.ac.uk/metabolights/MTBLS79	Apodisation, Zero-filling & Fourier Transformation		MetaboLights	MTBLS79	http://www.ebi.ac.uk/metabolights/MTBLS79	Mass Calibration & SIM-stitching	Dataset04_CalibrantList.txt		MetaboLights	MTBLS79	http://www.ebi.ac.uk/metabolights/MTBLS79	Replicate Filtering		MetaboLights	MTBLS79	http://www.ebi.ac.uk/metabolights/MTBLS79	Sample Filtering including TIC-filtering, Blank Filtering and Missing-value Filtering		MetaboLights	MTBLS79	http://www.ebi.ac.uk/metabolights/MTBLS79	PQN Normalisation		MetaboLights	MTBLS79	http://www.ebi.ac.uk/metabolights/MTBLS79	Batch Correction		MetaboLights	MTBLS79
batch05_C09	FT-ICR mass spectrometry	positive	70-590	Thermo Scientific, LTQ FT Ultra	Direct Infusion nanoESI	FT-ICR	MS	1000079	FT-ICR333	batch05_C09__Dataset01_IRF.zip	MetaboLights	MTBLS79	http://www.ebi.ac.uk/metabolights/MTBLS79	Signal processing of mass spectra	Averaged transients		MetaboLights	MTBLS79	http://www.ebi.ac.uk/metabolights/MTBLS79	Apodisation, Zero-filling & Fourier Transformation		MetaboLights	MTBLS79	http://www.ebi.ac.uk/metabolights/MTBLS79	Mass Calibration & SIM-stitching	Dataset04_CalibrantList.txt		MetaboLights	MTBLS79	http://www.ebi.ac.uk/metabolights/MTBLS79	Replicate Filtering		MetaboLights	MTBLS79	http://www.ebi.ac.uk/metabolights/MTBLS79	Sample Filtering including TIC-filtering, Blank Filtering and Missing-value Filtering		MetaboLights	MTBLS79	http://www.ebi.ac.uk/metabolights/MTBLS79	PQN Normalisation		MetaboLights	MTBLS79	http://www.ebi.ac.uk/metabolights/MTBLS79	Batch Correction		MetaboLights	MTBLS79
batch05_QC24	FT-ICR mass spectrometry	positive	70-590	Thermo Scientific, LTQ FT Ultra	Direct Infusion nanoESI	FT-ICR	MS	1000079	FT-ICR334	batch05_QC24__Dataset01_IRF.zip	MetaboLights	MTBLS79	http://www.ebi.ac.uk/metabolights/MTBLS79	Signal processing of mass spectra	Averaged transients	batch05_QC24__Dataset02_AT.zip	MetaboLights	MTBLS79	http://www.ebi.ac.uk/metabolights/MTBLS79	Apodisation, Zero-filling & Fourier Transformation	batch05_QC24__Dataset03_FS.zip	MetaboLights	MTBLS79	http://www.ebi.ac.uk/metabolights/MTBLS79	Mass Calibration & SIM-stitching	Dataset04_CalibrantList.txt	batch05_QC24__Dataset05_SPL.zip	MetaboLights	MTBLS79	http://www.ebi.ac.uk/metabolights/MTBLS79	Replicate Filtering	batch05_QC24__Dataset06_FPL.zip	MetaboLights	MTBLS79	http://www.ebi.ac.uk/metabolights/MTBLS79	Sample Filtering including TIC-filtering, Blank Filtering and Missing-value Filtering	Dataset07__SFPM.xlsx	MetaboLights	MTBLS79	http://www.ebi.ac.uk/metabolights/MTBLS79	PQN Normalisation	Dataset08a__SFPM_PQN.xlsx	MetaboLights	MTBLS79	http://www.ebi.ac.uk/metabolights/MTBLS79	Batch Correction	Dataset08b__SFPM_PQN_BATCH.xlsx	MetaboLights	MTBLS79
batch05_B04	FT-ICR mass spectrometry	positive	70-590	Thermo Scientific, LTQ FT Ultra	Direct Infusion nanoESI	FT-ICR	MS	1000079	FT-ICR335	batch05_B04__Dataset01_IRF.zip	MetaboLights	MTBLS79	http://www.ebi.ac.uk/metabolights/MTBLS79	Signal processing of mass spectra	Averaged transients	batch05_B04__Dataset02_AT.zip	MetaboLights	MTBLS79	http://www.ebi.ac.uk/metabolights/MTBLS79	Apodisation, Zero-filling & Fourier Transformation	batch05_B04__Dataset03_FS.zip	MetaboLights	MTBLS79	http://www.ebi.ac.uk/metabolights/MTBLS79	Mass Calibration & SIM-stitching	Dataset04_CalibrantList.txt	batch05_B04__Dataset05_SPL.zip	MetaboLights	MTBLS79	http://www.ebi.ac.uk/metabolights/MTBLS79	Replicate Filtering	batch05_B04__Dataset06_FPL.zip	MetaboLights	MTBLS79	http://www.ebi.ac.uk/metabolights/MTBLS79	Sample Filtering including TIC-filtering, Blank Filtering and Missing-value Filtering	Dataset07__SFPM.xlsx	MetaboLights	MTBLS79	http://www.ebi.ac.uk/metabolights/MTBLS79	PQN Normalisation	Dataset08a__SFPM_PQN.xlsx	MetaboLights	MTBLS79	http://www.ebi.ac.uk/metabolights/MTBLS79	Batch Correction	Dataset08b__SFPM_PQN_BATCH.xlsx	MetaboLights	MTBLS79
batch06_B05	FT-ICR mass spectrometry	positive	70-590	Thermo Scientific, LTQ FT Ultra	Direct Infusion nanoESI	FT-ICR	MS	1000079	FT-ICR336	batch06_B05__Dataset01_IRF.zip	MetaboLights	MTBLS79	http://www.ebi.ac.uk/metabolights/MTBLS79	Signal processing of mass spectra	Averaged transients	batch06_B05__Dataset02_AT.zip	MetaboLights	MTBLS79	http://www.ebi.ac.uk/metabolights/MTBLS79	Apodisation, Zero-filling & Fourier Transformation	batch06_B05__Dataset03_FS.zip	MetaboLights	MTBLS79	http://www.ebi.ac.uk/metabolights/MTBLS79	Mass Calibration & SIM-stitching	Dataset04_CalibrantList.txt	batch06_B05__Dataset05_SPL.zip	MetaboLights	MTBLS79	http://www.ebi.ac.uk/metabolights/MTBLS79	Replicate Filtering	batch06_B05__Dataset06_FPL.zip	MetaboLights	MTBLS79	http://www.ebi.ac.uk/metabolights/MTBLS79	Sample Filtering including TIC-filtering, Blank Filtering and Missing-value Filtering	Dataset07__SFPM.xlsx	MetaboLights	MTBLS79	http://www.ebi.ac.uk/metabolights/MTBLS79	PQN Normalisation	Dataset08a__SFPM_PQN.xlsx	MetaboLights	MTBLS79	http://www.ebi.ac.uk/metabolights/MTBLS79	Batch Correction	Dataset08b__SFPM_PQN_BATCH.xlsx	MetaboLights	MTBLS79
batch06_QC25	FT-ICR mass spectrometry	positive	70-590	Thermo Scientific, LTQ FT Ultra	Direct Infusion nanoESI	FT-ICR	MS	1000079	FT-ICR337	batch06_QC25__Dataset01_IRF.zip	MetaboLights	MTBLS79	http://www.ebi.ac.uk/metabolights/MTBLS79	Signal processing of mass spectra	Averaged transients	batch06_QC25__Dataset02_AT.zip	MetaboLights	MTBLS79	http://www.ebi.ac.uk/metabolights/MTBLS79	Apodisation, Zero-filling & Fourier Transformation	batch06_QC25__Dataset03_FS.zip	MetaboLights	MTBLS79	http://www.ebi.ac.uk/metabolights/MTBLS79	Mass Calibration & SIM-stitching	Dataset04_CalibrantList.txt	batch06_QC25__Dataset05_SPL.zip	MetaboLights	MTBLS79	http://www.ebi.ac.uk/metabolights/MTBLS79	Replicate Filtering	batch06_QC25__Dataset06_FPL.zip	MetaboLights	MTBLS79	http://www.ebi.ac.uk/metabolights/MTBLS79	Sample Filtering including TIC-filtering, Blank Filtering and Missing-value Filtering	Dataset07__SFPM.xlsx	MetaboLights	MTBLS79	http://www.ebi.ac.uk/metabolights/MTBLS79	PQN Normalisation	Dataset08a__SFPM_PQN.xlsx	MetaboLights	MTBLS79	http://www.ebi.ac.uk/metabolights/MTBLS79	Batch Correction	Dataset08b__SFPM_PQN_BATCH.xlsx	MetaboLights	MTBLS79
batch06_C05	FT-ICR mass spectrometry	positive	70-590	Thermo Scientific, LTQ FT Ultra	Direct Infusion nanoESI	FT-ICR	MS	1000079	FT-ICR338	batch06_C05__Dataset01_IRF.zip	MetaboLights	MTBLS79	http://www.ebi.ac.uk/metabolights/MTBLS79	Signal processing of mass spectra	Averaged transients	batch06_C05__Dataset02_AT.zip	MetaboLights	MTBLS79	http://www.ebi.ac.uk/metabolights/MTBLS79	Apodisation, Zero-filling & Fourier Transformation	batch06_C05__Dataset03_FS.zip	MetaboLights	MTBLS79	http://www.ebi.ac.uk/metabolights/MTBLS79	Mass Calibration & SIM-stitching	Dataset04_CalibrantList.txt	batch06_C05__Dataset05_SPL.zip	MetaboLights	MTBLS79	http://www.ebi.ac.uk/metabolights/MTBLS79	Replicate Filtering	batch06_C05__Dataset06_FPL.zip	MetaboLights	MTBLS79	http://www.ebi.ac.uk/metabolights/MTBLS79	Sample Filtering including TIC-filtering, Blank Filtering and Missing-value Filtering	Dataset07__SFPM.xlsx	MetaboLights	MTBLS79	http://www.ebi.ac.uk/metabolights/MTBLS79	PQN Normalisation	Dataset08a__SFPM_PQN.xlsx	MetaboLights	MTBLS79	http://www.ebi.ac.uk/metabolights/MTBLS79	Batch Correction	Dataset08b__SFPM_PQN_BATCH.xlsx	MetaboLights	MTBLS79
batch06_S03	FT-ICR mass spectrometry	positive	70-590	Thermo Scientific, LTQ FT Ultra	Direct Infusion nanoESI	FT-ICR	MS	1000079	FT-ICR339	batch06_S03__Dataset01_IRF.zip	MetaboLights	MTBLS79	http://www.ebi.ac.uk/metabolights/MTBLS79	Signal processing of mass spectra	Averaged transients	batch06_S03__Dataset02_AT.zip	MetaboLights	MTBLS79	http://www.ebi.ac.uk/metabolights/MTBLS79	Apodisation, Zero-filling & Fourier Transformation	batch06_S03__Dataset03_FS.zip	MetaboLights	MTBLS79	http://www.ebi.ac.uk/metabolights/MTBLS79	Mass Calibration & SIM-stitching	Dataset04_CalibrantList.txt	batch06_S03__Dataset05_SPL.zip	MetaboLights	MTBLS79	http://www.ebi.ac.uk/metabolights/MTBLS79	Replicate Filtering	batch06_S03__Dataset06_FPL.zip	MetaboLights	MTBLS79	http://www.ebi.ac.uk/metabolights/MTBLS79	Sample Filtering including TIC-filtering, Blank Filtering and Missing-value Filtering	Dataset07__SFPM.xlsx	MetaboLights	MTBLS79	http://www.ebi.ac.uk/metabolights/MTBLS79	PQN Normalisation	Dataset08a__SFPM_PQN.xlsx	MetaboLights	MTBLS79	http://www.ebi.ac.uk/metabolights/MTBLS79	Batch Correction	Dataset08b__SFPM_PQN_BATCH.xlsx	MetaboLights	MTBLS79
batch06_S07	FT-ICR mass spectrometry	positive	70-590	Thermo Scientific, LTQ FT Ultra	Direct Infusion nanoESI	FT-ICR	MS	1000079	FT-ICR340	batch06_S07__Dataset01_IRF.zip	MetaboLights	MTBLS79	http://www.ebi.ac.uk/metabolights/MTBLS79	Signal processing of mass spectra	Averaged transients	batch06_S07__Dataset02_AT.zip	MetaboLights	MTBLS79	http://www.ebi.ac.uk/metabolights/MTBLS79	Apodisation, Zero-filling & Fourier Transformation	batch06_S07__Dataset03_FS.zip	MetaboLights	MTBLS79	http://www.ebi.ac.uk/metabolights/MTBLS79	Mass Calibration & SIM-stitching	Dataset04_CalibrantList.txt	batch06_S07__Dataset05_SPL.zip	MetaboLights	MTBLS79	http://www.ebi.ac.uk/metabolights/MTBLS79	Replicate Filtering	batch06_S07__Dataset06_FPL.zip	MetaboLights	MTBLS79	http://www.ebi.ac.uk/metabolights/MTBLS79	Sample Filtering including TIC-filtering, Blank Filtering and Missing-value Filtering	Dataset07__SFPM.xlsx	MetaboLights	MTBLS79	http://www.ebi.ac.uk/metabolights/MTBLS79	PQN Normalisation	Dataset08a__SFPM_PQN.xlsx	MetaboLights	MTBLS79	http://www.ebi.ac.uk/metabolights/MTBLS79	Batch Correction	Dataset08b__SFPM_PQN_BATCH.xlsx	MetaboLights	MTBLS79
batch06_C01	FT-ICR mass spectrometry	positive	70-590	Thermo Scientific, LTQ FT Ultra	Direct Infusion nanoESI	FT-ICR	MS	1000079	FT-ICR341	batch06_C01__Dataset01_IRF.zip	MetaboLights	MTBLS79	http://www.ebi.ac.uk/metabolights/MTBLS79	Signal processing of mass spectra	Averaged transients		MetaboLights	MTBLS79	http://www.ebi.ac.uk/metabolights/MTBLS79	Apodisation, Zero-filling & Fourier Transformation		MetaboLights	MTBLS79	http://www.ebi.ac.uk/metabolights/MTBLS79	Mass Calibration & SIM-stitching	Dataset04_CalibrantList.txt		MetaboLights	MTBLS79	http://www.ebi.ac.uk/metabolights/MTBLS79	Replicate Filtering		MetaboLights	MTBLS79	http://www.ebi.ac.uk/metabolights/MTBLS79	Sample Filtering including TIC-filtering, Blank Filtering and Missing-value Filtering		MetaboLights	MTBLS79	http://www.ebi.ac.uk/metabolights/MTBLS79	PQN Normalisation		MetaboLights	MTBLS79	http://www.ebi.ac.uk/metabolights/MTBLS79	Batch Correction		MetaboLights	MTBLS79
batch06_C10	FT-ICR mass spectrometry	positive	70-590	Thermo Scientific, LTQ FT Ultra	Direct Infusion nanoESI	FT-ICR	MS	1000079	FT-ICR342	batch06_C10__Dataset01_IRF.zip	MetaboLights	MTBLS79	http://www.ebi.ac.uk/metabolights/MTBLS79	Signal processing of mass spectra	Averaged transients	batch06_C10__Dataset02_AT.zip	MetaboLights	MTBLS79	http://www.ebi.ac.uk/metabolights/MTBLS79	Apodisation, Zero-filling & Fourier Transformation	batch06_C10__Dataset03_FS.zip	MetaboLights	MTBLS79	http://www.ebi.ac.uk/metabolights/MTBLS79	Mass Calibration & SIM-stitching	Dataset04_CalibrantList.txt	batch06_C10__Dataset05_SPL.zip	MetaboLights	MTBLS79	http://www.ebi.ac.uk/metabolights/MTBLS79	Replicate Filtering	batch06_C10__Dataset06_FPL.zip	MetaboLights	MTBLS79	http://www.ebi.ac.uk/metabolights/MTBLS79	Sample Filtering including TIC-filtering, Blank Filtering and Missing-value Filtering	Dataset07__SFPM.xlsx	MetaboLights	MTBLS79	http://www.ebi.ac.uk/metabolights/MTBLS79	PQN Normalisation	Dataset08a__SFPM_PQN.xlsx	MetaboLights	MTBLS79	http://www.ebi.ac.uk/metabolights/MTBLS79	Batch Correction	Dataset08b__SFPM_PQN_BATCH.xlsx	MetaboLights	MTBLS79
batch06_QC26	FT-ICR mass spectrometry	positive	70-590	Thermo Scientific, LTQ FT Ultra	Direct Infusion nanoESI	FT-ICR	MS	1000079	FT-ICR343	batch06_QC26__Dataset01_IRF.zip	MetaboLights	MTBLS79	http://www.ebi.ac.uk/metabolights/MTBLS79	Signal processing of mass spectra	Averaged transients	batch06_QC26__Dataset02_AT.zip	MetaboLights	MTBLS79	http://www.ebi.ac.uk/metabolights/MTBLS79	Apodisation, Zero-filling & Fourier Transformation	batch06_QC26__Dataset03_FS.zip	MetaboLights	MTBLS79	http://www.ebi.ac.uk/metabolights/MTBLS79	Mass Calibration & SIM-stitching	Dataset04_CalibrantList.txt	batch06_QC26__Dataset05_SPL.zip	MetaboLights	MTBLS79	http://www.ebi.ac.uk/metabolights/MTBLS79	Replicate Filtering	batch06_QC26__Dataset06_FPL.zip	MetaboLights	MTBLS79	http://www.ebi.ac.uk/metabolights/MTBLS79	Sample Filtering including TIC-filtering, Blank Filtering and Missing-value Filtering	Dataset07__SFPM.xlsx	MetaboLights	MTBLS79	http://www.ebi.ac.uk/metabolights/MTBLS79	PQN Normalisation	Dataset08a__SFPM_PQN.xlsx	MetaboLights	MTBLS79	http://www.ebi.ac.uk/metabolights/MTBLS79	Batch Correction	Dataset08b__SFPM_PQN_BATCH.xlsx	MetaboLights	MTBLS79
batch06_S01	FT-ICR mass spectrometry	positive	70-590	Thermo Scientific, LTQ FT Ultra	Direct Infusion nanoESI	FT-ICR	MS	1000079	FT-ICR344	batch06_S01__Dataset01_IRF.zip	MetaboLights	MTBLS79	http://www.ebi.ac.uk/metabolights/MTBLS79	Signal processing of mass spectra	Averaged transients	batch06_S01__Dataset02_AT.zip	MetaboLights	MTBLS79	http://www.ebi.ac.uk/metabolights/MTBLS79	Apodisation, Zero-filling & Fourier Transformation	batch06_S01__Dataset03_FS.zip	MetaboLights	MTBLS79	http://www.ebi.ac.uk/metabolights/MTBLS79	Mass Calibration & SIM-stitching	Dataset04_CalibrantList.txt	batch06_S01__Dataset05_SPL.zip	MetaboLights	MTBLS79	http://www.ebi.ac.uk/metabolights/MTBLS79	Replicate Filtering	batch06_S01__Dataset06_FPL.zip	MetaboLights	MTBLS79	http://www.ebi.ac.uk/metabolights/MTBLS79	Sample Filtering including TIC-filtering, Blank Filtering and Missing-value Filtering	Dataset07__SFPM.xlsx	MetaboLights	MTBLS79	http://www.ebi.ac.uk/metabolights/MTBLS79	PQN Normalisation	Dataset08a__SFPM_PQN.xlsx	MetaboLights	MTBLS79	http://www.ebi.ac.uk/metabolights/MTBLS79	Batch Correction	Dataset08b__SFPM_PQN_BATCH.xlsx	MetaboLights	MTBLS79
batch06_C03	FT-ICR mass spectrometry	positive	70-590	Thermo Scientific, LTQ FT Ultra	Direct Infusion nanoESI	FT-ICR	MS	1000079	FT-ICR345	batch06_C03__Dataset01_IRF.zip	MetaboLights	MTBLS79	http://www.ebi.ac.uk/metabolights/MTBLS79	Signal processing of mass spectra	Averaged transients	batch06_C03__Dataset02_AT.zip	MetaboLights	MTBLS79	http://www.ebi.ac.uk/metabolights/MTBLS79	Apodisation, Zero-filling & Fourier Transformation	batch06_C03__Dataset03_FS.zip	MetaboLights	MTBLS79	http://www.ebi.ac.uk/metabolights/MTBLS79	Mass Calibration & SIM-stitching	Dataset04_CalibrantList.txt	batch06_C03__Dataset05_SPL.zip	MetaboLights	MTBLS79	http://www.ebi.ac.uk/metabolights/MTBLS79	Replicate Filtering	batch06_C03__Dataset06_FPL.zip	MetaboLights	MTBLS79	http://www.ebi.ac.uk/metabolights/MTBLS79	Sample Filtering including TIC-filtering, Blank Filtering and Missing-value Filtering	Dataset07__SFPM.xlsx	MetaboLights	MTBLS79	http://www.ebi.ac.uk/metabolights/MTBLS79	PQN Normalisation	Dataset08a__SFPM_PQN.xlsx	MetaboLights	MTBLS79	http://www.ebi.ac.uk/metabolights/MTBLS79	Batch Correction	Dataset08b__SFPM_PQN_BATCH.xlsx	MetaboLights	MTBLS79
batch06_S05	FT-ICR mass spectrometry	positive	70-590	Thermo Scientific, LTQ FT Ultra	Direct Infusion nanoESI	FT-ICR	MS	1000079	FT-ICR346	batch06_S05__Dataset01_IRF.zip	MetaboLights	MTBLS79	http://www.ebi.ac.uk/metabolights/MTBLS79	Signal processing of mass spectra	Averaged transients	batch06_S05__Dataset02_AT.zip	MetaboLights	MTBLS79	http://www.ebi.ac.uk/metabolights/MTBLS79	Apodisation, Zero-filling & Fourier Transformation	batch06_S05__Dataset03_FS.zip	MetaboLights	MTBLS79	http://www.ebi.ac.uk/metabolights/MTBLS79	Mass Calibration & SIM-stitching	Dataset04_CalibrantList.txt	batch06_S05__Dataset05_SPL.zip	MetaboLights	MTBLS79	http://www.ebi.ac.uk/metabolights/MTBLS79	Replicate Filtering	batch06_S05__Dataset06_FPL.zip	MetaboLights	MTBLS79	http://www.ebi.ac.uk/metabolights/MTBLS79	Sample Filtering including TIC-filtering, Blank Filtering and Missing-value Filtering	Dataset07__SFPM.xlsx	MetaboLights	MTBLS79	http://www.ebi.ac.uk/metabolights/MTBLS79	PQN Normalisation	Dataset08a__SFPM_PQN.xlsx	MetaboLights	MTBLS79	http://www.ebi.ac.uk/metabolights/MTBLS79	Batch Correction	Dataset08b__SFPM_PQN_BATCH.xlsx	MetaboLights	MTBLS79
batch06_C07	FT-ICR mass spectrometry	positive	70-590	Thermo Scientific, LTQ FT Ultra	Direct Infusion nanoESI	FT-ICR	MS	1000079	FT-ICR347	batch06_C07__Dataset01_IRF.zip	MetaboLights	MTBLS79	http://www.ebi.ac.uk/metabolights/MTBLS79	Signal processing of mass spectra	Averaged transients	batch06_C07__Dataset02_AT.zip	MetaboLights	MTBLS79	http://www.ebi.ac.uk/metabolights/MTBLS79	Apodisation, Zero-filling & Fourier Transformation	batch06_C07__Dataset03_FS.zip	MetaboLights	MTBLS79	http://www.ebi.ac.uk/metabolights/MTBLS79	Mass Calibration & SIM-stitching	Dataset04_CalibrantList.txt	batch06_C07__Dataset05_SPL.zip	MetaboLights	MTBLS79	http://www.ebi.ac.uk/metabolights/MTBLS79	Replicate Filtering	batch06_C07__Dataset06_FPL.zip	MetaboLights	MTBLS79	http://www.ebi.ac.uk/metabolights/MTBLS79	Sample Filtering including TIC-filtering, Blank Filtering and Missing-value Filtering	Dataset07__SFPM.xlsx	MetaboLights	MTBLS79	http://www.ebi.ac.uk/metabolights/MTBLS79	PQN Normalisation	Dataset08a__SFPM_PQN.xlsx	MetaboLights	MTBLS79	http://www.ebi.ac.uk/metabolights/MTBLS79	Batch Correction	Dataset08b__SFPM_PQN_BATCH.xlsx	MetaboLights	MTBLS79
[truncated: 277 more rows]
[truncated: 16 more columns]
